# Supplementary material for: High‐throughput profiling and analysis of plant responses over time to abiotic stress
Source: Plant Direct. 2017 Oct 25;1(4):e00023. doi: 10.1002/pld3.23 (PMC6508565; doi:10.1002/pld3.23)
Supplement: Supplementary file 7 [file PLD3-1-e00023-s007.csv]

PlantID	area	Hull.area	solidity	perimeter	width	height	longest_axis	Center.of.mass.x	Center.of.mass.y	hull_verticies	in_bounds	ellipse_center_x	ellipse_center_y	ellipse_major_axis	ellipse_minor_axis	ellipse_angle	ellipse_eccentricity	Y.position	height_above_bound	height_below_bound	above_bound_area	percent_above_bound_area	below_bound_area	percent_below_bound_area	marker_area	PlantID.1	Time	Barcodes	Camera	Type	ExperimentCode	Line_name	Labcode	Treatment	DAP	Trait	Geno	Taxa	Photoperiod	Type	Origin	Race	Line_name1
2	3020	15352.5	0.196710633447	1231.63856816	151	160	160	1231.46192053	1561.07847682	12	True	1303.82385254	1515.95288086	250.646408081	172.53427124	62.1105041504	0.725371836773	295	160	0	3020	100	0	0	0	2	2016-06-18 08:39:50	Fa025AA031334	SV	VIS	BB001_F_060916	Della-S	S7	10	15	Sweet	Della	PI_566819	Insensitive	Sweet	United States	NA	Della
4	3616	4229	0.855048474817	629.997035623	213	29	211	1235.9278208	1600.03788717	19	True	1236.62243652	1599.86376953	192.284835815	24.1674365997	90.6153411865	0.992070122426	295	29	0	3616	100	0	0	0	4	2016-06-21 11:44:52	Fa025AA031304	SV	VIS	BB001_F_060916	Della-S	S7	10	18	Sweet	Della	PI_566819	Insensitive	Sweet	United States	NA	Della
8	3547	20290	0.174815179892	1053.63664484	146	235	233	1251.63518466	1521.43783479	10	True	1135.95739746	1462.05126953	338.607055664	277.138244629	157.142089844	0.574555459715	295	235	0	3547	100	0	0	0	8	2016-06-18 21:08:31	Fa003AA031252	SV	VIS	BB001_F_060916	PI_505735-E	E3	10	15	Energy	PI_505735	PI_505735	Insensitive	Sweet	Zambia	Caudatum	PI_505735
12	975	3407	0.286175520986	416.333041191	93	106	85	1234.56102564	1510.05025641	9	True	1259.87084961	1508.01293945	100.327919006	46.688205719	146.075637817	0.885123568576	295	106	0	975	100	0	0	0	12	2016-06-11 08:17:37	Fa028AA031247	SV	VIS	BB001_F_060916	China 17-S	S10	10	8	Sweet	China 17	none	Insensitive	Sweet	NA	Bicolor	China 17
14	19701	202833	0.0971291653725	6360.76170039	448	735	689	1170.05162175	1257.2278057	19	True	934.859008789	1958.60559082	1887.97631836	470.238311768	13.569937706	0.968485478398	295	735	0	19701	100	0	0	0	14	2016-06-29 14:42:59	Fa023AB031392	SV	VIS	BB001_F_060916	Leoti-S	S5	50	26	Sweet	Leoti	PI_641825	Insensitive	Sweet	United States	Durra	Leoti
16	9459	49962	0.189323886153	2361.16982007	306	367	366	1292.43366106	1479.51707369	20	True	1237.48791504	1443.06237793	438.822845459	235.713638306	24.9616661072	0.843486815295	295	367	0	9459	100	0	0	0	16	2016-06-28 09:21:19	Fa010AA031319	SV	VIS	BB001_F_060916	PI_297155-E	E10	10	25	Energy	PI_297155	PI_297155	Insensitive	Energy	Uganda	Kafir	PI_297155
20	35530	255108.5	0.13927407358	5309.63906789	421	888	773	1153.65972418	1228.93025612	23	True	1259.66247559	1204.30603027	880.646240234	471.953277588	166.698944092	0.844270682655	295	888	0	35530	100	0	0	0	20	2016-06-28 18:07:04	Fa012AC031681	SV	VIS	BB001_F_060916	PI_508366-E	E12	100	25	Energy	PI_508366	PI_508366	Sensitive	Energy	Mali	Guinea	PI_508366
22	5858	40395	0.145017947766	3086.60306215	310	259	307	1261.8402185	1520.09627859	13	True	1381.55126953	1525.32849121	422.110992432	256.345733643	87.3868026733	0.794476713124	295	259	0	5858	100	0	0	0	22	2016-06-18 08:52:12	Fa003AB031612	SV	VIS	BB001_F_060916	PI_505735-E	E3	50	15	Energy	PI_505735	PI_505735	Insensitive	Sweet	Zambia	Caudatum	PI_505735
24	1093	5260	0.207794676806	583.33479929	90	99	86	1252.92223239	1548.2936871	11	True	1256.46362305	1555.28771973	103.412689209	62.0766487122	27.4128723145	0.799789345452	295	99	0	1093	100	0	0	0	24	2016-06-12 10:27:35	Fa010AC031829	SV	VIS	BB001_F_060916	PI_297155-E	E10	100	9	Energy	PI_297155	PI_297155	Insensitive	Energy	Uganda	Kafir	PI_297155
30	1144	3348	0.341696535245	392.007140279	82	98	76	1251.70017483	1520.61888112	10	True	1290.55639648	1507.18005371	117.375335693	80.8360671997	155.427001953	0.725049061361	295	98	0	1144	100	0	0	0	30	2016-06-12 07:35:55	Fa014AA031263	SV	VIS	BB001_F_060916	Grassl-E	E14	10	9	Energy	Grassl	PI_154844	Sensitive	Sweet	Uganda	Caudatum	Grassl
32	1132	5190.5	0.218090742703	537.688379645	75	148	126	1241.7614841	1501.30212014	9	True	1225.49865723	1485.65270996	123.525543213	48.3274497986	17.875371933	0.920291037382	295	148	0	1132	100	0	0	0	32	2016-06-11 12:10:28	Fa029AC031818	SV	VIS	BB001_F_060916	PI_510757-E	E18	100	8	Energy	PI_510757	PI_510757	Sensitive	Energy	Cameroon	Durra	PI_510757
34	8845	55929	0.158146936294	2326.8321867	219	332	332	1219.23199548	1490.24341436	18	True	1155.41687012	1464.92456055	360.209136963	303.606750488	115.344429016	0.538129087429	295	332	0	8845	100	0	0	0	34	2016-06-23 18:49:58	Fa010AA031229	SV	VIS	BB001_F_060916	PI_297155-E	E10	10	20	Energy	PI_297155	PI_297155	Insensitive	Energy	Uganda	Kafir	PI_297155
36	3335	21746.5	0.153358011634	1255.56052482	180	203	202	1238.57421289	1564.31994003	14	True	266.911743164	2150.89404297	2232.08789062	485.423461914	0	0.976065876647	295	203	0	3335	100	0	0	0	36	2016-06-19 21:09:29	Fa003AA031342	SV	VIS	BB001_F_060916	PI_505735-E	E3	10	16	Energy	PI_505735	PI_505735	Insensitive	Sweet	Zambia	Caudatum	PI_505735
38	4664	20845.5	0.22374133506	1855.77477527	194	210	210	1224.64708405	1562.1329331	12	True	1348.28613281	1679.22607422	330.395263672	193.072753906	0	0.811488051325	295	210	0	4664	100	0	0	0	38	2016-06-13 21:48:32	Fa003AB031522	SV	VIS	BB001_F_060916	PI_505735-E	E3	50	10	Energy	PI_505735	PI_505735	Insensitive	Sweet	Zambia	Caudatum	PI_505735
42	2130	9857	0.216090088262	926.815358043	178	95	158	1249.95774648	1586.93521127	14	True	1447.29797363	1648.16345215	348.930664062	92.3625335693	0	0.964330347813	295	95	0	2130	100	0	0	0	42	2016-06-12 09:46:12	Fa003AA031282	SV	VIS	BB001_F_060916	PI_505735-E	E3	10	9	Energy	PI_505735	PI_505735	Insensitive	Sweet	Zambia	Caudatum	PI_505735
44	5108	31873	0.160261035987	2827.43618345	207	216	213	1218.98551292	1541.68010963	16	True	1384.359375	1459.63305664	487.136932373	221.863174438	65.0252380371	0.89026487383	295	216	0	5108	100	0	0	0	44	2016-06-17 09:09:39	Fa026AB031515	SV	VIS	BB001_F_060916	Rio-S	S8	50	14	Sweet	Rio	PI_651496	Insensitive	Sweet	United States	Durra	Rio
46	4166	29672	0.140401725532	1286.87423313	168	214	195	1236.18098896	1541.77460394	14	True	1199.21972656	1513.4765625	219.218322754	168.145278931	167.738739014	0.641620786364	295	214	0	4166	100	0	0	0	46	2016-06-13 09:24:04	Fa006AA031315	SV	VIS	BB001_F_060916	PI_585954-E	E6	10	10	Energy	PI_585954	PI_585954	Sensitive	Energy	Togo	Guinea	PI_585954
48	4353	22143	0.196585828479	2384.09772241	221	188	188	1227.17068688	1557.16678153	20	True	1123.8470459	1506.89758301	427.852020264	141.692276001	112.165756226	0.943570676905	295	188	0	4353	100	0	0	0	48	2016-06-11 14:36:26	Fa020AA031359	SV	VIS	BB001_F_060916	San Chi San-S	S2	10	8	Sweet	San Chi San	PI_542718	Insensitive	Sweet	China	Bicolor	San Chi San
52	15102	94449.5	0.159894970328	2775.16267979	222	639	637	1253.58111508	1336.64852337	18	True	1093.82421875	1497.19250488	357.169219971	1.03323111489e-06	0	1	295	639	0	15102	100	0	0	0	52	2016-06-21 09:08:21	Fa001AA031220	SV	VIS	BB001_F_060916	PI_329311-E	E1	10	18	Energy	PI_329311	PI_329311	Sensitive	Energy	Ethiopia	Durra	PI_329311
54	18026	178775.5	0.100830371052	5494.70726573	797	524	641	999.183568179	1308.02246755	23	True	902.249938965	1371.83874512	775.969543457	398.542419434	129.154815674	0.858026301141	295	524	0	18026	100	0	0	0	54	2016-06-18 18:24:18	Fa020AC031719	SV	VIS	BB001_F_060916	San Chi San-S	S2	100	15	Sweet	San Chi San	PI_542718	Insensitive	Sweet	China	Bicolor	San Chi San
56	12099	81405	0.148627234199	3908.55256355	243	576	351	1214.98818084	1315.13769733	20	True	1127.78588867	1334.4921875	580.856323242	243.355194092	165.57510376	0.908004985517	295	576	0	12099	100	0	0	0	56	2016-06-25 11:24:45	Fa017AB031386	SV	VIS	BB001_F_060916	BTx623-G	Grain 1	50	22	Grain	BTx623	PI_564163	Insensitive	Grain	United States	Kafir	BTx623
58	377	957.5	0.393733681462	239.781744599	32	58	57	1215.5464191	1531.95755968	8	True	1221.49206543	1582.15771484	92.2610244751	25.1197280884	0	0.962221448346	295	58	0	377	100	0	0	0	58	2016-06-11 14:00:31	Fa023AC031842	SV	VIS	BB001_F_060916	Leoti-S	S5	100	8	Sweet	Leoti	PI_641825	Insensitive	Sweet	United States	Durra	Leoti
60	14909	104305.5	0.142935895039	4459.13745022	258	473	459	1264.88127976	1363.12079952	22	True	1263.21630859	1379.67297363	441.883789062	354.038787842	22.4342975616	0.598392124691	295	473	0	14909	100	0	0	0	60	2016-06-28 08:39:24	Fa007AA031316	SV	VIS	BB001_F_060916	NTJ2-E	E7	10	25	Energy	NTJ2	none	Sensitive	Energy	India	Durra	NTJ2
62	1386	4938	0.280680437424	527.386863947	90	149	128	1264.50649351	1516.04689755	8	True	1184.53491211	1479.13452148	229.193283081	167.383132935	28.4850120544	0.68311127782	295	149	0	1386	100	0	0	0	62	2016-06-12 09:49:17	Fa021AB031510	SV	VIS	BB001_F_060916	ICSV700-S	S3	50	9	Sweet	ICSV700	none	Sensitive	Sweet	NA	Bicolor	ICSV700
64	8216	74784.5	0.109862337784	3940.0718832	351	542	538	1291.98551607	1390.37633885	23	True	694.382568359	1874.24707031	1244.1661377	515.527160645	0	0.910115084636	295	542	0	8216	100	0	0	0	64	2016-06-24 21:06:56	Fa027AA031366	SV	VIS	BB001_F_060916	PI_642998-S	S9	10	21	Sweet	PI_642998	PI_642998	Insensitive	Energy	NA	Bicolor	PI_642998
66	11145	88746.5	0.125582417335	4188.12642574	223	652	619	1252.8602961	1295.58510543	14	True	1263.01245117	1324.02038574	421.307128906	204.154830933	0	0.874749811564	295	652	0	11145	100	0	0	0	66	2016-06-26 11:57:34	Fa020AB031539	SV	VIS	BB001_F_060916	San Chi San-S	S2	50	23	Sweet	San Chi San	PI_542718	Insensitive	Sweet	China	Bicolor	San Chi San
68	10288	79310.5	0.129718007073	2651.78406549	275	344	309	1221.87412519	1477.16718507	21	True	1230.46508789	1451.27978516	341.943908691	270.56161499	88.8852996826	0.611498480939	295	344	0	10288	100	0	0	0	68	2016-06-26 12:14:51	Fa030AA031309	SV	VIS	BB001_F_060916	PI_655972-E	E17	10	23	Energy	PI_655972	PI_655972	Insensitive	Energy	South Africa	kafir	PI_655972
70	12871	174117	0.0739215584923	5007.20896375	444	571	565	1221.48807396	1367.6218631	14	True	1203.28479004	1337.953125	588.969848633	335.310333252	12.4812793732	0.822118341451	295	571	0	12871	100	0	0	0	70	2016-06-26 13:45:42	Fa023AC031902	SV	VIS	BB001_F_060916	Leoti-S	S5	100	23	Sweet	Leoti	PI_641825	Insensitive	Sweet	United States	Durra	Leoti
72	4130	19905.5	0.207480344628	1049.83765531	126	352	295	1245.8779661	1408.37748184	19	True	1410.83654785	1221.17602539	415.594299316	404.766021729	151.796630859	0.226784010789	295	352	0	4130	100	0	0	0	72	2016-06-15 17:23:33	Fa017AB031626	SV	VIS	BB001_F_060916	BTx623-G	Grain 1	50	12	Grain	BTx623	PI_564163	Insensitive	Grain	United States	Kafir	BTx623
74	11220	93779.5	0.11964235254	3535.79440212	337	421	391	1217.84090909	1448.81185383	19	True	1027.30651855	1374.11828613	617.576904297	375.211395264	116.216384888	0.794278279997	295	421	0	11220	100	0	0	0	74	2016-06-23 22:33:25	Fa004AB031493	SV	VIS	BB001_F_060916	PI_329632-E	E4	50	20	Energy	PI_329632	PI_329632	Sensitive	Energy	Ethiopia	Durra	PI_329632
76	2246	11695	0.192047883711	879.570629478	94	203	197	1252.24309884	1440.03294746	9	True	1257.25488281	1373.62939453	284.933166504	73.9584960938	4.95703983307	0.965725810485	295	203	0	2246	100	0	0	0	76	2016-06-17 07:33:25	Fa019AC031748	SV	VIS	BB001_F_060916	B.Az9504-S	S1	100	14	Sweet	B.Az9504	PI_656003	Sensitive	Sweet	United States	Kafir	B.Az9504
80	10863	59723	0.181889724227	2607.8266629	646	207	508	1387.81128602	1521.00846912	29	True	1478.7010498	1516.19787598	558.701049805	139.112518311	73.6656265259	0.968505345246	295	207	0	10863	100	0	0	0	80	2016-06-20 13:47:21	Fa016AA031265	SV	VIS	BB001_F_060916	PI_195754-E	E16	10	17	Energy	PI_195754	PI_195754	Insensitive	Sweet	China	Kafir-bicolor	PI_195754
82	1552	2345	0.661833688699	472.190905809	18	177	141	1224.65528351	1504.50902062	13	True	1225.7701416	1501.68261719	162.019042969	17.0019989014	0.475628763437	0.994478737038	295	177	0	1552	100	0	0	0	82	2016-06-12 20:49:54	Fa019AB031388	SV	VIS	BB001_F_060916	B.Az9504-S	S1	50	9	Sweet	B.Az9504	PI_656003	Sensitive	Sweet	United States	Kafir	B.Az9504
84	16147	70923.5	0.227667839292	3948.22592044	280	447	266	1169.31027435	1372.4733387	11	True	1618.30566406	1257.04956055	978.681152344	1.06551271983e-06	0	1	295	447	0	16147	100	0	0	0	84	2016-06-28 07:58:36	Fa029AC031848	SV	VIS	BB001_F_060916	PI_510757-E	E18	100	25	Energy	PI_510757	PI_510757	Sensitive	Energy	Cameroon	Durra	PI_510757
86	10372	69502.5	0.149232042013	3476.50636625	330	430	390	1182.60711531	1399.82279213	21	True	1156.72106934	1409.84265137	463.595153809	180.638244629	153.083908081	0.920964482991	295	430	0	10372	100	0	0	0	86	2016-06-17 21:48:29	Fa003AC031672	SV	VIS	BB001_F_060916	PI_505735-E	E3	100	14	Energy	PI_505735	PI_505735	Insensitive	Sweet	Zambia	Caudatum	PI_505735
88	4973	47263.5	0.105218614787	2840.62792373	234	278	274	1255.86848985	1506.62779007	16	True	1380.22814941	1553.36547852	815.106689453	221.270065308	111.601821899	0.962449306122	295	278	0	4973	100	0	0	0	88	2016-06-16 10:23:34	Fa004AB031463	SV	VIS	BB001_F_060916	PI_329632-E	E4	50	13	Energy	PI_329632	PI_329632	Sensitive	Energy	Ethiopia	Durra	PI_329632
92	4693	21681	0.216456805498	1827.00542283	212	189	188	1231.22245898	1567.44236096	18	True	1144.09655762	1618.82592773	213.625961304	145.302902222	0	0.733050363523	295	189	0	4693	100	0	0	0	92	2016-06-13 20:02:28	Fa022AA031271	SV	VIS	BB001_F_060916	Atlas-S	S4	10	10	Sweet	Atlas	PI_641807	Insensitive	Sweet	United States	Durra	Atlas
94	679	984	0.690040650407	345.546244264	69	22	62	1324.75110457	1594.62886598	15	True	1322.24682617	1594.73986816	60.546295166	16.4940299988	86.9640045166	0.962178397795	295	22	0	679	100	0	0	0	94	2016-06-16 08:01:39	Fa019AC031658	SV	VIS	BB001_F_060916	B.Az9504-S	S1	100	13	Sweet	B.Az9504	PI_656003	Sensitive	Sweet	United States	Kafir	B.Az9504
96	5249	33517.5	0.156604758708	2515.73467875	204	313	313	1255.84949514	1516.18289198	17	True	1314.89221191	1468.24145508	343.201141357	199.554000854	32.690372467	0.813582769891	295	313	0	5249	100	0	0	0	96	2016-06-16 12:34:00	Fa022AB031511	SV	VIS	BB001_F_060916	Atlas-S	S4	50	13	Sweet	Atlas	PI_641807	Insensitive	Sweet	United States	Durra	Atlas
98	1251	3662	0.341616602949	459.747254729	32	145	126	1217.31894484	1512.75859313	12	True	1225.09777832	1529.56201172	137.966369629	35.7168197632	178.644714355	0.965909324359	295	145	0	1251	100	0	0	0	98	2016-06-11 10:27:16	Fa002AC031791	SV	VIS	BB001_F_060916	PI_213900-E	E2	100	8	Energy	PI_213900	PI_213900	Insensitive	Energy	Kenya	Bicolor	PI_213900
100	11358	86295.5	0.131617523509	4149.63078272	431	371	398	1323.53231203	1440.35684099	19	True	1443.6151123	1448.5880127	494.083709717	313.285919189	64.7379226685	0.773271899745	295	371	0	11358	100	0	0	0	100	2016-06-23 08:49:27	Fa015AC031864	SV	VIS	BB001_F_060916	PI_152730-E	E15	100	20	Energy	PI_152730	PI_152730	Sensitive	Energy	Kenya	Caudatum/bicolor	PI_152730
102	7600	60230	0.1261829653	2154.62862813	358	283	347	1295.15039474	1501.46605263	23	True	1373.96533203	1464.48864746	424.070983887	206.416809082	59.9145698547	0.873540981282	295	283	0	7600	100	0	0	0	102	2016-06-22 12:42:45	Fa008AB031587	SV	VIS	BB001_F_060916	M81e-E	E8	50	19	Energy	M81e	PI_653411	Sensitive	Energy	United States	Caudatum/durra	M81e
104	14874	131110	0.113446724125	4287.55521715	286	635	624	1250.55338174	1358.07348393	24	True	1160.3762207	1335.56311035	578.350524902	361.26260376	172.700439453	0.780910449022	295	635	0	14874	100	0	0	0	104	2016-06-22 21:58:13	Fa029AC031728	SV	VIS	BB001_F_060916	PI_510757-E	E18	100	19	Energy	PI_510757	PI_510757	Sensitive	Energy	Cameroon	Durra	PI_510757
106	11252	106499.5	0.105653078183	4445.70183325	293	630	491	1204.31656594	1290.54177035	11	True	1274.43481445	1374.90600586	743.92980957	271.507873535	155.048110962	0.931021487054	295	630	0	11252	100	0	0	0	106	2016-06-16 14:27:21	Fa016AC031835	SV	VIS	BB001_F_060916	PI_195754-E	E16	100	13	Energy	PI_195754	PI_195754	Insensitive	Sweet	China	Kafir-bicolor	PI_195754
108	13748	163202.5	0.084238905654	4619.93286943	488	617	580	1146.75523713	1354.51891184	16	True	1091.27978516	1372.04785156	628.367858887	386.988769531	178.30632019	0.787852946727	295	617	0	13748	100	0	0	0	108	2016-06-22 10:24:00	Fa001AC031820	SV	VIS	BB001_F_060916	PI_329311-E	E1	100	19	Energy	PI_329311	PI_329311	Sensitive	Energy	Ethiopia	Durra	PI_329311
110	991	3497	0.283385759222	544.859952569	58	121	117	1248.62865792	1540	9	True	1246.39233398	1531.68859863	99.822807312	51.497177124	169.399780273	0.856657315038	295	121	0	991	100	0	0	0	110	2016-06-11 14:02:22	Fa010AA031349	SV	VIS	BB001_F_060916	PI_297155-E	E10	10	8	Energy	PI_297155	PI_297155	Insensitive	Energy	Uganda	Kafir	PI_297155
112	7689	76481.5	0.100534116093	3667.09836411	237	381	377	1259.44713227	1460.98010144	14	True	1195.91992188	1443.52355957	366.254943848	294.358398438	14.4906873703	0.595037294482	295	381	0	7689	100	0	0	0	112	2016-06-17 10:22:47	Fa013AC031832	SV	VIS	BB001_F_060916	PI_297130-E	E13	100	14	Energy	PI_297130	PI_297130	Sensitive	Sweet	Uganda	Caudatum	PI_297130
114	9850	45944	0.214391433049	1873.17278445	221	388	378	1212.44588832	1357.29654822	22	True	1165.25915527	1432.22033691	425.48348999	188.32975769	171.288619995	0.89670666508	295	388	0	9850	100	0	0	0	114	2016-06-27 08:22:00	Fa011AB031530	SV	VIS	BB001_F_060916	PI_506069-E	E11	50	24	Energy	PI_506069	PI_506069	Sensitive	Energy	Togo	Guinea/bicolor	PI_506069
118	9292	75377.5	0.123272859938	3229.12616289	193	547	544	1217.24235902	1387.08953939	14	True	1117.23620605	1468.1973877	794.153503418	305.114135742	4.47418069839	0.923249701834	295	547	0	9292	100	0	0	0	118	2016-06-22 12:10:59	Fa005AB031614	SV	VIS	BB001_F_060916	PI_35038-E	E5	50	19	Energy	PI_35038	PI_35038	Insensitive	Energy	United States	Caudatum	PI_35038
122	4572	21712.5	0.210569948187	1194.81535804	207	209	209	1263.84142607	1560.80314961	18	True	1113.95703125	1635.96960449	338.964752197	184.61807251	0	0.838661684023	295	209	0	4572	100	0	0	0	122	2016-06-16 15:35:52	Fa010AC031889	SV	VIS	BB001_F_060916	PI_297155-E	E10	100	13	Energy	PI_297155	PI_297155	Insensitive	Energy	Uganda	Kafir	PI_297155
124	11950	55899.5	0.213776509629	3025.97047079	362	325	353	1335.49564854	1455.05506276	17	True	1313.35766602	1467.94140625	395.054840088	156.6534729	45.0677070618	0.918019164827	295	325	0	11950	100	0	0	0	124	2016-06-22 11:27:01	Fa006AB031555	SV	VIS	BB001_F_060916	PI_585954-E	E6	50	19	Energy	PI_585954	PI_585954	Sensitive	Energy	Togo	Guinea	PI_585954
126	10707	67988.5	0.157482515425	3348.32934058	245	391	388	1263.35033156	1462.62398431	25	True	1245.64318848	1449.16992188	362.540161133	214.96585083	8.77772903442	0.805244027808	295	391	0	10707	100	0	0	0	126	2016-06-18 18:33:35	Fa009AB031408	SV	VIS	BB001_F_060916	PI_229841-E	E9	50	15	Energy	PI_229841	PI_229841	Insensitive	Energy	South Africa	Kafir	PI_229841
128	4532	20090	0.225584868094	1877.69996691	195	199	199	1218.34333628	1560.16328332	14	True	922.991943359	1825.67700195	743.098693848	313.149993896	0	0.906869745222	295	199	0	4532	100	0	0	0	128	2016-06-13 22:02:43	Fa023AA031302	SV	VIS	BB001_F_060916	Leoti-S	S5	10	10	Sweet	Leoti	PI_641825	Insensitive	Sweet	United States	Durra	Leoti
132	16153	100037	0.161470256005	3241.39521575	208	510	472	1221.58614499	1355.70370829	18	True	1251.18994141	1373.71374512	618.041931152	428.960418701	93.1411972046	0.719913671502	295	510	0	16153	100	0	0	0	132	2016-06-19 15:15:08	Fa007AC031676	SV	VIS	BB001_F_060916	NTJ2-E	E7	100	16	Energy	NTJ2	none	Sensitive	Energy	India	Durra	NTJ2
134	4285	38959.5	0.109986011114	1366.49727654	335	225	273	1018.62310385	1461.75262544	17	True	1198.36572266	2491.44921875	2249.08837891	579.329528809	167.27166748	0.966255868429	295	225	0	4285	100	0	0	0	134	2016-06-16 07:38:07	Fa002AC031701	SV	VIS	BB001_F_060916	PI_213900-E	E2	100	13	Energy	PI_213900	PI_213900	Insensitive	Energy	Kenya	Bicolor	PI_213900
136	12452	102117.5	0.12193796362	2728.60841882	469	541	541	1350.1628654	1383.67571474	15	True	1399.47937012	1403.95727539	568.085205078	278.552062988	32.5028419495	0.871534038891	295	541	0	12452	100	0	0	0	136	2016-06-17 11:43:51	Fa020AC031899	SV	VIS	BB001_F_060916	San Chi San-S	S2	100	14	Sweet	San Chi San	PI_542718	Insensitive	Sweet	China	Bicolor	San Chi San
140	9541	65800	0.145	3678.31317222	209	513	513	1208.89330259	1371.40530343	18	True	1263.74169922	1378.66723633	465.29486084	223.988769531	2.06495547295	0.876505950917	295	513	0	9541	100	0	0	0	140	2016-06-17 11:22:49	Fa018AC031837	SV	VIS	BB001_F_060916	CK60B-G	Grain 2	100	14	Grain	CK60B	none	Sensitive	Grain	United States	Kafir	CK60B
142	4670	18420.5	0.253521891371	1413.92339885	199	145	145	1242.33361884	1579.29614561	17	True	1200.51501465	1536.90649414	245.456069946	143.649078369	103.945785522	0.810864923849	295	145	0	4670	100	0	0	0	142	2016-06-12 10:58:27	Fa026AA031365	SV	VIS	BB001_F_060916	Rio-S	S8	10	9	Sweet	Rio	PI_651496	Insensitive	Sweet	United States	Durra	Rio
144	5909	82236	0.0718541757868	3324.85005498	324	453	364	1398.66711796	1482.38855982	17	True	2607.88427734	-2441.05664062	887.360778809	2.5031508244e-07	106.625801086	1	295	453	0	5909	100	0	0	0	144	2016-06-19 21:20:08	Fa024AC031843	SV	VIS	BB001_F_060916	Chinese Amber-S	S6	100	16	Sweet	Chinese Amber	PI_22913	Insensitive	Sweet	China	Caudatum/durra	Chinese Amber
146	15369	114531	0.134190743118	4453.43927884	507	488	488	1343.39852951	1431.33912421	28	True	1381.48547363	1410.9387207	517.239685059	328.771484375	55.3559989929	0.771996358876	295	488	0	15369	100	0	0	0	146	2016-06-19 13:35:44	Fa016AC031655	SV	VIS	BB001_F_060916	PI_195754-E	E16	100	16	Energy	PI_195754	PI_195754	Insensitive	Sweet	China	Kafir-bicolor	PI_195754
154	3468	29596.5	0.117176017434	1579.7504096	160	229	229	1224.19723183	1536.19953864	14	True	1245.55529785	1516.0847168	209.535736084	199.703384399	151.627716064	0.302732586382	295	229	0	3468	100	0	0	0	154	2016-06-18 20:24:39	Fa026AA031275	SV	VIS	BB001_F_060916	Rio-S	S8	10	15	Sweet	Rio	PI_651496	Insensitive	Sweet	United States	Durra	Rio
156	6627	36120.5	0.183469221079	2195.3730334	212	283	283	1228.27403048	1536.0982345	16	True	-2607.01123047	-644.618286133	1026.56555176	2.02079604605e-07	0	1	295	283	0	6627	100	0	0	0	156	2016-06-16 15:20:27	Fa026AA031335	SV	VIS	BB001_F_060916	Rio-S	S8	10	13	Sweet	Rio	PI_651496	Insensitive	Sweet	United States	Durra	Rio
160	5532	33209	0.16658134843	2487.67177248	213	299	298	1267.14569776	1514.23590022	13	True	1332.98242188	1649.91186523	241.743301392	219.174942017	0	0.421898027244	295	299	0	5532	100	0	0	0	160	2016-06-14 15:52:36	Fa014AA031233	SV	VIS	BB001_F_060916	Grassl-E	E14	10	11	Energy	Grassl	PI_154844	Sensitive	Sweet	Uganda	Caudatum	Grassl
162	1386	6771	0.204696499778	589.730009794	84	142	134	1257.95743146	1526.30952381	11	True	1281.12927246	1521.65039062	145.506988525	115.887535095	159.778411865	0.604718019424	295	142	0	1386	100	0	0	0	162	2016-06-11 13:43:13	Fa022AC031841	SV	VIS	BB001_F_060916	Atlas-S	S4	100	8	Sweet	Atlas	PI_641807	Insensitive	Sweet	United States	Durra	Atlas
164	4874	42555	0.114534132299	2224.3560915	260	307	296	1189.33688962	1440.80139516	16	True	1126.49487305	1430.8236084	396.068115234	203.293289185	127.323265076	0.858222042897	295	307	0	4874	100	0	0	0	164	2016-06-21 11:23:17	Fa003AA031252	SV	VIS	BB001_F_060916	PI_505735-E	E3	10	18	Energy	PI_505735	PI_505735	Insensitive	Sweet	Zambia	Caudatum	PI_505735
166	11181	74584	0.149911509171	2701.19420528	276	410	399	1224.12744835	1413.11913067	17	True	2551.42675781	1920.90112305	2688.82177734	1613.1328125	0	0.800044696567	295	410	0	11181	100	0	0	0	166	2016-06-23 08:37:07	Fa021AB031600	SV	VIS	BB001_F_060916	ICSV700-S	S3	50	20	Sweet	ICSV700	none	Sensitive	Sweet	NA	Bicolor	ICSV700
170	5430	52687	0.103061476265	2097.27945781	324	270	253	1286.72596685	1539.77937385	15	True	1192.63439941	1494.45629883	455.999267578	256.550415039	70.1167755127	0.826721441448	295	270	0	5430	100	0	0	0	170	2016-06-19 21:32:40	Fa012AB031591	SV	VIS	BB001_F_060916	PI_508366-E	E12	50	16	Energy	PI_508366	PI_508366	Sensitive	Energy	Mali	Guinea	PI_508366
172	1872	10626.5	0.176163365172	728.694401026	122	136	115	1196.20833333	1528.45886752	18	True	1226.94152832	1554.05603027	230.400909424	106.054405212	172.66847229	0.88776148111	295	136	0	1872	100	0	0	0	172	2016-06-12 11:36:45	Fa015AA031324	SV	VIS	BB001_F_060916	PI_152730-E	E15	10	9	Energy	PI_152730	PI_152730	Sensitive	Energy	Kenya	Caudatum/bicolor	PI_152730
174	3046	8531.5	0.357029830628	927.834129214	191	82	179	1226.12573867	1592.99179251	15	True	1113.08459473	1638.35180664	241.13331604	122.575302124	0	0.861162351709	295	82	0	3046	100	0	0	0	174	2016-06-21 12:21:15	Fa019AB031508	SV	VIS	BB001_F_060916	B.Az9504-S	S1	50	18	Sweet	B.Az9504	PI_656003	Sensitive	Sweet	United States	Kafir	B.Az9504
178	14358	92120.5	0.155861073268	2789.92926741	499	374	337	1380.50181084	1523.95967405	12	True	1420.92602539	1583.11975098	558.19708252	318.915527344	46.7033729553	0.820719451234	295	374	0	14358	100	0	0	0	178	2016-06-24 19:02:34	Fa007AB031526	SV	VIS	BB001_F_060916	NTJ2-E	E7	50	21	Energy	NTJ2	none	Sensitive	Energy	India	Durra	NTJ2
180	6653	43955.5	0.151357623051	2877.51921344	204	327	325	1220.78024951	1509.3900496	24	True	1436.46386719	1353.52575684	676.018005371	281.683074951	48.4011573792	0.909053304352	295	327	0	6653	100	0	0	0	180	2016-06-14 15:41:31	Fa009AC031678	SV	VIS	BB001_F_060916	PI_229841-E	E9	100	11	Energy	PI_229841	PI_229841	Insensitive	Energy	South Africa	Kafir	PI_229841
182	16689	177724.5	0.0939037667851	4531.20623755	563	553	525	1361.77655941	1362.52891126	20	True	1416.70471191	1360.63867188	555.542053223	391.488800049	34.6445465088	0.70950841041	295	553	0	16689	100	0	0	0	182	2016-06-22 08:57:39	Fa012AC031771	SV	VIS	BB001_F_060916	PI_508366-E	E12	100	19	Energy	PI_508366	PI_508366	Sensitive	Energy	Mali	Guinea	PI_508366
184	15920	166592.5	0.0955625253238	4485.32322538	501	593	448	1116.0866206	1348.70917085	21	True	8257.03027344	1475.85144043	1.41665270803e-06	7.67156720372e-08	0	0.998532662066	295	593	0	15920	100	0	0	0	184	2016-06-29 14:30:02	Fa010AA031199	SV	VIS	BB001_F_060916	PI_297155-E	E10	10	26	Energy	PI_297155	PI_297155	Insensitive	Energy	Uganda	Kafir	PI_297155
186	12208	145877.5	0.0836866548988	4244.34498954	435	517	417	1281.48304391	1353.39416776	30	True	1442.47729492	1349.91577148	643.400695801	476.045654297	61.0458183289	0.67272801851	295	517	0	12208	100	0	0	0	186	2016-06-22 11:02:57	Fa014AC031893	SV	VIS	BB001_F_060916	Grassl-E	E14	100	19	Energy	Grassl	PI_154844	Sensitive	Sweet	Uganda	Caudatum	Grassl
188	667	2022	0.329871414441	273.237588286	53	90	77	1269.37931034	1536.96251874	14	True	1366.42321777	1471.74377441	218.734573364	143.172424316	0	0.756019865597	295	90	0	667	100	0	0	0	188	2016-06-12 11:56:02	Fa022AB031601	SV	VIS	BB001_F_060916	Atlas-S	S4	50	9	Sweet	Atlas	PI_641807	Insensitive	Sweet	United States	Durra	Atlas
190	12296	86877.5	0.141532617766	4015.10332775	285	458	458	1247.54464867	1405.53179896	25	True	1268.58740234	1416.13317871	413.244628906	235.50050354	10.3701562881	0.82172682849	295	458	0	12296	100	0	0	0	190	2016-06-18 21:26:25	Fa013AC031772	SV	VIS	BB001_F_060916	PI_297130-E	E13	100	15	Energy	PI_297130	PI_297130	Sensitive	Sweet	Uganda	Caudatum	PI_297130
192	17368	116400	0.149209621993	4291.18485069	586	355	470	1378.03661907	1471.14198526	12	True	1244.73291016	1447.00756836	684.554382324	305.883056641	98.5525512695	0.89461624326	295	355	0	17368	100	0	0	0	192	2016-06-23 21:49:30	Fa002AC031761	SV	VIS	BB001_F_060916	PI_213900-E	E2	100	20	Energy	PI_213900	PI_213900	Insensitive	Energy	Kenya	Bicolor	PI_213900
194	7741	38577.5	0.200661007064	1726.00121152	396	270	335	1364.95465702	1494.75494122	16	True	1386.93835449	1489.68164062	428.332427979	104.11605072	56.6418800354	0.970007996815	295	270	0	7741	100	0	0	0	194	2016-06-18 07:13:58	Fa002AA031341	SV	VIS	BB001_F_060916	PI_213900-E	E2	10	15	Energy	PI_213900	PI_213900	Insensitive	Energy	Kenya	Bicolor	PI_213900
196	5375	47443.5	0.113292653367	2369.65782714	251	273	259	1242.43013953	1497.05339535	18	True	2062.86083984	1287.7421875	1828.71569824	508.546508789	73.0524215698	0.960555187442	295	273	0	5375	100	0	0	0	196	2016-06-16 11:35:19	Fa011AB031530	SV	VIS	BB001_F_060916	PI_506069-E	E11	50	13	Energy	PI_506069	PI_506069	Sensitive	Energy	Togo	Guinea/bicolor	PI_506069
198	15983	128191	0.124681139862	4138.91137862	451	563	555	1324.85997622	1381.09084652	18	True	1364.78320312	1403.51721191	526.140991211	421.779296875	2.33153510094	0.597797825931	295	563	0	15983	100	0	0	0	198	2016-06-28 18:10:08	Fa019AA031238	SV	VIS	BB001_F_060916	B.Az9504-S	S1	10	25	Sweet	B.Az9504	PI_656003	Sensitive	Sweet	United States	Kafir	B.Az9504
202	3469	26458.5	0.131110985128	1864.08011246	198	214	214	1208.57048141	1535.83770539	16	True	1351.04150391	1450.81604004	423.372619629	273.608703613	56.4262886047	0.763117470361	295	214	0	3469	100	0	0	0	202	2016-06-15 17:08:45	Fa027AB031576	SV	VIS	BB001_F_060916	PI_642998-S	S9	50	12	Sweet	PI_642998	PI_642998	Insensitive	Energy	NA	Bicolor	PI_642998
206	5818	51012.5	0.114050477824	3292.53025889	277	333	331	1197.58044001	1494.91337229	12	True	1127.97033691	1547.70617676	766.083496094	247.828445435	56.0038986206	0.946227976274	295	333	0	5818	100	0	0	0	206	2016-06-15 14:20:45	Fa021AB031480	SV	VIS	BB001_F_060916	ICSV700-S	S3	50	12	Sweet	ICSV700	none	Sensitive	Sweet	NA	Bicolor	ICSV700
208	1061	6005.5	0.176671384564	885.576351047	117	89	115	1254.55796418	1569.12441093	13	True	1276.45617676	1558.78466797	133.237823486	76.9415893555	92.6171646118	0.816407958592	295	89	0	1061	100	0	0	0	208	2016-06-11 14:32:07	Fa003AA031342	SV	VIS	BB001_F_060916	PI_505735-E	E3	10	8	Energy	PI_505735	PI_505735	Insensitive	Sweet	Zambia	Caudatum	PI_505735
210	10791	47150.5	0.22886289647	3020.60480154	170	480	322	1202.14493559	1373.10416087	18	True	1217.45422363	1410.66369629	423.66204834	195.155334473	172.287536621	0.887587491295	295	480	0	10791	100	0	0	0	210	2016-06-25 15:35:41	Fa028AB031517	SV	VIS	BB001_F_060916	China 17-S	S10	50	22	Sweet	China 17	none	Insensitive	Sweet	NA	Bicolor	China 17
214	7466	38461.5	0.194116194116	2199.72210944	232	331	331	1269.36311278	1519.02317171	15	True	1089.39489746	1602.13659668	490.635681152	394.202636719	172.203735352	0.595368387274	295	331	0	7466	100	0	0	0	214	2016-06-25 15:12:50	Fa015AA031294	SV	VIS	BB001_F_060916	PI_152730-E	E15	10	22	Energy	PI_152730	PI_152730	Sensitive	Energy	Kenya	Caudatum/bicolor	PI_152730
218	17750	162856.5	0.1089916583	5679.64146113	466	502	429	1218.93250704	1346.52202817	25	True	1153.56884766	1374.79821777	477.06817627	408.025817871	9.61712646484	0.518169753417	295	502	0	17750	100	0	0	0	218	2016-06-29 22:00:47	Fa019AC031868	SV	VIS	BB001_F_060916	B.Az9504-S	S1	100	26	Sweet	B.Az9504	PI_656003	Sensitive	Sweet	United States	Kafir	B.Az9504
220	8127	63511.5	0.127961077915	2379.28757024	308	398	398	1195.46462409	1492.20819491	13	True	1425.8104248	1544.94592285	1400.3671875	452.763305664	159.066390991	0.946290522927	295	398	0	8127	100	0	0	0	220	2016-06-22 21:53:17	Fa025AA031244	SV	VIS	BB001_F_060916	Della-S	S7	10	19	Sweet	Della	PI_566819	Insensitive	Sweet	United States	NA	Della
222	9418	121426.5	0.0775613231049	4267.78630221	507	513	444	1132.76874071	1333.5631769	22	True	999.970703125	1399.94580078	665.010986328	417.276855469	154.368942261	0.778637815445	295	513	0	9418	100	0	0	0	222	2016-06-22 21:14:24	Fa027AB031396	SV	VIS	BB001_F_060916	PI_642998-S	S9	50	19	Sweet	PI_642998	PI_642998	Insensitive	Energy	NA	Bicolor	PI_642998
224	12939	142298	0.0909288956978	4587.7776283	461	506	447	1191.81420512	1405.98121957	17	True	1090.71118164	1372.87890625	553.986755371	346.818756104	153.676773071	0.779789658769	295	506	0	12939	100	0	0	0	224	2016-06-29 21:49:03	Fa026AA031335	SV	VIS	BB001_F_060916	Rio-S	S8	10	26	Sweet	Rio	PI_651496	Insensitive	Sweet	United States	Durra	Rio
226	7940	69966	0.113483692079	3258.09065843	212	408	407	1235.44445844	1476.3093199	16	True	1222.59338379	1435.93591309	366.949432373	320.0625	29.8371582031	0.489104692624	295	408	0	7940	100	0	0	0	226	2016-06-20 10:23:12	Fa025AA031214	SV	VIS	BB001_F_060916	Della-S	S7	10	17	Sweet	Della	PI_566819	Insensitive	Sweet	United States	NA	Della
230	21588	196117.5	0.110076867184	6961.54702652	636	478	622	1265.72544932	1328.21071892	35	True	1521.01928711	1493.60351562	875.011169434	509.926208496	120.995315552	0.812640463395	295	478	0	21588	100	0	0	0	230	2016-06-25 10:37:57	Fa013AC031652	SV	VIS	BB001_F_060916	PI_297130-E	E13	100	22	Energy	PI_297130	PI_297130	Sensitive	Sweet	Uganda	Caudatum	PI_297130
232	13239	155719	0.085018526962	5070.13325334	388	614	594	1270.57141778	1383.10937382	17	True	1239.64233398	1338.36169434	518.567687988	471.595184326	144.865692139	0.415881614245	295	614	0	13239	100	0	0	0	232	2016-06-21 15:43:04	Fa003AC031882	SV	VIS	BB001_F_060916	PI_505735-E	E3	100	18	Energy	PI_505735	PI_505735	Insensitive	Sweet	Zambia	Caudatum	PI_505735
234	6111	45291	0.134927469034	2851.50025916	230	388	387	1215.19243986	1511.14563901	15	True	1177.31018066	1610.36303711	221.282852173	179.718490601	140.982894897	0.583425906906	295	388	0	6111	100	0	0	0	234	2016-06-17 22:00:13	Fa023AB031422	SV	VIS	BB001_F_060916	Leoti-S	S5	50	14	Sweet	Leoti	PI_641825	Insensitive	Sweet	United States	Durra	Leoti
236	9452	71415	0.132353147098	2491.81448162	302	373	372	1251.18493441	1494.6758358	13	True	1330.11047363	1506.65136719	2460.55517578	262.070861816	112.645637512	0.994311756122	295	373	0	9452	100	0	0	0	236	2016-06-21 15:26:20	Fa003AB031612	SV	VIS	BB001_F_060916	PI_505735-E	E3	50	18	Energy	PI_505735	PI_505735	Insensitive	Sweet	Zambia	Caudatum	PI_505735
238	4722	31487	0.149966652904	2467.62042463	187	262	261	1240.92947903	1517.13511224	15	True	2058.47363281	1134.40673828	1896.22937012	482.217346191	62.9196395874	0.96712452269	295	262	0	4722	100	0	0	0	238	2016-06-16 11:01:14	Fa028AB031547	SV	VIS	BB001_F_060916	China 17-S	S10	50	13	Sweet	China 17	none	Insensitive	Sweet	NA	Bicolor	China 17
240	23531	164064	0.143425736298	6071.03047287	444	585	414	1284.87242361	1273.88755259	18	True	1573.27966309	1465.46350098	902.023803711	668.857116699	147.134002686	0.670944944772	295	585	0	23531	100	0	0	0	240	2016-06-27 12:35:23	Fa030AC031909	SV	VIS	BB001_F_060916	PI_655972-E	E17	100	24	Energy	PI_655972	PI_655972	Insensitive	Energy	South Africa	kafir	PI_655972
244	9613	137063	0.0701356310602	4978.01153612	463	538	447	1326.03256007	1374.76510975	11	True	1393.25268555	1445.91137695	505.666748047	336.374023438	108.255378723	0.746657293251	295	538	0	9613	100	0	0	0	244	2016-06-22 07:55:48	Fa003AC031732	SV	VIS	BB001_F_060916	PI_505735-E	E3	100	19	Energy	PI_505735	PI_505735	Insensitive	Sweet	Zambia	Caudatum	PI_505735
246	5115	42290	0.120950579333	3338.40494084	304	320	319	1274.09521017	1490.15757576	16	True	1275.6809082	1468.29614258	363.412322998	177.864257812	46.3439445496	0.872043569238	295	320	0	5115	100	0	0	0	246	2016-06-15 11:37:54	Fa029AC031728	SV	VIS	BB001_F_060916	PI_510757-E	E18	100	12	Energy	PI_510757	PI_510757	Sensitive	Energy	Cameroon	Durra	PI_510757
248	5014	31443.5	0.159460619842	2325.70538485	232	222	220	1271.5897487	1525.18288791	16	True	1467.48937988	1452.2364502	568.038330078	202.63420105	63.9853363037	0.934208948964	295	222	0	5014	100	0	0	0	248	2016-06-16 11:59:59	Fa026AA031305	SV	VIS	BB001_F_060916	Rio-S	S8	10	13	Sweet	Rio	PI_651496	Insensitive	Sweet	United States	Durra	Rio
252	1338	6162	0.217137293087	684.548151731	72	143	138	1211.19431988	1513.52017937	10	True	1184.28369141	1496.48413086	185.606506348	76.959777832	20.5215511322	0.909985788289	295	143	0	1338	100	0	0	0	252	2016-06-12 20:04:35	Fa016AB031445	SV	VIS	BB001_F_060916	PI_195754-E	E16	50	9	Energy	PI_195754	PI_195754	Insensitive	Sweet	China	Kafir-bicolor	PI_195754
254	13885	128363.5	0.108169378367	3869.23790467	527	509	430	1335.8003601	1373.44767735	24	True	1417.90478516	1351.15234375	618.385620117	247.8228302	33.4844169617	0.916184056417	295	509	0	13885	100	0	0	0	254	2016-06-22 21:13:47	Fa008AC031647	SV	VIS	BB001_F_060916	M81e-E	E8	100	19	Energy	M81e	PI_653411	Sensitive	Energy	United States	Caudatum/durra	M81e
256	10154	78490.5	0.129365974226	2238.67025828	290	444	443	1223.81879062	1441.32509356	18	True	1190.48168945	1427.30993652	407.649749756	228.197021484	171.579528809	0.828636554407	295	444	0	10154	100	0	0	0	256	2016-06-22 12:11:36	Fa019AC031868	SV	VIS	BB001_F_060916	B.Az9504-S	S1	100	19	Sweet	B.Az9504	PI_656003	Sensitive	Sweet	United States	Kafir	B.Az9504
258	13683	190277.5	0.0719107619135	4018.48770428	486	632	531	1239.79916685	1333.36022802	15	True	1126.90734863	1350.68054199	793.476745605	420.485351562	35.1643066406	0.848042789596	295	632	0	13683	100	0	0	0	258	2016-06-20 18:51:53	Fa020AC031869	SV	VIS	BB001_F_060916	San Chi San-S	S2	100	17	Sweet	San Chi San	PI_542718	Insensitive	Sweet	China	Bicolor	San Chi San
260	2591	18962	0.136641704462	1043.09248853	179	226	159	1255.00771903	1479.12852181	12	True	1220.19262695	1430.68005371	201.499603271	111.291900635	31.7097434998	0.833633368148	295	226	0	2591	100	0	0	0	260	2016-06-13 08:14:50	Fa011AC031830	SV	VIS	BB001_F_060916	PI_506069-E	E11	100	10	Energy	PI_506069	PI_506069	Sensitive	Energy	Togo	Guinea/bicolor	PI_506069
262	9983	86234.5	0.115765731813	2888.60260081	351	429	284	1278.9160573	1322.25373134	13	True	1309.27111816	1317.69384766	459.886260986	268.02633667	177.741088867	0.81260841786	295	429	0	9983	100	0	0	0	262	2016-06-27 08:00:27	Fa027AB031486	SV	VIS	BB001_F_060916	PI_642998-S	S9	50	24	Sweet	PI_642998	PI_642998	Insensitive	Energy	NA	Bicolor	PI_642998
264	7626	55239.5	0.138053385711	2149.72408104	215	311	296	1217.09034881	1481.47429845	14	True	1199.40527344	1465.3248291	322.296478271	231.753448486	133.973144531	0.69493854775	295	311	0	7626	100	0	0	0	264	2016-06-25 15:56:14	Fa022AA031301	SV	VIS	BB001_F_060916	Atlas-S	S4	10	22	Sweet	Atlas	PI_641807	Insensitive	Sweet	United States	Durra	Atlas
266	17645	154755	0.114018933152	5319.05215311	395	694	694	1161.1134599	1188.11510343	24	True	1050.87060547	1391.91479492	819.079956055	368.853240967	178.899032593	0.892864059686	295	694	0	17645	100	0	0	0	266	2016-06-26 07:44:47	Fa025AC031664	SV	VIS	BB001_F_060916	Della-S	S7	100	23	Sweet	Della	PI_566819	Insensitive	Sweet	United States	NA	Della
268	19583	164438	0.11909047787	5077.34207308	333	673	614	1241.79272839	1261.07424807	22	True	1117.8067627	1344.21630859	859.268371582	358.73614502	7.92087364197	0.908681414345	295	673	0	19583	100	0	0	0	268	2016-06-24 14:57:16	Fa025AC031664	SV	VIS	BB001_F_060916	Della-S	S7	100	21	Sweet	Della	PI_566819	Insensitive	Sweet	United States	NA	Della
272	1842	3251.5	0.566507765647	463.906635046	32	179	173	1265.41530945	1524.02605863	11	True	1266.56896973	1524.54675293	153.402603149	25.334777832	174.474273682	0.986268092304	295	179	0	1842	100	0	0	0	272	2016-06-14 14:36:07	Fa018AB031387	SV	VIS	BB001_F_060916	CK60B-G	Grain 2	50	11	Grain	CK60B	none	Sensitive	Grain	United States	Kafir	CK60B
274	11619	148915	0.0780243763221	4809.58227265	577	435	450	1218.56485068	1426.64773216	25	True	100623	14868.5751953	2.92690060633e-07	3.96980920359e-10	0	0.9999990802	295	435	0	11619	100	0	0	0	274	2016-06-24 17:50:26	Fa012AA031261	SV	VIS	BB001_F_060916	PI_508366-E	E12	10	21	Energy	PI_508366	PI_508366	Sensitive	Energy	Mali	Guinea	PI_508366
278	7439	52277.5	0.142298311893	2755.15003359	226	350	347	1241.65653986	1460.50181476	19	True	3245.6315918	2262.57250977	1003.27722168	9.16252417937e-07	19.792766571	1	295	350	0	7439	100	0	0	0	278	2016-06-15 14:42:35	Fa017AC031746	SV	VIS	BB001_F_060916	BTx623-G	Grain 1	100	12	Grain	BTx623	PI_564163	Insensitive	Grain	United States	Kafir	BTx623
282	5914	44836	0.131902935141	2740.53358412	251	286	243	1303.34900237	1490.5121745	16	True	1266.12426758	1490.45776367	289.889251709	186.760604858	31.6900234222	0.764816554724	295	286	0	5914	100	0	0	0	282	2016-06-29 20:55:24	Fa025AB031574	SV	VIS	BB001_F_060916	Della-S	S7	50	26	Sweet	Della	PI_566819	Insensitive	Sweet	United States	NA	Della
286	7947	67216.5	0.118229898909	3266.99880302	199	392	390	1236.97974078	1452.9884233	18	True	1258.57568359	1449.17724609	553.681518555	285.511474609	99.6365814209	0.856793234985	295	392	0	7947	100	0	0	0	286	2016-06-21 15:32:04	Fa019AC031868	SV	VIS	BB001_F_060916	B.Az9504-S	S1	100	18	Sweet	B.Az9504	PI_656003	Sensitive	Sweet	United States	Kafir	B.Az9504
290	17621	184346.5	0.0955863007977	5473.07779014	380	735	729	1227.07054083	1353.05277794	17	True	1231.70739746	1278.43017578	639.972717285	387.397888184	163.436157227	0.795970810651	295	735	0	17621	100	0	0	0	290	2016-06-25 18:05:52	Fa006AC031885	SV	VIS	BB001_F_060916	PI_585954-E	E6	100	22	Energy	PI_585954	PI_585954	Sensitive	Energy	Togo	Guinea	PI_585954
292	9727	51502.5	0.188864618222	2646.50031722	200	366	365	1195.3105788	1450.34368253	15	True	1244.88061523	1448.05993652	373.561798096	216.475784302	1.23219490051	0.814978477744	295	366	0	9727	100	0	0	0	292	2016-06-19 21:50:16	Fa009AB031618	SV	VIS	BB001_F_060916	PI_229841-E	E9	50	16	Energy	PI_229841	PI_229841	Insensitive	Energy	South Africa	Kafir	PI_229841
294	8280	54344.5	0.152361324513	2478.10966206	203	369	366	1260.58272947	1444.36835749	19	True	1912.99902344	1206.10717773	1511.43469238	781.652587891	59.8321647644	0.855889130329	295	369	0	8280	100	0	0	0	294	2016-06-16 15:44:32	Fa029AB031638	SV	VIS	BB001_F_060916	PI_510757-E	E18	50	13	Energy	PI_510757	PI_510757	Sensitive	Energy	Cameroon	Durra	PI_510757
298	2701	8079	0.334323554895	681.0437181	80	226	183	1269.94335431	1481.93039615	10	True	1287.83300781	1480.87402344	191.140441895	87.1167449951	17.7599544525	0.890095799312	295	226	0	2701	100	0	0	0	298	2016-06-12 12:44:15	Fa022AC031871	SV	VIS	BB001_F_060916	Atlas-S	S4	100	9	Sweet	Atlas	PI_641807	Insensitive	Sweet	United States	Durra	Atlas
300	6766	36323	0.186273160257	2395.49359334	226	372	231	1304.47502217	1415.14971918	16	True	8826.08203125	5937.89111328	1.77904189513e-06	5.15777962562e-08	0	0.999579646657	295	372	0	6766	100	0	0	0	300	2016-06-18 07:56:50	Fa026AB031575	SV	VIS	BB001_F_060916	Rio-S	S8	50	15	Sweet	Rio	PI_651496	Insensitive	Sweet	United States	Durra	Rio
302	7156	49809	0.143668814873	2599.43448472	215	361	360	1227.71813862	1498.06959195	16	True	44566.96875	-25189.7988281	5.33787726908e-07	1.54165169519e-09	0	0.999995829326	295	361	0	7156	100	0	0	0	302	2016-06-16 15:02:33	Fa020AB031599	SV	VIS	BB001_F_060916	San Chi San-S	S2	50	13	Sweet	San Chi San	PI_542718	Insensitive	Sweet	China	Bicolor	San Chi San
304	990	1815.5	0.545304323878	277.137083054	37	88	86	1194.31010101	1536.85656566	10	True	1192.82531738	1538.10742188	70.6398086548	30.8588695526	5.17468595505	0.89953526668	295	88	0	990	100	0	0	0	304	2016-06-11 11:12:57	Fa016AB031535	SV	VIS	BB001_F_060916	PI_195754-E	E16	50	8	Energy	PI_195754	PI_195754	Insensitive	Sweet	China	Kafir-bicolor	PI_195754
306	14352	61596.5	0.233000251638	2549.80734134	202	480	479	1266.85068283	1419.42851171	15	True	1142.6262207	1334.13891602	604.024047852	300.74887085	166.96446228	0.867229414017	295	480	0	14352	100	0	0	0	306	2016-06-25 15:53:09	Fa003AB031492	SV	VIS	BB001_F_060916	PI_505735-E	E3	50	22	Energy	PI_505735	PI_505735	Insensitive	Sweet	Zambia	Caudatum	PI_505735
308	8225	46783.5	0.175809847489	3352.32577002	192	448	446	1239.45775076	1397.85531915	13	True	1323.99584961	1399.03369141	506.445892334	248.817260742	15.2063035965	0.870989980355	295	448	0	8225	100	0	0	0	308	2016-06-18 07:07:44	Fa013AC031832	SV	VIS	BB001_F_060916	PI_297130-E	E13	100	15	Energy	PI_297130	PI_297130	Sensitive	Sweet	Uganda	Caudatum	PI_297130
310	1113	5717.5	0.194665500656	588.232535958	64	143	135	1196.13746631	1536.42228212	12	True	1187.47167969	1526.33984375	119.602508545	61.4658927917	159.61857605	0.857839260245	295	143	0	1113	100	0	0	0	310	2016-06-15 11:21:14	Fa018AB031387	SV	VIS	BB001_F_060916	CK60B-G	Grain 2	50	12	Grain	CK60B	none	Sensitive	Grain	United States	Kafir	CK60B
316	4845	25219	0.192117054602	2128.13950753	156	317	315	1204.21692466	1498.12879257	14	True	1158.80786133	1611.79956055	181.566802979	154.802658081	146.410980225	0.522574867722	295	317	0	4845	100	0	0	0	316	2016-06-15 17:29:43	Fa014AA031353	SV	VIS	BB001_F_060916	Grassl-E	E14	10	12	Energy	Grassl	PI_154844	Sensitive	Sweet	Uganda	Caudatum	Grassl
318	1274	7284	0.174903898957	764.671440482	106	164	144	1273.26766091	1487.93249608	10	True	1248.98486328	1467.6072998	134.310165405	58.4591712952	27.1473178864	0.90030721609	295	164	0	1274	100	0	0	0	318	2016-06-12 07:41:31	Fa002AC031791	SV	VIS	BB001_F_060916	PI_213900-E	E2	100	9	Energy	PI_213900	PI_213900	Insensitive	Energy	Kenya	Bicolor	PI_213900
320	17934	261986	0.0684540395288	4763.97613001	668	890	609	1211.18216795	1138.19772499	21	True	1153.11694336	926.764038086	675.668395996	598.020568848	121.702857971	0.465438968189	295	890	0	17934	100	0	0	0	320	2016-06-26 07:42:18	Fa001AC031640	SV	VIS	BB001_F_060916	PI_329311-E	E1	100	23	Energy	PI_329311	PI_329311	Sensitive	Energy	Ethiopia	Durra	PI_329311
322	6896	63888.5	0.107938048319	3511.3463527	323	423	413	1256.94924594	1466.37964037	14	True	1896.42407227	1323.47070312	1444.54016113	640.033935547	70.7458496094	0.896486496703	295	423	0	6896	100	0	0	0	322	2016-06-23 22:08:38	Fa023AB031512	SV	VIS	BB001_F_060916	Leoti-S	S5	50	20	Sweet	Leoti	PI_641825	Insensitive	Sweet	United States	Durra	Leoti
326	5022	31077	0.161598609904	1462.75046766	213	323	277	1257.0167264	1459.08781362	19	True	1281.38391113	1438.41784668	360.568756104	99.8068618774	22.5605659485	0.960926409327	295	323	0	5022	100	0	0	0	326	2016-06-22 08:08:48	Fa003AA031252	SV	VIS	BB001_F_060916	PI_505735-E	E3	10	19	Energy	PI_505735	PI_505735	Insensitive	Sweet	Zambia	Caudatum	PI_505735
328	2543	15210.5	0.167187140462	1035.07524359	144	163	162	1211.88320881	1562.36099096	12	True	1414.36242676	1490.65722656	486.701629639	239.811203003	74.5850906372	0.870183751291	295	163	0	2543	100	0	0	0	328	2016-06-14 17:09:38	Fa026AA031275	SV	VIS	BB001_F_060916	Rio-S	S8	10	11	Sweet	Rio	PI_651496	Insensitive	Sweet	United States	Durra	Rio
330	5782	34217.5	0.168977862205	1669.52555299	194	246	246	1229.64060879	1552.62123833	17	True	951.808105469	1379.65344238	745.257507324	314.171722412	119.678520203	0.906799907207	295	246	0	5782	100	0	0	0	330	2016-06-19 18:45:41	Fa030AA031309	SV	VIS	BB001_F_060916	PI_655972-E	E17	10	16	Energy	PI_655972	PI_655972	Insensitive	Energy	South Africa	kafir	PI_655972
334	6077	40862.5	0.148718262466	2048.83187306	197	313	313	1234.13855521	1515.86786243	15	True	1390.07165527	1561.27734375	725.239929199	349.337036133	3.64185500145	0.876344551075	295	313	0	6077	100	0	0	0	334	2016-06-20 18:45:06	Fa010AC031889	SV	VIS	BB001_F_060916	PI_297155-E	E10	100	17	Energy	PI_297155	PI_297155	Insensitive	Energy	Uganda	Kafir	PI_297155
338	3539	22949	0.154211512484	1299.28339434	152	301	267	1238.99237073	1456.53263634	10	True	1230.95373535	1489.4588623	211.697219849	141.094833374	0	0.745510789006	295	301	0	3539	100	0	0	0	338	2016-06-21 07:12:37	Fa008AB031377	SV	VIS	BB001_F_060916	M81e-E	E8	50	18	Energy	M81e	PI_653411	Sensitive	Energy	United States	Caudatum/durra	M81e
340	6117	41526	0.147305302702	1809.82231545	187	296	296	1234.63348046	1520.24570868	16	True	1590.7166748	1676.95202637	707.359191895	322.712493896	0	0.889866233842	295	296	0	6117	100	0	0	0	340	2016-06-21 14:34:08	Fa003AA031342	SV	VIS	BB001_F_060916	PI_505735-E	E3	10	18	Energy	PI_505735	PI_505735	Insensitive	Sweet	Zambia	Caudatum	PI_505735
342	2228	5880.5	0.378879346994	668.617311954	45	222	216	1265.93043088	1473.97666068	10	True	1276.41479492	1494.62329102	226.433792114	39.8921737671	172.358337402	0.98435870366	295	222	0	2228	100	0	0	0	342	2016-06-14 13:39:59	Fa015AC031714	SV	VIS	BB001_F_060916	PI_152730-E	E15	100	11	Energy	PI_152730	PI_152730	Sensitive	Energy	Kenya	Caudatum/bicolor	PI_152730
344	1716	2670.5	0.642576296574	447.320848584	28	181	165	1294.19405594	1501.3455711	11	True	1294.39953613	1493.4440918	169.098403931	18.0244941711	4.89711093903	0.994302871172	295	181	0	1716	100	0	0	0	344	2016-06-12 10:28:12	Fa022AC031841	SV	VIS	BB001_F_060916	Atlas-S	S4	100	9	Sweet	Atlas	PI_641807	Insensitive	Sweet	United States	Durra	Atlas
346	731	3158.5	0.231438974197	489.244728565	67	103	79	1268.28317373	1549.27906977	13	True	1254.97375488	1545.90356445	103.111755371	40.8081054688	150.688964844	0.918351478653	295	103	0	731	100	0	0	0	346	2016-06-12 21:25:19	Fa008AB031407	SV	VIS	BB001_F_060916	M81e-E	E8	50	9	Energy	M81e	PI_653411	Sensitive	Energy	United States	Caudatum/durra	M81e
350	726	896	0.810267857143	290.651801825	12	110	105	1231.89669421	1506.26584022	12	True	1231.9276123	1506.93395996	99.7970504761	10.047410965	179.679138184	0.994919018068	295	110	0	726	100	0	0	0	350	2016-06-11 09:29:46	Fa027AA031246	SV	VIS	BB001_F_060916	PI_642998-S	S9	10	8	Sweet	PI_642998	PI_642998	Insensitive	Energy	NA	Bicolor	PI_642998
352	10944	103319	0.105924370155	2698.51906991	416	520	482	1280.98958333	1288.66657529	17	True	1131.51416016	1386.77966309	737.095458984	338.927154541	36.272315979	0.888015009592	295	520	0	10944	100	0	0	0	352	2016-06-26 08:25:53	Fa008AB031407	SV	VIS	BB001_F_060916	M81e-E	E8	50	23	Energy	M81e	PI_653411	Sensitive	Energy	United States	Caudatum/durra	M81e
354	10868	133748.5	0.0812569860597	5115.4056505	396	471	471	1199.31634155	1414.08364004	28	True	1330.98266602	1424.77612305	547.054504395	417.787536621	111.975921631	0.645566955063	295	471	0	10868	100	0	0	0	354	2016-06-22 22:56:24	Fa006AC031675	SV	VIS	BB001_F_060916	PI_585954-E	E6	100	19	Energy	PI_585954	PI_585954	Sensitive	Energy	Togo	Guinea	PI_585954
356	1719	2248	0.764679715302	356.651801825	32	152	137	1185.04013962	1499.86910995	15	True	1183.81567383	1498.37915039	138.549957275	20.3306369781	170.725219727	0.98917529368	295	152	0	1719	100	0	0	0	356	2016-06-12 12:09:01	Fa004AB031613	SV	VIS	BB001_F_060916	PI_329632-E	E4	50	9	Energy	PI_329632	PI_329632	Sensitive	Energy	Ethiopia	Durra	PI_329632
358	6766	43480.5	0.155609986086	2162.27001429	201	317	317	1206.76559267	1479.18282589	11	True	1122.94836426	1463.125	357.842285156	258.732818604	144.052398682	0.690810457163	295	317	0	6766	100	0	0	0	358	2016-06-21 15:12:29	Fa013AA031322	SV	VIS	BB001_F_060916	PI_297130-E	E13	10	18	Energy	PI_297130	PI_297130	Sensitive	Sweet	Uganda	Caudatum	PI_297130
360	4009	18863.5	0.212526837543	1495.48323822	209	150	203	1239.20104764	1579.49239212	14	True	309.850708008	1056.8026123	2213.64794922	411.617462158	117.648826599	0.982560095029	295	150	0	4009	100	0	0	0	360	2016-06-15 14:40:08	Fa025AB031544	SV	VIS	BB001_F_060916	Della-S	S7	50	12	Sweet	Della	PI_566819	Insensitive	Sweet	United States	NA	Della
362	3366	11282.5	0.298338134279	965.168608546	79	356	344	1274.76559715	1401.13547237	13	True	1266.90600586	1494.73657227	455.549377441	72.777557373	177.292388916	0.987156244787	295	356	0	3366	100	0	0	0	362	2016-06-16 10:34:04	Fa024AB031483	SV	VIS	BB001_F_060916	Chinese Amber-S	S6	50	13	Sweet	Chinese Amber	PI_22913	Insensitive	Sweet	China	Caudatum/durra	Chinese Amber
364	26628	176084.5	0.151222850393	6676.27904582	309	739	675	1216.06369235	1267.89706324	22	True	1185.20336914	1267.11950684	736.170471191	226.777023315	173.406066895	0.951370296194	295	739	0	26628	100	0	0	0	364	2016-06-27 21:10:22	Fa022AC031721	SV	VIS	BB001_F_060916	Atlas-S	S4	100	24	Sweet	Atlas	PI_641807	Insensitive	Sweet	United States	Durra	Atlas
368	8309	44555.5	0.186486516816	2133.40101445	208	411	410	1244.93669515	1492.06198098	17	True	1429.85986328	1312.96936035	708.682617188	279.107513428	33.0579605103	0.919179040413	295	411	0	8309	100	0	0	0	368	2016-06-19 13:59:49	Fa003AA031192	SV	VIS	BB001_F_060916	PI_505735-E	E3	10	16	Energy	PI_505735	PI_505735	Insensitive	Sweet	Zambia	Caudatum	PI_505735
370	1946	7376	0.263828633406	577.102593184	92	160	136	1243.4635149	1501.47379239	12	True	1216.51586914	1478.04394531	155.200683594	82.2365264893	16.408613205	0.84807750804	295	160	0	1946	100	0	0	0	370	2016-06-12 09:15:23	Fa002AC031761	SV	VIS	BB001_F_060916	PI_213900-E	E2	100	9	Energy	PI_213900	PI_213900	Insensitive	Energy	Kenya	Bicolor	PI_213900
374	20339	147737.5	0.137669853626	5101.57089627	382	650	607	1226.59388367	1236.63085697	19	True	1179.15380859	1311.95385742	589.876159668	301.628845215	167.678359985	0.859376915515	295	650	0	20339	100	0	0	0	374	2016-06-26 07:38:36	Fa008AC031647	SV	VIS	BB001_F_060916	M81e-E	E8	100	23	Energy	M81e	PI_653411	Sensitive	Energy	United States	Caudatum/durra	M81e
376	3978	21416	0.185748972731	1608.94044912	207	198	198	1247.53494218	1567.9638009	22	True	1209.20336914	1601.76330566	183.121612549	156.167785645	146.702941895	0.522222714865	295	198	0	3978	100	0	0	0	376	2016-06-13 20:13:32	Fa025AC031754	SV	VIS	BB001_F_060916	Della-S	S7	100	10	Sweet	Della	PI_566819	Insensitive	Sweet	United States	NA	Della
378	4176	30798.5	0.135591019043	1779.24378037	177	276	276	1209.65828544	1521.97533525	14	True	-444.637084961	852.735473633	1063.02514648	1.20883100863e-06	0	1	295	276	0	4176	100	0	0	0	378	2016-06-19 20:45:02	Fa029AA031368	SV	VIS	BB001_F_060916	PI_510757-E	E18	10	16	Energy	PI_510757	PI_510757	Sensitive	Energy	Cameroon	Durra	PI_510757
380	2761	16541	0.166918565988	1032.28130639	155	239	195	1266.85621152	1425.75335024	14	True	1110.20275879	1408.54455566	282.76574707	273.959564209	0	0.24762103424	295	239	0	2761	100	0	0	0	380	2016-06-15 10:26:20	Fa005AB031374	SV	VIS	BB001_F_060916	PI_35038-E	E5	50	12	Energy	PI_35038	PI_35038	Insensitive	Energy	United States	Caudatum	PI_35038
382	4151	17534	0.236740047907	1417.64569283	187	191	190	1266.3611178	1553.5685377	13	True	1332.32165527	1628.23901367	228.454849243	184.927261353	45.6917419434	0.587161753472	295	191	0	4151	100	0	0	0	382	2016-06-26 14:17:16	Fa025AA031364	SV	VIS	BB001_F_060916	Della-S	S7	10	23	Sweet	Della	PI_566819	Insensitive	Sweet	United States	NA	Della
384	1664	7537	0.220777497678	624.717817187	80	196	184	1229.09855769	1484.95853365	8	True	1240.15600586	1484.37133789	304.16506958	101.541343689	41.1959915161	0.942631062408	295	196	0	1664	100	0	0	0	384	2016-06-13 16:54:22	Fa024AB031453	SV	VIS	BB001_F_060916	Chinese Amber-S	S6	50	10	Sweet	Chinese Amber	PI_22913	Insensitive	Sweet	China	Caudatum/durra	Chinese Amber
386	7016	62960.5	0.111434947308	2093.71694076	392	320	334	1291.26553592	1390.88326682	8	True	1611.0291748	1710.95031738	1072.31848145	285.72177124	134.580688477	0.963848094463	295	320	0	7016	100	0	0	0	386	2016-06-22 07:19:12	Fa024AB031483	SV	VIS	BB001_F_060916	Chinese Amber-S	S6	50	19	Sweet	Chinese Amber	PI_22913	Insensitive	Sweet	China	Caudatum/durra	Chinese Amber
388	1016	3706	0.274150026983	445.2619735	70	145	107	1270.10925197	1521.00393701	13	True	1245.51037598	1521.35754395	117.49382019	43.6492843628	17.5539646149	0.928431829557	295	145	0	1016	100	0	0	0	388	2016-06-11 12:34:03	Fa022AB031511	SV	VIS	BB001_F_060916	Atlas-S	S4	50	8	Sweet	Atlas	PI_641807	Insensitive	Sweet	United States	Durra	Atlas
390	4116	19856.5	0.207287286279	2156.12373447	181	175	175	1237.648931	1552.70359572	17	True	753.525268555	1802.6496582	1007.27960205	237.2240448	0	0.971872015709	295	175	0	4116	100	0	0	0	390	2016-06-12 12:35:00	Fa009AB031588	SV	VIS	BB001_F_060916	PI_229841-E	E9	50	9	Energy	PI_229841	PI_229841	Insensitive	Energy	South Africa	Kafir	PI_229841
392	6375	84007.5	0.0758860815999	3384.06961322	410	322	321	1268.13270588	1411.69913725	16	True	1677.36010742	1270.12145996	816.42401123	372.210510254	0	0.890029246115	295	322	0	6375	100	0	0	0	392	2016-06-24 21:12:42	Fa024AA031363	SV	VIS	BB001_F_060916	Chinese Amber-S	S6	10	21	Sweet	Chinese Amber	PI_22913	Insensitive	Sweet	China	Caudatum/durra	Chinese Amber
394	4371	50183.5	0.0871003417458	1856.42047739	344	297	305	1132.01281171	1426.15717227	12	True	1185.16918945	1344.37866211	305.56362915	191.68145752	140.127380371	0.778774030585	295	297	0	4371	100	0	0	0	394	2016-06-22 08:38:30	Fa008AB031497	SV	VIS	BB001_F_060916	M81e-E	E8	50	19	Energy	M81e	PI_653411	Sensitive	Energy	United States	Caudatum/durra	M81e
396	13241	98656.5	0.13421315372	3966.98133278	195	617	615	1252.19635979	1339.94539687	16	True	1267.70324707	1338.50354004	552.130065918	188.96812439	2.9335873127	0.939607866259	295	617	0	13241	100	0	0	0	396	2016-06-29 20:29:15	Fa018AA031357	SV	VIS	BB001_F_060916	CK60B-G	Grain 2	10	26	Grain	CK60B	none	Sensitive	Grain	United States	Kafir	CK60B
398	16794	85050	0.19746031746	2868.06426251	292	614	614	1316.80046445	1360.17405026	22	True	1335.2545166	1346.578125	604.539733887	186.577026367	21.9573154449	0.951183283275	295	614	0	16794	100	0	0	0	398	2016-06-25 14:09:52	Fa015AB031534	SV	VIS	BB001_F_060916	PI_152730-E	E15	50	22	Energy	PI_152730	PI_152730	Sensitive	Energy	Kenya	Caudatum/bicolor	PI_152730
400	13743	119901	0.114619561138	2786.2581327	382	597	580	1191.03354435	1385.86203886	24	True	837.550048828	1230.94897461	1032.29418945	561.120849609	134.199066162	0.839365911583	295	597	0	13743	100	0	0	0	400	2016-06-29 18:07:41	Fa018AB031507	SV	VIS	BB001_F_060916	CK60B-G	Grain 2	50	26	Grain	CK60B	none	Sensitive	Grain	United States	Kafir	CK60B
402	7615	40626.5	0.187439233013	1707.33216476	219	320	319	1260.1780696	1515.68023638	15	True	1172.37915039	1441.89807129	366.676269531	297.29675293	176.926559448	0.585339790192	295	320	0	7615	100	0	0	0	402	2016-06-19 18:15:10	Fa030AB031549	SV	VIS	BB001_F_060916	PI_655972-E	E17	50	16	Energy	PI_655972	PI_655972	Insensitive	Energy	South Africa	kafir	PI_655972
404	13932	157619.5	0.0883900786387	4695.43164349	360	643	601	1173.83462532	1235.24928223	13	True	2028.81018066	1763.37475586	2198.84741211	1057.39196777	130.909362793	0.87678386936	295	643	0	13932	100	0	0	0	404	2016-06-29 14:27:34	Fa019AA031208	SV	VIS	BB001_F_060916	B.Az9504-S	S1	10	26	Sweet	B.Az9504	PI_656003	Sensitive	Sweet	United States	Kafir	B.Az9504
406	3113	11894.5	0.261717600572	1216.30399418	124	227	210	1249.15290716	1464.75168648	14	True	1347.29382324	1372.17407227	535.509216309	262.390319824	153.855361938	0.871732085564	295	227	0	3113	100	0	0	0	406	2016-06-15 10:55:22	Fa018AC031717	SV	VIS	BB001_F_060916	CK60B-G	Grain 2	100	12	Grain	CK60B	none	Sensitive	Grain	United States	Kafir	CK60B
410	2963	15713.5	0.188563973653	906.038665771	155	226	215	1214.27775903	1471.46304421	14	True	1142.55944824	1535.83312988	313.483551025	207.344482422	175.277877808	0.750015181822	295	226	0	2963	100	0	0	0	410	2016-06-16 09:12:41	Fa030AB031459	SV	VIS	BB001_F_060916	PI_655972-E	E17	50	13	Energy	PI_655972	PI_655972	Insensitive	Energy	South Africa	kafir	PI_655972
412	11131	83363	0.13352446529	3385.19282317	412	392	375	1017.00026952	1358.24984278	13	True	991.146850586	1368.20593262	442.56439209	228.401321411	137.53338623	0.856536724264	295	392	0	11131	100	0	0	0	412	2016-06-22 07:12:22	Fa002AC031791	SV	VIS	BB001_F_060916	PI_213900-E	E2	100	19	Energy	PI_213900	PI_213900	Insensitive	Energy	Kenya	Bicolor	PI_213900
416	20849	162851	0.128025004452	5478.10961711	547	607	462	1108.70756391	1316.93232289	26	True	1052.50378418	1298.14782715	669.905517578	246.151153564	151.385925293	0.930046596905	295	607	0	20849	100	0	0	0	416	2016-06-23 18:42:32	Fa012AC031711	SV	VIS	BB001_F_060916	PI_508366-E	E12	100	20	Energy	PI_508366	PI_508366	Sensitive	Energy	Mali	Guinea	PI_508366
418	6485	37997	0.170671368792	1775.53317523	222	352	236	1184.43731689	1425.84965305	10	True	1086.5970459	1450.28039551	1160.93713379	239.581298828	12.4915704727	0.978474263525	295	352	0	6485	100	0	0	0	418	2016-06-21 08:35:37	Fa004AB031433	SV	VIS	BB001_F_060916	PI_329632-E	E4	50	18	Energy	PI_329632	PI_329632	Sensitive	Energy	Ethiopia	Durra	PI_329632
420	2974	12339	0.241024394197	1685.05905747	203	104	175	1250.78950908	1584.97579018	14	True	1202.06506348	1564.97753906	249.654708862	87.3758163452	95.8895645142	0.936754685947	295	104	0	2974	100	0	0	0	420	2016-06-15 17:49:28	Fa028AC031847	SV	VIS	BB001_F_060916	China 17-S	S10	100	12	Sweet	China 17	none	Insensitive	Sweet	NA	Bicolor	China 17
422	7984	54091.5	0.147601748888	2068.67025828	242	375	374	1210.69676854	1490.54233467	16	True	741.18737793	1284.34863281	1168.66101074	547.787963867	124.115074158	0.883340813748	295	375	0	7984	100	0	0	0	422	2016-06-19 22:11:57	Fa011AA031320	SV	VIS	BB001_F_060916	PI_506069-E	E11	10	16	Energy	PI_506069	PI_506069	Sensitive	Energy	Togo	Guinea/bicolor	PI_506069
426	832	2173.5	0.382792730619	302.107645512	57	89	62	1193.43990385	1546.48557692	9	True	1222.5715332	1542.36291504	85.9572677612	59.5999832153	165.412338257	0.720584062543	295	89	0	832	100	0	0	0	426	2016-06-11 15:35:55	Fa003AC031882	SV	VIS	BB001_F_060916	PI_505735-E	E3	100	8	Energy	PI_505735	PI_505735	Insensitive	Sweet	Zambia	Caudatum	PI_505735
428	794	1924	0.412681912682	288.107645512	56	94	73	1269.5163728	1536.90554156	11	True	1335.73571777	1540.9654541	124.859367371	119.035758972	0	0.301839805768	295	94	0	794	100	0	0	0	428	2016-06-12 21:34:41	Fa028AB031427	SV	VIS	BB001_F_060916	China 17-S	S10	50	9	Sweet	China 17	none	Insensitive	Sweet	NA	Bicolor	China 17
430	14330	136412.5	0.1050490241	3446.71606433	564	500	503	1340.15764131	1429.82400558	13	True	1449.48718262	1462.02087402	595.417114258	392.699493408	16.5510826111	0.75167228236	295	500	0	14330	100	0	0	0	430	2016-06-21 11:10:19	Fa003AC031732	SV	VIS	BB001_F_060916	PI_505735-E	E3	100	18	Energy	PI_505735	PI_505735	Insensitive	Sweet	Zambia	Caudatum	PI_505735
432	18728	221573	0.084522933751	5746.79743075	760	444	642	1240.71876335	1382.42391072	39	True	1177.82336426	1375.19873047	835.696350098	400.952972412	85.7358932495	0.877387139176	295	444	0	18728	100	0	0	0	432	2016-06-24 18:05:54	Fa012AB031471	SV	VIS	BB001_F_060916	PI_508366-E	E12	50	21	Energy	PI_508366	PI_508366	Sensitive	Energy	Mali	Guinea	PI_508366
434	19946	204225.5	0.0976665499656	5825.86012769	502	674	648	1203.87481199	1340.09886694	17	True	1160.06567383	1339.90185547	653.421264648	423.566833496	21.9264163971	0.761445156262	295	674	0	19946	100	0	0	0	434	2016-06-26 11:41:58	Fa013AC031772	SV	VIS	BB001_F_060916	PI_297130-E	E13	100	23	Energy	PI_297130	PI_297130	Sensitive	Sweet	Uganda	Caudatum	PI_297130
436	859	5350.5	0.160545743388	494.190905809	81	135	128	1179.83119907	1527.7217695	7	True	1196.32751465	1487.68676758	100.798973083	72.7988891602	140.497024536	0.691664913102	295	135	0	859	100	0	0	0	436	2016-06-12 07:39:39	Fa008AA031257	SV	VIS	BB001_F_060916	M81e-E	E8	10	9	Energy	M81e	PI_653411	Sensitive	Energy	United States	Caudatum/durra	M81e
438	13090	58869	0.222358117175	2456.63576841	205	440	439	1232.68838808	1432.94362108	20	True	1264.6550293	1409.85339355	425.580352783	226.866897583	16.0373535156	0.846067026571	295	440	0	13090	100	0	0	0	438	2016-06-19 18:45:04	Fa029AB031518	SV	VIS	BB001_F_060916	PI_510757-E	E18	50	16	Energy	PI_510757	PI_510757	Sensitive	Energy	Cameroon	Durra	PI_510757
440	5140	12810	0.4012490242	1185.71990514	120	414	394	1193.58638132	1383.81128405	16	True	1200.16186523	1401.59838867	382.903411865	33.5557136536	166.217926025	0.996152658513	295	414	0	5140	100	0	0	0	440	2016-06-17 08:35:00	Fa030AB031519	SV	VIS	BB001_F_060916	PI_655972-E	E17	50	14	Energy	PI_655972	PI_655972	Insensitive	Energy	South Africa	kafir	PI_655972
442	16740	112992.5	0.14815142598	3809.60336649	193	710	708	1256.95621266	1307.67520908	17	True	1247.70129395	1282.92529297	703.001342773	161.538513184	3.66859722137	0.973241634403	295	710	0	16740	100	0	0	0	442	2016-06-25 18:33:42	Fa006AC031855	SV	VIS	BB001_F_060916	PI_585954-E	E6	100	22	Energy	PI_585954	PI_585954	Sensitive	Energy	Togo	Guinea	PI_585954
444	5769	41738.5	0.138217712663	1885.45351493	222	323	322	1235.06812272	1525.50390016	16	True	1419.2434082	1605.35205078	359.046569824	234.324417114	0	0.757677116556	295	323	0	5769	100	0	0	0	444	2016-06-15 18:05:31	Fa010AC031859	SV	VIS	BB001_F_060916	PI_297155-E	E10	100	12	Energy	PI_297155	PI_297155	Insensitive	Energy	Uganda	Kafir	PI_297155
450	11137	44985.5	0.247568661013	1933.00626385	190	397	397	1256.2651522	1437.01777858	20	True	1351.7590332	1408.28308105	480.013427734	260.451171875	23.8509292603	0.839996750449	295	397	0	11137	100	0	0	0	450	2016-06-21 11:36:51	Fa009AC031768	SV	VIS	BB001_F_060916	PI_229841-E	E9	100	18	Energy	PI_229841	PI_229841	Insensitive	Energy	South Africa	Kafir	PI_229841
452	6422	36798	0.174520354367	1433.1828891	204	283	199	1208.84677671	1489.23201495	18	True	1277.20092773	1466.55200195	315.742126465	260.753723145	2.38832783699	0.563898731544	295	283	0	6422	100	0	0	0	452	2016-06-22 21:16:52	Fa019AB031448	SV	VIS	BB001_F_060916	B.Az9504-S	S1	50	19	Sweet	B.Az9504	PI_656003	Sensitive	Sweet	United States	Kafir	B.Az9504
456	6722	37378	0.179838407619	1550.7463783	260	358	357	1274.28860458	1502.16676584	17	True	1176.83288574	1601.09570312	209.528961182	181.876815796	0	0.496516827343	295	358	0	6722	100	0	0	0	456	2016-06-18 21:48:02	Fa010AB031499	SV	VIS	BB001_F_060916	PI_297155-E	E10	50	15	Energy	PI_297155	PI_297155	Insensitive	Energy	Uganda	Kafir	PI_297155
458	27122	265688	0.102082141459	7566.41496229	463	817	735	1304.44812329	1232.11927586	17	True	1309.14050293	1158.60668945	820.690246582	399.303131104	7.33192682266	0.873655249243	295	817	0	27122	100	0	0	0	458	2016-06-29 20:53:33	Fa016AC031895	SV	VIS	BB001_F_060916	PI_195754-E	E16	100	26	Energy	PI_195754	PI_195754	Insensitive	Sweet	China	Kafir-bicolor	PI_195754
460	2095	5668	0.369618913197	604.37467134	57	205	187	1199.7928401	1478.31742243	8	True	1215.95031738	1488.21166992	183.743759155	56.692905426	3.64710140228	0.951210299195	295	205	0	2095	100	0	0	0	460	2016-06-11 09:02:04	Fa029AB031458	SV	VIS	BB001_F_060916	PI_510757-E	E18	50	8	Energy	PI_510757	PI_510757	Sensitive	Energy	Cameroon	Durra	PI_510757
462	8859	41748.5	0.212199240691	1951.03778934	281	316	315	1286.99017948	1489.25149565	15	True	1322.04760742	1476.32849121	394.965789795	172.387207031	48.8119544983	0.89972312377	295	316	0	8859	100	0	0	0	462	2016-06-20 16:55:46	Fa004AA031343	SV	VIS	BB001_F_060916	PI_329632-E	E4	10	17	Energy	PI_329632	PI_329632	Sensitive	Energy	Ethiopia	Durra	PI_329632
466	8759	41374	0.211703001885	2598.93120575	203	353	352	1203.812079	1465.56090878	22	True	689.425231934	2007.82922363	1387.67407227	703.390991211	0	0.862013763776	295	353	0	8759	100	0	0	0	466	2016-06-26 10:24:11	Fa019AA031268	SV	VIS	BB001_F_060916	B.Az9504-S	S1	10	23	Sweet	B.Az9504	PI_656003	Sensitive	Sweet	United States	Kafir	B.Az9504
468	4646	21756	0.213550284979	1353.55042017	215	183	182	1234.25785622	1574.48751614	17	True	873.942382812	1724.29638672	763.584228516	214.807266235	0	0.95961564616	295	183	0	4646	100	0	0	0	468	2016-06-14 18:07:40	Fa006AB031525	SV	VIS	BB001_F_060916	PI_585954-E	E6	50	11	Energy	PI_585954	PI_585954	Sensitive	Energy	Togo	Guinea	PI_585954
470	7137	36191	0.197203724683	1614.76362324	213	310	309	1212.86913269	1528.62995656	16	True	1128.96276855	1602.30615234	214.531051636	210.520294189	0	0.192461441988	295	310	0	7137	100	0	0	0	470	2016-06-14 21:20:31	Fa010AC031859	SV	VIS	BB001_F_060916	PI_297155-E	E10	100	11	Energy	PI_297155	PI_297155	Insensitive	Energy	Uganda	Kafir	PI_297155
474	5380	33595.5	0.160140495007	2414.09584785	210	300	300	1236.80501859	1541.98605948	18	True	1304.77087402	1607.33654785	208.265792847	188.001220703	35.8144683838	0.430273635765	295	300	0	5380	100	0	0	0	474	2016-06-17 09:27:17	Fa019AA031298	SV	VIS	BB001_F_060916	B.Az9504-S	S1	10	14	Sweet	B.Az9504	PI_656003	Sensitive	Sweet	United States	Kafir	B.Az9504
476	4746	25489	0.186197967751	1458.40323246	210	201	200	1231.35166456	1561.77307206	14	True	938.575805664	1703.69372559	607.823425293	239.191955566	0	0.919315153022	295	201	0	4746	100	0	0	0	476	2016-06-15 13:32:29	Fa022AA031271	SV	VIS	BB001_F_060916	Atlas-S	S4	10	12	Sweet	Atlas	PI_641807	Insensitive	Sweet	United States	Durra	Atlas
478	5000	29618	0.168816260382	2000.12135851	197	285	285	1222.3292	1510.5458	15	True	1108.03320312	1443.03637695	410.940612793	251.24458313	132.205322266	0.791330179222	295	285	0	5000	100	0	0	0	478	2016-06-12 22:13:33	Fa020AB031449	SV	VIS	BB001_F_060916	San Chi San-S	S2	50	9	Sweet	San Chi San	PI_542718	Insensitive	Sweet	China	Bicolor	San Chi San
480	14152	142401	0.0993813245693	5287.17322969	618	415	566	1162.46813171	1374.30278406	27	True	1174.35827637	1400.50769043	679.972473145	287.385162354	117.276885986	0.906296555226	295	415	0	14152	100	0	0	0	480	2016-06-27 07:48:03	Fa024AA031273	SV	VIS	BB001_F_060916	Chinese Amber-S	S6	10	24	Sweet	Chinese Amber	PI_22913	Insensitive	Sweet	China	Caudatum/durra	Chinese Amber
482	7180	64568.5	0.111199733616	2791.05987644	323	343	310	1276.49317549	1457.18300836	17	True	1239.31445312	1462.63220215	1013.53088379	278.613891602	93.0838088989	0.961474444912	295	343	0	7180	100	0	0	0	482	2016-06-23 21:02:49	Fa027AB031486	SV	VIS	BB001_F_060916	PI_642998-S	S9	50	20	Sweet	PI_642998	PI_642998	Insensitive	Energy	NA	Bicolor	PI_642998
484	3228	6833	0.472413288453	878.71485281	193	63	176	1226.42843866	1595.42379182	17	True	1228.23120117	1590.08093262	164.97265625	54.0428199768	90.804649353	0.944821181747	295	63	0	3228	100	0	0	0	484	2016-06-13 22:21:56	Fa026AC031785	SV	VIS	BB001_F_060916	Rio-S	S8	100	10	Sweet	Rio	PI_651496	Insensitive	Sweet	United States	Durra	Rio
486	4966	17400	0.285402298851	1309.87632108	213	157	157	1231.08578333	1580.14941603	14	True	1291.28686523	1530.20629883	284.436981201	138.762115479	74.8701171875	0.87292839072	295	157	0	4966	100	0	0	0	486	2016-06-14 17:12:06	Fa022AB031481	SV	VIS	BB001_F_060916	Atlas-S	S4	50	11	Sweet	Atlas	PI_641807	Insensitive	Sweet	United States	Durra	Atlas
488	7444	34967.5	0.212883391721	2073.56652486	219	240	226	1247.0468834	1565.80440623	20	True	1212.14416504	1501.32409668	250.546096802	235.166488647	157.140823364	0.344964712705	295	240	0	7444	100	0	0	0	488	2016-06-15 18:12:56	Fa008AC031857	SV	VIS	BB001_F_060916	M81e-E	E8	100	12	Energy	M81e	PI_653411	Sensitive	Energy	United States	Caudatum/durra	M81e
490	15198	90765.5	0.16744247539	3301.36690485	308	503	443	1216.25588893	1340.28549809	19	True	1172.05407715	1406.17370605	482.523925781	223.342346191	173.171600342	0.886429965832	295	503	0	15198	100	0	0	0	490	2016-06-24 19:36:30	Fa006AC031795	SV	VIS	BB001_F_060916	PI_585954-E	E6	100	21	Energy	PI_585954	PI_585954	Sensitive	Energy	Togo	Guinea	PI_585954
492	4496	28509	0.157704584517	1976.79781342	200	261	259	1243.61988434	1530.51023132	18	True	1337.67297363	1617.75402832	218.611129761	150.280654907	0	0.726247152319	295	261	0	4496	100	0	0	0	492	2016-06-17 20:12:57	Fa008AB031377	SV	VIS	BB001_F_060916	M81e-E	E8	50	14	Energy	M81e	PI_653411	Sensitive	Energy	United States	Caudatum/durra	M81e
494	21317	202800.5	0.105113153074	5964.07048249	533	650	618	1253.32786039	1211.53530046	15	True	988.961914062	1134.77563477	734.060119629	565.451538086	20.5527534485	0.63767339417	295	650	0	21317	100	0	0	0	494	2016-06-25 10:21:18	Fa017AC031716	SV	VIS	BB001_F_060916	BTx623-G	Grain 1	100	22	Grain	BTx623	PI_564163	Insensitive	Grain	United States	Kafir	BTx623
496	15325	139314.5	0.110002907092	4211.90899956	352	522	332	1232.91973899	1356.3497553	16	True	1146.82617188	1366.47570801	1503.06335449	444.74810791	89.3413848877	0.955220641084	295	522	0	15325	100	0	0	0	496	2016-06-29 22:27:26	Fa028AA031337	SV	VIS	BB001_F_060916	China 17-S	S10	10	26	Sweet	China 17	none	Insensitive	Sweet	NA	Bicolor	China 17
500	6492	39299.5	0.165192941386	2403.59936166	187	305	203	1234.30237215	1464.14802834	19	True	1292.83032227	1468.34143066	320.005523682	211.26121521	17.2240314484	0.751107513753	295	305	0	6492	100	0	0	0	500	2016-06-18 08:37:58	Fa021AB031600	SV	VIS	BB001_F_060916	ICSV700-S	S3	50	15	Sweet	ICSV700	none	Sensitive	Sweet	NA	Bicolor	ICSV700
502	1384	3209	0.431287005298	432.149275661	43	146	142	1253.30852601	1514.03540462	13	True	1245.40332031	1521.32373047	146.488449097	36.1393890381	176.70904541	0.969090702923	295	146	0	1384	100	0	0	0	502	2016-06-13 08:11:07	Fa015AB031624	SV	VIS	BB001_F_060916	PI_152730-E	E15	50	10	Energy	PI_152730	PI_152730	Sensitive	Energy	Kenya	Caudatum/bicolor	PI_152730
506	8979	110143.5	0.0815209249751	2966.66491342	400	482	467	1303.82904555	1457.86323644	20	True	1452.31591797	1504.70483398	681.592285156	450.055084229	170.572647095	0.751002326543	295	482	0	8979	100	0	0	0	506	2016-06-18 21:51:45	Fa004AB031523	SV	VIS	BB001_F_060916	PI_329632-E	E4	50	15	Energy	PI_329632	PI_329632	Sensitive	Energy	Ethiopia	Durra	PI_329632
508	11974	69687	0.171825448075	3221.47264886	252	387	381	1274.63546016	1444.53557708	21	True	1249.92871094	1451.99804688	354.12399292	223.842849731	7.69812393188	0.774884350448	295	387	0	11974	100	0	0	0	508	2016-06-20 12:03:11	Fa009AB031408	SV	VIS	BB001_F_060916	PI_229841-E	E9	50	17	Energy	PI_229841	PI_229841	Insensitive	Energy	South Africa	Kafir	PI_229841
510	13573	92144.5	0.147301249668	4195.69368136	321	477	342	1178.88933913	1374.47896559	23	True	1210.41748047	1399.60522461	431.511932373	299.092559814	163.80569458	0.720815509189	295	477	0	13573	100	0	0	0	510	2016-06-28 20:11:45	Fa014AB031533	SV	VIS	BB001_F_060916	Grassl-E	E14	50	25	Energy	Grassl	PI_154844	Sensitive	Sweet	Uganda	Caudatum	Grassl
512	18829	186420.5	0.101002840353	5157.55348694	479	562	417	1242.7317967	1341.9261777	23	True	1279.14904785	1339.64135742	530.256286621	449.567504883	42.0863456726	0.530267174285	295	562	0	18829	100	0	0	0	512	2016-06-28 20:17:32	Fa016AA031265	SV	VIS	BB001_F_060916	PI_195754-E	E16	10	25	Energy	PI_195754	PI_195754	Insensitive	Sweet	China	Kafir-bicolor	PI_195754
514	10843	59327	0.182766699816	1981.63368046	226	427	291	1271.12736328	1417.99437425	22	True	992.747680664	1235.33654785	873.149291992	540.409912109	148.84161377	0.785453712284	295	427	0	10843	100	0	0	0	514	2016-06-18 18:53:31	Fa001AA031220	SV	VIS	BB001_F_060916	PI_329311-E	E1	10	15	Energy	PI_329311	PI_329311	Sensitive	Energy	Ethiopia	Durra	PI_329311
516	7218	37108	0.194513312493	1674.03570139	195	302	301	1234.93252979	1498.73136603	22	True	1195.00830078	1468.68701172	358.985565186	165.323547363	161.301544189	0.887644248253	295	302	0	7218	100	0	0	0	516	2016-06-21 11:19:35	Fa009AA031258	SV	VIS	BB001_F_060916	PI_229841-E	E9	10	18	Energy	PI_229841	PI_229841	Insensitive	Energy	South Africa	Kafir	PI_229841
520	1269	1950.5	0.650602409639	325.279218435	52	115	84	1284.40425532	1504.52718676	15	True	1289.47668457	1502.83764648	108.570549011	27.171339035	26.2896957397	0.968177540424	295	115	0	1269	100	0	0	0	520	2016-06-11 09:28:33	Fa013AA031232	SV	VIS	BB001_F_060916	PI_297130-E	E13	10	8	Energy	PI_297130	PI_297130	Sensitive	Sweet	Uganda	Caudatum	PI_297130
522	4168	29376	0.14188453159	1694.61159515	200	211	193	1242.9297025	1547.99016315	15	True	1219.22045898	1519.68615723	349.754119873	176.916870117	86.2167663574	0.862631937771	295	211	0	4168	100	0	0	0	522	2016-06-14 14:47:13	Fa028AA031247	SV	VIS	BB001_F_060916	China 17-S	S10	10	11	Sweet	China 17	none	Insensitive	Sweet	NA	Bicolor	China 17
524	17177	121700	0.141142152835	4034.90145123	352	678	677	1286.36106421	1316.43162368	19	True	1375.26184082	1141.578125	928.536499023	197.434829712	17.4966869354	0.977132760132	295	678	0	17177	100	0	0	0	524	2016-06-28 20:25:33	Fa023AC031812	SV	VIS	BB001_F_060916	Leoti-S	S5	100	25	Sweet	Leoti	PI_641825	Insensitive	Sweet	United States	Durra	Leoti
526	11352	85520	0.132740879326	4814.0330025	744	226	503	1511.32126498	1475.08861875	19	True	1548.43334961	1563.21936035	658.379394531	283.116485596	73.8276824951	0.902819232521	295	226	0	11352	100	0	0	0	526	2016-06-18 07:51:53	Fa016AC031835	SV	VIS	BB001_F_060916	PI_195754-E	E16	100	15	Energy	PI_195754	PI_195754	Insensitive	Sweet	China	Kafir-bicolor	PI_195754
528	4459	27845.5	0.160133594297	1808.43584657	166	268	268	1254.5263512	1512.68557973	13	True	1485.27575684	1389.41894531	648.272460938	294.271697998	52.9929275513	0.891036263446	295	268	0	4459	100	0	0	0	528	2016-06-18 21:00:30	Fa003AB031462	SV	VIS	BB001_F_060916	PI_505735-E	E3	50	15	Energy	PI_505735	PI_505735	Insensitive	Sweet	Zambia	Caudatum	PI_505735
530	6756	55020.5	0.122790596232	2650.97234774	333	263	326	1185.57918887	1493.11708111	20	True	1100.72973633	1479.32116699	406.483215332	215.781814575	114.154891968	0.847465489479	295	263	0	6756	100	0	0	0	530	2016-06-18 09:18:25	Fa004AC031883	SV	VIS	BB001_F_060916	PI_329632-E	E4	100	15	Energy	PI_329632	PI_329632	Sensitive	Energy	Ethiopia	Durra	PI_329632
532	2571	7196.5	0.357256999931	969.872145176	66	323	303	1223.90742902	1423.10268378	16	True	1232.33728027	1344.69824219	365.311828613	30.5835094452	7.44767093658	0.996489409624	295	323	0	2571	100	0	0	0	532	2016-06-17 07:22:16	Fa023AB031482	SV	VIS	BB001_F_060916	Leoti-S	S5	50	14	Sweet	Leoti	PI_641825	Insensitive	Sweet	United States	Durra	Leoti
534	15352	113385.5	0.135396501316	4762.15604293	349	656	655	1307.85734758	1378.86418708	17	True	1374.67773438	1407.19689941	665.606994629	333.139251709	5.00035190582	0.865733973085	295	656	0	15352	100	0	0	0	534	2016-06-23 20:18:30	Fa028AB031487	SV	VIS	BB001_F_060916	China 17-S	S10	50	20	Sweet	China 17	none	Insensitive	Sweet	NA	Bicolor	China 17
536	7055	39407.5	0.179026834993	1460.4722122	189	385	385	1201.78469171	1488.06307583	14	True	1040.24084473	1762.75305176	521.651550293	351.513702393	0	0.738870262102	295	385	0	7055	100	0	0	0	536	2016-06-18 22:00:30	Fa017AA031296	SV	VIS	BB001_F_060916	BTx623-G	Grain 1	10	15	Grain	BTx623	PI_564163	Insensitive	Grain	United States	Kafir	BTx623
540	22952	105005	0.218580067616	5083.8568126	412	715	710	1332.40650052	1273.63057686	17	True	1349.76171875	1285.20556641	767.386657715	174.703491211	24.5903549194	0.973740611868	295	715	0	22952	100	0	0	0	540	2016-06-27 10:21:35	Fa018AC031897	SV	VIS	BB001_F_060916	CK60B-G	Grain 2	100	24	Grain	CK60B	none	Sensitive	Grain	United States	Kafir	CK60B
542	6717	41816.5	0.160630373178	2836.78443992	201	323	321	1219.37829388	1496.32767605	20	True	1667.71118164	1768.05407715	947.588928223	423.282531738	0	0.894686672098	295	323	0	6717	100	0	0	0	542	2016-06-16 11:26:41	Fa002AC031731	SV	VIS	BB001_F_060916	PI_213900-E	E2	100	13	Energy	PI_213900	PI_213900	Insensitive	Energy	Kenya	Bicolor	PI_213900
544	9518	84648.5	0.112441449051	3717.068977	227	513	509	1249.83063669	1401.17135953	16	True	1205.55810547	1423.89160156	830.762573242	361.463104248	72.974029541	0.900383119376	295	513	0	9518	100	0	0	0	544	2016-06-16 15:29:06	Fa001AB031610	SV	VIS	BB001_F_060916	PI_329311-E	E1	50	13	Energy	PI_329311	PI_329311	Sensitive	Energy	Ethiopia	Durra	PI_329311
546	5038	34721	0.145099507503	2025.98121464	196	287	284	1229.87117904	1512.91206828	23	True	861.3359375	1779.52880859	814.074584961	315.524871826	0	0.921833053609	295	287	0	5038	100	0	0	0	546	2016-06-17 07:26:36	Fa013AA031262	SV	VIS	BB001_F_060916	PI_297130-E	E13	10	14	Energy	PI_297130	PI_297130	Sensitive	Sweet	Uganda	Caudatum	PI_297130
548	9861	76651.5	0.1286471889	2918.82287586	313	348	329	1248.85985194	1456.64344387	16	True	1283.55737305	1447.84130859	491.399383545	276.541503906	74.685295105	0.826618139089	295	348	0	9861	100	0	0	0	548	2016-06-24 20:44:46	Fa002AA031341	SV	VIS	BB001_F_060916	PI_213900-E	E2	10	21	Energy	PI_213900	PI_213900	Insensitive	Energy	Kenya	Bicolor	PI_213900
550	4335	29584.5	0.146529432642	1379.8691808	179	229	228	1210.15640138	1521.11672434	14	True	1306.63330078	1489.83361816	320.942626953	239.32913208	58.6110191345	0.666274129949	295	229	0	4335	100	0	0	0	550	2016-06-14 17:38:03	Fa006AB031465	SV	VIS	BB001_F_060916	PI_585954-E	E6	50	11	Energy	PI_585954	PI_585954	Sensitive	Energy	Togo	Guinea	PI_585954
552	1800	11520.5	0.15624321861	825.0437181	106	225	198	1236.55888889	1452.4	9	True	1217.96643066	1385.93127441	431.65057373	81.5819549561	3.83843755722	0.98197708886	295	225	0	1800	100	0	0	0	552	2016-06-13 17:29:33	Fa025AC031664	SV	VIS	BB001_F_060916	Della-S	S7	100	10	Sweet	Della	PI_566819	Insensitive	Sweet	United States	NA	Della
556	17022	160188.5	0.106262309716	3922.26944888	387	636	541	1220.68358595	1310.79937728	20	True	1450.00292969	1423.22131348	991.401184082	531.642333984	158.404037476	0.844056992347	295	636	0	17022	100	0	0	0	556	2016-06-23 08:07:20	Fa028AC031907	SV	VIS	BB001_F_060916	China 17-S	S10	100	20	Sweet	China 17	none	Insensitive	Sweet	NA	Bicolor	China 17
558	8708	68581	0.12697394322	3348.33867788	189	456	456	1224.10243454	1441.75769407	14	True	1294.68981934	1402.64685059	449.124389648	273.157775879	7.19659948349	0.793783274984	295	456	0	8708	100	0	0	0	558	2016-06-17 12:17:18	Fa027AB031606	SV	VIS	BB001_F_060916	PI_642998-S	S9	50	14	Sweet	PI_642998	PI_642998	Insensitive	Energy	NA	Bicolor	PI_642998
560	4744	35793	0.1325398821	2479.95685911	195	306	306	1235.89523609	1536.38216695	16	True	1146.44482422	1602.56420898	315.900085449	251.871734619	156.198272705	0.603564004585	295	306	0	4744	100	0	0	0	560	2016-06-15 13:36:41	Fa014AA031263	SV	VIS	BB001_F_060916	Grassl-E	E14	10	12	Energy	Grassl	PI_154844	Sensitive	Sweet	Uganda	Caudatum	Grassl
566	2852	7281.5	0.391677538969	723.22748363	58	236	230	1261.00350631	1474.33309958	17	True	1265.81018066	1488.95727539	199.836959839	44.5428581238	1.81546425819	0.974842230896	295	236	0	2852	100	0	0	0	566	2016-06-12 07:50:48	Fa017AA031266	SV	VIS	BB001_F_060916	BTx623-G	Grain 1	10	9	Grain	BTx623	PI_564163	Insensitive	Grain	United States	Kafir	BTx623
568	11988	185040.5	0.0647858171589	4827.74315953	481	631	503	1223.86578245	1315.10135135	19	True	1059.82128906	1351.83178711	932.619873047	483.269958496	22.775188446	0.855268343579	295	631	0	11988	100	0	0	0	568	2016-06-25 17:19:34	Fa006AA031345	SV	VIS	BB001_F_060916	PI_585954-E	E6	10	22	Energy	PI_585954	PI_585954	Sensitive	Energy	Togo	Guinea	PI_585954
570	779	2266	0.343777581642	325.806129813	65	78	62	1236.93324775	1552.5237484	10	True	1291.27087402	1546.22131348	97.3873901367	94.8433227539	0	0.227076904765	295	78	0	779	100	0	0	0	570	2016-06-11 08:17:00	Fa026AC031725	SV	VIS	BB001_F_060916	Rio-S	S8	100	8	Sweet	Rio	PI_651496	Insensitive	Sweet	United States	Durra	Rio
572	10205	71673	0.142382766174	3843.64393306	334	370	347	1244.99235669	1467.98824106	21	True	1390.82751465	1411.00073242	516.885986328	283.963409424	50.2540397644	0.835576969678	295	370	0	10205	100	0	0	0	572	2016-06-21 09:26:53	Fa004AC031703	SV	VIS	BB001_F_060916	PI_329632-E	E4	100	18	Energy	PI_329632	PI_329632	Sensitive	Energy	Ethiopia	Durra	PI_329632
576	5862	47440	0.123566610455	2756.40748048	226	329	329	1251.27584442	1501.73865575	17	True	1385.34692383	1576.02233887	1401.35168457	348.096343994	12.2888202667	0.968657438115	295	329	0	5862	100	0	0	0	576	2016-06-14 14:05:53	Fa021AA031210	SV	VIS	BB001_F_060916	ICSV700-S	S3	10	11	Sweet	ICSV700	none	Sensitive	Sweet	NA	Bicolor	ICSV700
578	18952	206551	0.0917545787723	5728.71505344	655	538	569	1286.69475517	1297.33985859	25	True	1106.03295898	1438.38476562	944.200439453	389.201019287	48.3503036499	0.911092621321	295	538	0	18952	100	0	0	0	578	2016-06-26 09:10:34	Fa009AB031438	SV	VIS	BB001_F_060916	PI_229841-E	E9	50	23	Energy	PI_229841	PI_229841	Insensitive	Energy	South Africa	Kafir	PI_229841
580	2073	8734.5	0.237334707196	725.0437181	87	214	134	1243.00144718	1486.25808008	13	True	1125.51721191	1543.42736816	344.820831299	233.32131958	30.9754886627	0.736309332656	295	214	0	2073	100	0	0	0	580	2016-06-12 08:22:18	Fa006AB031465	SV	VIS	BB001_F_060916	PI_585954-E	E6	50	9	Energy	PI_585954	PI_585954	Sensitive	Energy	Togo	Guinea	PI_585954
582	9854	81259.5	0.121265821227	3360.31105983	327	524	370	1162.84615385	1364.46224883	16	True	1112.79406738	1470.78918457	575.457092285	358.188934326	2.77217888832	0.782665554768	295	524	0	9854	100	0	0	0	582	2016-06-19 14:25:45	Fa008AB031437	SV	VIS	BB001_F_060916	M81e-E	E8	50	16	Energy	M81e	PI_653411	Sensitive	Energy	United States	Caudatum/durra	M81e
584	6616	73932	0.0894876372883	3606.65666032	334	395	389	1280.08025998	1453.22475816	17	True	1411.33825684	1393.2220459	559.327880859	314.907775879	56.9189796448	0.826449369795	295	395	0	6616	100	0	0	0	584	2016-06-18 09:10:22	Fa029AB031638	SV	VIS	BB001_F_060916	PI_510757-E	E18	50	15	Energy	PI_510757	PI_510757	Sensitive	Energy	Cameroon	Durra	PI_510757
588	4036	25262	0.159765655926	1900.21455979	190	226	226	1239.47918731	1538.30649158	12	True	1358.66516113	1476.69665527	403.68850708	209.296447754	62.6110649109	0.855101725121	295	226	0	4036	100	0	0	0	588	2016-06-13 21:05:56	Fa018AC031807	SV	VIS	BB001_F_060916	CK60B-G	Grain 2	100	10	Grain	CK60B	none	Sensitive	Grain	United States	Kafir	CK60B
590	8000	88327.5	0.0905720189069	3731.20543957	467	339	415	1104.373625	1463.435125	18	True	1123.03808594	1461.48388672	530.43536377	233.928253174	106.605651855	0.897501306163	295	339	0	8000	100	0	0	0	590	2016-06-23 17:07:24	Fa013AA031202	SV	VIS	BB001_F_060916	PI_297130-E	E13	10	20	Energy	PI_297130	PI_297130	Sensitive	Sweet	Uganda	Caudatum	PI_297130
592	9493	93367	0.101674039007	3679.69067585	275	406	370	1213.61856104	1443.34983672	15	True	1257.68005371	1429.67590332	391.318969727	278.290161133	167.547775269	0.703030808139	295	406	0	9493	100	0	0	0	592	2016-06-21 12:03:23	Fa003AB031522	SV	VIS	BB001_F_060916	PI_505735-E	E3	50	18	Energy	PI_505735	PI_505735	Insensitive	Sweet	Zambia	Caudatum	PI_505735
594	28801	187993	0.15320251286	5959.43443871	484	763	457	1320.02843651	1233.56932051	19	True	1356.69372559	1225.97692871	772.211181641	282.26776123	20.652015686	0.930798842997	295	763	0	28801	100	0	0	0	594	2016-06-29 20:12:41	Fa005AC031824	SV	VIS	BB001_F_060916	PI_35038-E	E5	100	26	Energy	PI_35038	PI_35038	Insensitive	Energy	United States	Caudatum	PI_35038
598	16707	134872	0.123873005516	4937.93739343	485	415	480	1268.54958999	1387.78865146	25	True	1228.43164062	1426.5123291	505.625244141	322.809997559	58.5541763306	0.769673865825	295	415	0	16707	100	0	0	0	598	2016-06-28 20:04:57	Fa011AB031470	SV	VIS	BB001_F_060916	PI_506069-E	E11	50	25	Energy	PI_506069	PI_506069	Sensitive	Energy	Togo	Guinea/bicolor	PI_506069
600	9918	66671.5	0.148759214957	2165.31491983	230	383	381	1225.02520669	1445.43516838	19	True	1369.17480469	1411.94311523	469.026702881	405.533447266	31.9613838196	0.502413234983	295	383	0	9918	100	0	0	0	600	2016-06-23 20:30:35	Fa018AB031477	SV	VIS	BB001_F_060916	CK60B-G	Grain 2	50	20	Grain	CK60B	none	Sensitive	Grain	United States	Kafir	CK60B
602	11066	82468.5	0.134184567441	2618.7779038	237	617	612	1235.96493765	1365.41659136	17	True	1150.68554688	1451.91467285	764.898071289	266.441772461	18.1089286804	0.937369625294	295	617	0	11066	100	0	0	0	602	2016-06-20 18:43:15	Fa016AB031595	SV	VIS	BB001_F_060916	PI_195754-E	E16	50	17	Energy	PI_195754	PI_195754	Insensitive	Sweet	China	Kafir-bicolor	PI_195754
606	12614	151430.5	0.0832989391173	4318.79188418	454	523	448	1180.42405264	1401.20025369	24	True	1115.27709961	1394.89111328	612.599304199	421.457824707	46.8123130798	0.725726929896	295	523	0	12614	100	0	0	0	606	2016-06-21 15:21:59	Fa029AC031908	SV	VIS	BB001_F_060916	PI_510757-E	E18	100	18	Energy	PI_510757	PI_510757	Sensitive	Energy	Cameroon	Durra	PI_510757
608	8892	56522	0.157319273911	3162.53820896	210	530	530	1257.00416104	1421.23369321	15	True	1138.61950684	1594.40197754	542.29309082	302.683898926	163.108917236	0.82973633213	295	530	0	8892	100	0	0	0	608	2016-06-19 21:28:45	Fa010AC031859	SV	VIS	BB001_F_060916	PI_297155-E	E10	100	16	Energy	PI_297155	PI_297155	Insensitive	Energy	Uganda	Kafir	PI_297155
610	26115	208044	0.125526330968	5403.54544711	585	565	441	1293.18789967	1321.73046142	15	True	1076.8059082	1418.96362305	841.620727539	457.184539795	54.1210517883	0.839590911601	295	565	0	26115	100	0	0	0	610	2016-06-29 20:15:31	Fa022AC031841	SV	VIS	BB001_F_060916	Atlas-S	S4	100	26	Sweet	Atlas	PI_641807	Insensitive	Sweet	United States	Durra	Atlas
612	33599	191820.5	0.175158546662	7057.22707224	593	455	517	1218.40167862	1345.89910414	39	True	1227.203125	1384.8380127	555.055786133	365.175567627	109.980239868	0.753098426624	295	455	0	33599	100	0	0	0	612	2016-06-29 16:51:00	Fa011AC031740	SV	VIS	BB001_F_060916	PI_506069-E	E11	100	26	Energy	PI_506069	PI_506069	Sensitive	Energy	Togo	Guinea/bicolor	PI_506069
614	5114	26378	0.193873682614	1230.24681652	199	217	217	1249.31619085	1537.6497849	18	True	1439.26379395	1463.81359863	509.318267822	266.80758667	68.8251647949	0.85180906557	295	217	0	5114	100	0	0	0	614	2016-06-16 15:21:04	Fa029AC031878	SV	VIS	BB001_F_060916	PI_510757-E	E18	100	13	Energy	PI_510757	PI_510757	Sensitive	Energy	Cameroon	Durra	PI_510757
616	11363	94281.5	0.120522053637	4415.94087756	562	438	527	1075.56886386	1389.5874329	24	True	1046.76086426	1394.76123047	648.111206055	200.742706299	127.677688599	0.950822931509	295	438	0	11363	100	0	0	0	616	2016-06-17 20:05:09	Fa022AC031661	SV	VIS	BB001_F_060916	Atlas-S	S4	100	14	Sweet	Atlas	PI_641807	Insensitive	Sweet	United States	Durra	Atlas
618	4797	16898	0.283879749083	1837.53241682	210	133	176	1236.96060038	1565.22597457	16	True	1239.60742188	1555.27770996	203.333862305	116.851593018	89.7880706787	0.818379285777	295	133	0	4797	100	0	0	0	618	2016-06-13 07:22:04	Fa009AA031348	SV	VIS	BB001_F_060916	PI_229841-E	E9	10	10	Energy	PI_229841	PI_229841	Insensitive	Energy	South Africa	Kafir	PI_229841
620	2374	12395.5	0.191521116534	893.151363611	127	213	164	1173.28559393	1500.68028644	9	True	1209.24511719	1482.86657715	217.597015381	128.212631226	39.7723579407	0.80797224798	295	213	0	2374	100	0	0	0	620	2016-06-12 09:28:57	Fa017AA031296	SV	VIS	BB001_F_060916	BTx623-G	Grain 1	10	9	Grain	BTx623	PI_564163	Insensitive	Grain	United States	Kafir	BTx623
624	9311	129903.5	0.0716762827791	4081.81142294	419	534	395	1255.82579744	1340.22511008	14	True	1377.63720703	1379.109375	635.119567871	471.236328125	173.445953369	0.67043889908	295	534	0	9311	100	0	0	0	624	2016-06-21 07:24:26	Fa008AC031707	SV	VIS	BB001_F_060916	M81e-E	E8	100	18	Energy	M81e	PI_653411	Sensitive	Energy	United States	Caudatum/durra	M81e
626	11426	78849	0.144909891058	3661.6907686	206	438	418	1256.99562402	1414.84544022	17	True	1120.53857422	1409.24462891	501.489013672	400.032958984	1.95348167419	0.603067215883	295	438	0	11426	100	0	0	0	626	2016-06-24 20:53:29	Fa017AB031566	SV	VIS	BB001_F_060916	BTx623-G	Grain 1	50	21	Grain	BTx623	PI_564163	Insensitive	Grain	United States	Kafir	BTx623
628	5988	47499	0.126065811912	2752.82026565	257	345	290	1197.89629259	1445.70390782	14	True	1187.62768555	1471.66467285	358.266052246	141.108383179	159.472122192	0.919168389228	295	345	0	5988	100	0	0	0	628	2016-06-24 20:49:09	Fa023AA031362	SV	VIS	BB001_F_060916	Leoti-S	S5	10	21	Sweet	Leoti	PI_641825	Insensitive	Sweet	United States	Durra	Leoti
630	7256	70004	0.10365121993	2369.85414374	391	372	372	1290.91345094	1494.4407387	14	True	1373.46777344	1501.83410645	420.986938477	309.899475098	25.0885715485	0.67684441208	295	372	0	7256	100	0	0	0	630	2016-06-19 19:16:06	Fa004AA031283	SV	VIS	BB001_F_060916	PI_329632-E	E4	10	16	Energy	PI_329632	PI_329632	Sensitive	Energy	Ethiopia	Durra	PI_329632
632	10002	92805.5	0.107773784959	2352.51087797	354	526	481	1180.78534293	1261.59438112	17	True	1234.97998047	1131.47436523	708.962646484	371.15045166	19.3396587372	0.852018302511	295	526	0	10002	100	0	0	0	632	2016-06-21 07:03:54	Fa021AB031450	SV	VIS	BB001_F_060916	ICSV700-S	S3	50	18	Sweet	ICSV700	none	Sensitive	Sweet	NA	Bicolor	ICSV700
636	8269	34398	0.240391883249	2344.27770591	316	217	254	1278.47272947	1538.32627887	25	True	1305.5135498	1519.33361816	321.498321533	142.527648926	57.3409118652	0.896361859873	295	217	0	8269	100	0	0	0	636	2016-06-17 09:07:47	Fa009AA031288	SV	VIS	BB001_F_060916	PI_229841-E	E9	10	14	Energy	PI_229841	PI_229841	Insensitive	Energy	South Africa	Kafir	PI_229841
640	10894	80504.5	0.135321627984	2958.7513473	341	443	442	1208.15705893	1432.32641821	25	True	1160.74328613	1418.45629883	484.237365723	184.059112549	155.807815552	0.924944982692	295	443	0	10894	100	0	0	0	640	2016-06-23 21:35:55	Fa020AB031509	SV	VIS	BB001_F_060916	San Chi San-S	S2	50	20	Sweet	San Chi San	PI_542718	Insensitive	Sweet	China	Bicolor	San Chi San
644	13843	122820	0.112709656408	3670.4083035	380	546	544	1201.5827494	1369.98706928	18	True	1163.83862305	1376.42907715	504.394592285	304.63848877	161.91444397	0.797008122249	295	546	0	13843	100	0	0	0	644	2016-06-24 18:39:27	Fa017AB031536	SV	VIS	BB001_F_060916	BTx623-G	Grain 1	50	21	Grain	BTx623	PI_564163	Insensitive	Grain	United States	Kafir	BTx623
646	9336	86892.5	0.107443104986	2821.4885807	202	568	567	1231.60004284	1415.96775921	18	True	968.296142578	1526.83435059	970.913208008	561.746032715	169.715087891	0.815629242167	295	568	0	9336	100	0	0	0	646	2016-06-17 12:26:52	Fa021AC031870	SV	VIS	BB001_F_060916	ICSV700-S	S3	100	14	Sweet	ICSV700	none	Sensitive	Sweet	NA	Bicolor	ICSV700
650	949	3856.5	0.246078050045	568.842707634	100	152	133	1230.3256059	1510.31612223	15	True	1227.45007324	1514.00891113	163.762634277	27.6518993378	151.124176025	0.985641154002	295	152	0	949	100	0	0	0	650	2016-06-12 08:17:58	Fa007AC031736	SV	VIS	BB001_F_060916	NTJ2-E	E7	100	9	Energy	NTJ2	none	Sensitive	Energy	India	Durra	NTJ2
652	2732	12563	0.217463981533	837.00922823	124	207	179	1259.05161054	1491.81149341	9	True	1281.4284668	1488.47265625	214.306152344	119.879905701	42.163269043	0.82890715487	295	207	0	2732	100	0	0	0	652	2016-06-13 08:31:34	Fa016AA031325	SV	VIS	BB001_F_060916	PI_195754-E	E16	10	10	Energy	PI_195754	PI_195754	Insensitive	Sweet	China	Kafir-bicolor	PI_195754
654	9563	63726	0.150064337947	3038.3294884	221	376	371	1219.82923769	1476.30733034	19	True	1254.91101074	1454.00476074	335.897125244	236.888122559	6.19261741638	0.708968546434	295	376	0	9563	100	0	0	0	654	2016-06-26 15:39:18	Fa004AA031313	SV	VIS	BB001_F_060916	PI_329632-E	E4	10	23	Energy	PI_329632	PI_329632	Sensitive	Energy	Ethiopia	Durra	PI_329632
656	21137	174759.5	0.12094907573	5503.02981949	503	610	465	1166.21970951	1260.76865213	19	True	969.941223145	1394.12902832	778.753845215	561.25189209	168.417282104	0.69324174286	295	610	0	21137	100	0	0	0	656	2016-06-29 22:00:10	Fa005AB031614	SV	VIS	BB001_F_060916	PI_35038-E	E5	50	26	Energy	PI_35038	PI_35038	Insensitive	Energy	United States	Caudatum	PI_35038
658	6555	60617	0.108137981094	2620.48849618	354	381	380	1184.28680397	1491.26346301	17	True	1269.83435059	1486.47241211	572.304138184	256.080871582	127.944198608	0.894305990412	295	381	0	6555	100	0	0	0	658	2016-06-19 14:51:40	Fa019AA031238	SV	VIS	BB001_F_060916	B.Az9504-S	S1	10	16	Sweet	B.Az9504	PI_656003	Sensitive	Sweet	United States	Kafir	B.Az9504
660	19483	176832.5	0.110177710545	5833.8205955	475	521	489	1361.9727968	1348.70035415	24	True	1387.45959473	1376.61181641	513.556213379	399.843414307	50.6206436157	0.627548220043	295	521	0	19483	100	0	0	0	660	2016-06-28 18:42:45	Fa013AB031412	SV	VIS	BB001_F_060916	PI_297130-E	E13	50	25	Energy	PI_297130	PI_297130	Sensitive	Sweet	Uganda	Caudatum	PI_297130
662	10110	93341	0.108312531471	3590.39435613	421	353	382	1309.92611276	1437.43432245	32	True	1369.69641113	1435.00231934	423.40335083	257.319213867	44.3892097473	0.79413595564	295	353	0	10110	100	0	0	0	662	2016-06-28 21:40:45	Fa002AA031281	SV	VIS	BB001_F_060916	PI_213900-E	E2	10	25	Energy	PI_213900	PI_213900	Insensitive	Energy	Kenya	Bicolor	PI_213900
664	20998	112950	0.185905267818	4112.83977187	363	524	422	1307.25673874	1330.06995904	28	True	1323.33239746	1396.81726074	493.643554688	279.629211426	17.6962585449	0.82408939801	295	524	0	20998	100	0	0	0	664	2016-06-26 11:08:16	Fa006AB031465	SV	VIS	BB001_F_060916	PI_585954-E	E6	50	23	Energy	PI_585954	PI_585954	Sensitive	Energy	Togo	Guinea	PI_585954
666	32744	191793	0.170725730345	6005.98034275	350	764	741	1186.56779868	1210.5926582	12	True	1149.02758789	1219.69934082	813.407470703	277.096099854	177.956314087	0.940186241632	295	764	0	32744	100	0	0	0	666	2016-06-28 09:06:31	Fa012AC031891	SV	VIS	BB001_F_060916	PI_508366-E	E12	100	25	Energy	PI_508366	PI_508366	Sensitive	Energy	Mali	Guinea	PI_508366
668	1439	2502.5	0.575024975025	350.007140279	50	126	114	1261.36553162	1531.13064628	13	True	1259.32409668	1536.78625488	112.783813477	29.8177089691	163.361572266	0.964418773256	295	126	0	1439	100	0	0	0	668	2016-06-11 10:52:00	Fa015AB031534	SV	VIS	BB001_F_060916	PI_152730-E	E15	50	8	Energy	PI_152730	PI_152730	Sensitive	Energy	Kenya	Caudatum/bicolor	PI_152730
672	7359	41645.5	0.176705766529	1770.08447182	219	289	285	1231.96494089	1503.68609865	20	True	1433.48608398	1410.23620605	560.08996582	352.512420654	60.5923690796	0.777093352094	295	289	0	7359	100	0	0	0	672	2016-06-21 15:16:17	Fa022AB031601	SV	VIS	BB001_F_060916	Atlas-S	S4	50	18	Sweet	Atlas	PI_641807	Insensitive	Sweet	United States	Durra	Atlas
676	22429	306212.5	0.073246519982	7145.81289244	603	815	712	1213.35360471	1235.01984039	17	True	1176.59033203	1208.11914062	735.631591797	543.588928223	12.5132265091	0.67376926686	295	815	0	22429	100	0	0	0	676	2016-06-28 19:01:52	Fa005AB031404	SV	VIS	BB001_F_060916	PI_35038-E	E5	50	25	Energy	PI_35038	PI_35038	Insensitive	Energy	United States	Caudatum	PI_35038
678	1100	2400.5	0.458237867111	329.421353817	37	106	79	1181.53272727	1521.86090909	15	True	1187.74768066	1516.01159668	95.8146743774	31.8486366272	6.67311525345	0.943139097918	295	106	0	1100	100	0	0	0	678	2016-06-11 15:31:23	Fa027AB031606	SV	VIS	BB001_F_060916	PI_642998-S	S9	50	8	Sweet	PI_642998	PI_642998	Insensitive	Energy	NA	Bicolor	PI_642998
680	9814	117659	0.0834105338308	4097.52102125	445	396	415	1234.34277563	1431.9978602	21	True	1036.64660645	1484.99169922	584.379699707	432.686462402	54.8624839783	0.672144410971	295	396	0	9814	100	0	0	0	680	2016-06-20 16:50:48	Fa012AB031561	SV	VIS	BB001_F_060916	PI_508366-E	E12	50	17	Energy	PI_508366	PI_508366	Sensitive	Energy	Mali	Guinea	PI_508366
682	4991	47454.5	0.105174430244	1857.59919059	196	290	290	1235.18152675	1524.72630735	13	True	1220.70544434	1487.83398438	894.664245605	236.471817017	87.3192825317	0.964436823314	295	290	0	4991	100	0	0	0	682	2016-06-20 17:53:13	Fa030AA031369	SV	VIS	BB001_F_060916	PI_655972-E	E17	10	17	Energy	PI_655972	PI_655972	Insensitive	Energy	South Africa	kafir	PI_655972
686	8701	51949.5	0.167489581228	1985.90070629	204	400	400	1221.33076658	1477.30984944	22	True	1250.81665039	1450.73999023	408.141906738	157.906051636	4.01126194	0.922125844058	295	400	0	8701	100	0	0	0	686	2016-06-22 12:14:41	Fa017AA031326	SV	VIS	BB001_F_060916	BTx623-G	Grain 1	10	19	Grain	BTx623	PI_564163	Insensitive	Grain	United States	Kafir	BTx623
688	5537	28756.5	0.192547771808	1499.27328968	227	202	201	1231.33736681	1564.09517789	17	True	1756.46154785	1774.89611816	1041.39794922	307.708343506	0	0.95535009054	295	202	0	5537	100	0	0	0	688	2016-06-15 18:59:54	Fa026AB031605	SV	VIS	BB001_F_060916	Rio-S	S8	50	12	Sweet	Rio	PI_651496	Insensitive	Sweet	United States	Durra	Rio
692	8321	72142	0.115341964459	3787.84777761	227	418	415	1258.87657733	1415.91515443	13	True	1195.93286133	1453.33056641	437.592651367	279.621612549	36.1507377625	0.769206908275	295	418	0	8321	100	0	0	0	692	2016-06-21 08:27:34	Fa018AB031417	SV	VIS	BB001_F_060916	CK60B-G	Grain 2	50	18	Grain	CK60B	none	Sensitive	Grain	United States	Kafir	CK60B
694	10297	117918.5	0.087323023953	5095.77519011	590	443	501	1074.54734389	1363.98475284	14	True	1025.36303711	1365.98901367	584.818908691	265.579742432	131.16746521	0.890938977594	295	443	0	10297	100	0	0	0	694	2016-06-20 11:16:51	Fa023AC031722	SV	VIS	BB001_F_060916	Leoti-S	S5	100	17	Sweet	Leoti	PI_641825	Insensitive	Sweet	United States	Durra	Leoti
696	30888	229350	0.134676258993	5759.08807981	412	911	900	1255.09615385	1111.73976949	14	True	1906.81066895	455.371459961	1796.18383789	1185.76831055	0	0.751125207377	295	911	0	30888	100	0	0	0	696	2016-06-27 08:20:42	Fa020AC031779	SV	VIS	BB001_F_060916	San Chi San-S	S2	100	24	Sweet	San Chi San	PI_542718	Insensitive	Sweet	China	Bicolor	San Chi San
698	1081	7355.5	0.14696485623	1155.65101743	186	92	142	1247.95929695	1579.64477336	13	True	1199.35449219	1644.03442383	212.011535645	139.669158936	113.813766479	0.752334813693	295	92	0	1081	100	0	0	0	698	2016-06-13 21:15:11	Fa007AB031466	SV	VIS	BB001_F_060916	NTJ2-E	E7	50	10	Energy	NTJ2	none	Sensitive	Energy	India	Durra	NTJ2
700	5437	45790	0.118737715658	2481.90592647	209	287	275	1258.59462939	1513.35718227	17	True	1259.12060547	1484.6159668	559.665039062	238.519561768	82.9663391113	0.904637109362	295	287	0	5437	100	0	0	0	700	2016-06-15 17:29:07	Fa030AC031849	SV	VIS	BB001_F_060916	PI_655972-E	E17	100	12	Energy	PI_655972	PI_655972	Insensitive	Energy	South Africa	kafir	PI_655972
702	9066	96192.5	0.0942485120981	2635.00329947	330	476	471	1196.93359806	1417.78766821	17	True	1047.11413574	1476.47131348	762.686340332	380.895202637	4.68739557266	0.866364247805	295	476	0	9066	100	0	0	0	702	2016-06-19 17:50:27	Fa006AA031255	SV	VIS	BB001_F_060916	PI_585954-E	E6	10	16	Energy	PI_585954	PI_585954	Sensitive	Energy	Togo	Guinea	PI_585954
704	10114	53145.5	0.190307740072	3477.65722001	547	195	543	1423.79187265	1542.60648606	16	True	1405.96826172	1528.53051758	516.699523926	138.801071167	81.1637802124	0.963243397039	295	195	0	10114	100	0	0	0	704	2016-06-26 15:34:22	Fa010AC031889	SV	VIS	BB001_F_060916	PI_297155-E	E10	100	23	Energy	PI_297155	PI_297155	Insensitive	Energy	Uganda	Kafir	PI_297155
706	10093	77978	0.129433942907	2831.68662679	342	335	335	1200.96908749	1448.50876845	17	True	1205.859375	1465.32568359	420.822631836	251.370452881	91.2792434692	0.801994723327	295	335	0	10093	100	0	0	0	706	2016-06-21 10:23:30	Fa004AB031463	SV	VIS	BB001_F_060916	PI_329632-E	E4	50	18	Energy	PI_329632	PI_329632	Sensitive	Energy	Ethiopia	Durra	PI_329632
708	5809	32701.5	0.177637111447	2359.0906353	150	391	298	1213.98399036	1397.77689792	12	True	1191.92224121	1444.8527832	359.300140381	109.800071716	15.7403068542	0.952161818813	295	391	0	5809	100	0	0	0	708	2016-06-16 07:05:51	Fa016AC031655	SV	VIS	BB001_F_060916	PI_195754-E	E16	100	13	Energy	PI_195754	PI_195754	Insensitive	Sweet	China	Kafir-bicolor	PI_195754
710	8018	123282	0.0650378806314	4134.21418893	383	539	533	1269.52207533	1401.14729359	14	True	1235.67431641	1424.81945801	466.174041748	324.77130127	76.9319000244	0.717387926181	295	539	0	8018	100	0	0	0	710	2016-06-19 20:16:58	Fa023AC031902	SV	VIS	BB001_F_060916	Leoti-S	S5	100	16	Sweet	Leoti	PI_641825	Insensitive	Sweet	United States	Durra	Leoti
712	7808	82665	0.094453517208	3044.00697398	352	397	350	1276.4716957	1432.12423156	17	True	1105.88671875	1478.44934082	696.634033203	364.068084717	43.7660369873	0.852571714811	295	397	0	7808	100	0	0	0	712	2016-06-16 13:44:44	Fa001AC031820	SV	VIS	BB001_F_060916	PI_329311-E	E1	100	13	Energy	PI_329311	PI_329311	Sensitive	Energy	Ethiopia	Durra	PI_329311
714	7441	46020.5	0.161688812594	2099.7068361	183	416	409	1215.52909555	1418.14554495	12	True	1159.33764648	1524.42956543	403.443756104	209.529663086	55.0308685303	0.854559898988	295	416	0	7441	100	0	0	0	714	2016-06-13 20:27:41	Fa017AC031806	SV	VIS	BB001_F_060916	BTx623-G	Grain 1	100	10	Grain	BTx623	PI_564163	Insensitive	Grain	United States	Kafir	BTx623
716	2356	16203	0.145405171882	1198.03122556	122	230	225	1215.20458404	1469.61544992	7	True	1180.55334473	1437.97424316	203.858459473	102.530929565	24.4648647308	0.864314602144	295	230	0	2356	100	0	0	0	716	2016-06-12 08:34:38	Fa006AA031255	SV	VIS	BB001_F_060916	PI_585954-E	E6	10	9	Energy	PI_585954	PI_585954	Sensitive	Energy	Togo	Guinea	PI_585954
720	9122	58881	0.15492264058	1938.50373769	270	439	438	1282.66136812	1457.8680114	17	True	1474.78112793	1594.0020752	757.756469727	453.892181396	26.898935318	0.800752917773	295	439	0	9122	100	0	0	0	720	2016-06-20 11:36:41	Fa019AA031238	SV	VIS	BB001_F_060916	B.Az9504-S	S1	10	17	Sweet	B.Az9504	PI_656003	Sensitive	Sweet	United States	Kafir	B.Az9504
724	9005	50701.5	0.17760815755	1717.22451925	198	359	358	1252.55446974	1460.44575236	13	True	1199.78198242	1460.89807129	378.821258545	289.175384521	54.9826889038	0.645978331392	295	359	0	9005	100	0	0	0	724	2016-06-17 12:19:56	Fa017AC031866	SV	VIS	BB001_F_060916	BTx623-G	Grain 1	100	14	Grain	BTx623	PI_564163	Insensitive	Grain	United States	Kafir	BTx623
728	15835	109337.5	0.144826797759	4024.18049872	436	367	395	1311.14190085	1443.63107041	18	True	1280.06237793	1440.42456055	496.458557129	301.796112061	80.8544616699	0.794015206843	295	367	0	15835	100	0	0	0	728	2016-06-24 20:21:49	Fa002AB031491	SV	VIS	BB001_F_060916	PI_213900-E	E2	50	21	Energy	PI_213900	PI_213900	Insensitive	Energy	Kenya	Bicolor	PI_213900
730	9568	58867	0.16253588598	2145.25604475	176	387	311	1222.40332358	1405.746551	23	True	1300.18774414	1411.28662109	404.088470459	243.119125366	10.3505811691	0.798761147377	295	387	0	9568	100	0	0	0	730	2016-06-19 17:14:02	Fa029AB031488	SV	VIS	BB001_F_060916	PI_510757-E	E18	50	16	Energy	PI_510757	PI_510757	Sensitive	Energy	Cameroon	Durra	PI_510757
732	12325	119306	0.103305785124	5125.61483145	497	492	446	1087.00730223	1384.44081136	32	True	1060.09362793	1369.32702637	568.615234375	231.753997803	140.603012085	0.913171230741	295	492	0	12325	100	0	0	0	732	2016-06-23 17:00:36	Fa009AB031378	SV	VIS	BB001_F_060916	PI_229841-E	E9	50	20	Energy	PI_229841	PI_229841	Insensitive	Energy	South Africa	Kafir	PI_229841
734	7641	64841.5	0.117841197381	2772.8383193	343	289	336	1213.77516032	1502.39798456	22	True	1168.67504883	1484.97521973	333.789520264	218.767425537	128.768447876	0.755277348793	295	289	0	7641	100	0	0	0	734	2016-06-18 21:28:53	Fa027AB031546	SV	VIS	BB001_F_060916	PI_642998-S	S9	50	15	Sweet	PI_642998	PI_642998	Insensitive	Energy	NA	Bicolor	PI_642998
736	18390	76949.5	0.238987907654	3275.41960096	217	557	436	1269.80989668	1334.18036977	13	True	1265.36254883	1362.47253418	474.795928955	230.654418945	13.2209005356	0.874071686749	295	557	0	18390	100	0	0	0	736	2016-06-27 21:02:59	Fa026AA031215	SV	VIS	BB001_F_060916	Rio-S	S8	10	24	Sweet	Rio	PI_651496	Insensitive	Sweet	United States	Durra	Rio
738	14369	147380	0.0974962681504	5310.54943657	488	592	506	1277.96151437	1339.75189644	10	True	1232.08911133	1352.80847168	790.648986816	387.791656494	123.205993652	0.871456618698	295	592	0	14369	100	0	0	0	738	2016-06-27 11:32:58	Fa003AC031822	SV	VIS	BB001_F_060916	PI_505735-E	E3	100	24	Energy	PI_505735	PI_505735	Insensitive	Sweet	Zambia	Caudatum	PI_505735
742	14192	148964.5	0.0952710209479	4486.50886476	338	558	448	1199.69102311	1339.32560598	17	True	1310.18249512	1360.2902832	657.498413086	376.081451416	158.962051392	0.820261723128	295	558	0	14192	100	0	0	0	742	2016-06-23 19:06:00	Fa005AB031404	SV	VIS	BB001_F_060916	PI_35038-E	E5	50	20	Energy	PI_35038	PI_35038	Insensitive	Energy	United States	Caudatum	PI_35038
744	7242	45720.5	0.158397217878	1772.18497705	246	315	315	1226.19842585	1519.07415079	18	True	118.112304688	868.030578613	2674.75390625	597.080810547	121.754592896	0.974766186775	295	315	0	7242	100	0	0	0	744	2016-06-17 20:20:21	Fa030AA031219	SV	VIS	BB001_F_060916	PI_655972-E	E17	10	14	Energy	PI_655972	PI_655972	Insensitive	Energy	South Africa	kafir	PI_655972
746	12597	120596.5	0.104455767788	2898.12313759	409	553	546	1144.67500198	1217.74073192	12	True	1260.7845459	937.682556152	620.412475586	529.636230469	140.050476074	0.520791277552	295	553	0	12597	100	0	0	0	746	2016-06-29 14:53:26	Fa025AB031394	SV	VIS	BB001_F_060916	Della-S	S7	50	26	Sweet	Della	PI_566819	Insensitive	Sweet	United States	NA	Della
748	11294	115436.5	0.0978373391432	3998.91959262	314	621	616	1201.29945104	1386.27873207	18	True	1298.2019043	1432.35778809	781.787963867	307.650909424	152.737792969	0.919315119111	295	621	0	11294	100	0	0	0	748	2016-06-20 15:30:23	Fa027AC031816	SV	VIS	BB001_F_060916	PI_642998-S	S9	100	17	Sweet	PI_642998	PI_642998	Insensitive	Energy	NA	Bicolor	PI_642998
750	4301	24959	0.172322609079	2236.87471843	209	235	232	1246.03836317	1535.89793071	10	True	1312.2598877	1622.23120117	203.442062378	170.296585083	0	0.547085738385	295	235	0	4301	100	0	0	0	750	2016-06-17 07:29:42	Fa018AB031477	SV	VIS	BB001_F_060916	CK60B-G	Grain 2	50	14	Grain	CK60B	none	Sensitive	Grain	United States	Kafir	CK60B
752	5263	27485.5	0.19148278183	2182.51042509	193	249	248	1242.64430933	1511.09956299	17	True	1437.29418945	1641.13696289	405.158843994	244.074691772	0	0.798181315128	295	249	0	5263	100	0	0	0	752	2016-06-15 11:18:10	Fa026AA031215	SV	VIS	BB001_F_060916	Rio-S	S8	10	12	Sweet	Rio	PI_651496	Insensitive	Sweet	United States	Durra	Rio
754	1513	3057.5	0.494848732625	499.119838119	24	175	172	1196.71645737	1492.67812293	11	True	1196.55944824	1494.31433105	159.049423218	21.7326869965	0.840525865555	0.990620619491	295	175	0	1513	100	0	0	0	754	2016-06-14 15:22:23	Fa018AC031687	SV	VIS	BB001_F_060916	CK60B-G	Grain 2	100	11	Grain	CK60B	none	Sensitive	Grain	United States	Kafir	CK60B
756	9047	64488.5	0.140288578584	2313.93223178	240	370	355	1213.41638112	1477.96275008	18	True	1204.94995117	1449.91662598	745.089599609	301.037597656	91.5191268921	0.914746299767	295	370	0	9047	100	0	0	0	756	2016-06-21 10:56:08	Fa025AA031274	SV	VIS	BB001_F_060916	Della-S	S7	10	18	Sweet	Della	PI_566819	Insensitive	Sweet	United States	NA	Della
758	12387	94454	0.131143201982	3460.19063461	232	499	494	1246.90893679	1402.23758779	22	True	1219.89562988	1401.06982422	481.358825684	210.378128052	178.886932373	0.899436955854	295	499	0	12387	100	0	0	0	758	2016-06-20 11:37:54	Fa029AC031728	SV	VIS	BB001_F_060916	PI_510757-E	E18	100	17	Energy	PI_510757	PI_510757	Sensitive	Energy	Cameroon	Durra	PI_510757
760	18268	104705.5	0.174470300032	4862.69008398	200	678	669	1216.6199365	1280.91925772	15	True	1317.11010742	1281.41333008	688.74609375	301.862945557	4.51776313782	0.89883898604	295	678	0	18268	100	0	0	0	760	2016-06-28 18:12:35	Fa008AA031227	SV	VIS	BB001_F_060916	M81e-E	E8	10	25	Energy	M81e	PI_653411	Sensitive	Energy	United States	Caudatum/durra	M81e
764	1449	3037	0.47711557458	466.433546424	33	166	149	1290.65424431	1511.91925466	11	True	1286.58581543	1507.99914551	135.931762695	28.133764267	179.81086731	0.978347340442	295	166	0	1449	100	0	0	0	764	2016-06-13 08:38:22	Fa030AB031639	SV	VIS	BB001_F_060916	PI_655972-E	E17	50	10	Energy	PI_655972	PI_655972	Insensitive	Energy	South Africa	kafir	PI_655972
766	2697	19775	0.136384323641	1912.6171869	124	273	273	1190.75491287	1503.40229885	13	True	1253.8404541	1567.20800781	468.824737549	155.909423828	164.901184082	0.943084303976	295	273	0	2697	100	0	0	0	766	2016-06-15 11:13:14	Fa023AB031392	SV	VIS	BB001_F_060916	Leoti-S	S5	50	12	Sweet	Leoti	PI_641825	Insensitive	Sweet	United States	Durra	Leoti
770	2017	3652.5	0.552224503765	486.073155642	94	123	107	1189.50867625	1505.89241448	18	True	1181.35876465	1504.14501953	135.961364746	38.7519416809	141.727920532	0.958521059031	295	123	0	2017	100	0	0	0	770	2016-06-13 08:18:33	Fa023AB031602	SV	VIS	BB001_F_060916	Leoti-S	S5	50	10	Sweet	Leoti	PI_641825	Insensitive	Sweet	United States	Durra	Leoti
772	5805	29518.5	0.196656334163	1944.61283171	214	262	262	1232.90490956	1556.07803618	16	True	1291.24914551	1495.69091797	334.37612915	201.593429565	62.9771728516	0.797821146089	295	262	0	5805	100	0	0	0	772	2016-06-18 19:05:05	Fa005AA031224	SV	VIS	BB001_F_060916	PI_35038-E	E5	10	15	Energy	PI_35038	PI_35038	Insensitive	Energy	United States	Caudatum	PI_35038
774	11919	178612.5	0.0667310518581	4968.77764666	553	585	496	1295.53939089	1335.50708952	32	True	1436.15698242	1304.63330078	692.70715332	465.672149658	58.7824440002	0.740324518027	295	585	0	11919	100	0	0	0	774	2016-06-19 21:55:51	Fa027AC031876	SV	VIS	BB001_F_060916	PI_642998-S	S9	100	16	Sweet	PI_642998	PI_642998	Insensitive	Energy	NA	Bicolor	PI_642998
776	2435	13280	0.183358433735	1100.72437787	121	193	190	1220.29117043	1473.59219713	14	True	1174.57641602	1449.05505371	183.625518799	110.974624634	25.3593158722	0.79671670469	295	193	0	2435	100	0	0	0	776	2016-06-12 11:32:26	Fa006AC031885	SV	VIS	BB001_F_060916	PI_585954-E	E6	100	9	Energy	PI_585954	PI_585954	Sensitive	Energy	Togo	Guinea	PI_585954
780	2458	18595.5	0.132182517276	1371.38337803	192	282	197	1155.42107404	1437.63466233	11	True	1211.26782227	1426.78930664	229.56930542	110.455154419	157.107559204	0.876643343036	295	282	0	2458	100	0	0	0	780	2016-06-15 11:17:33	Fa021AC031660	SV	VIS	BB001_F_060916	ICSV700-S	S3	100	12	Sweet	ICSV700	none	Sensitive	Sweet	NA	Bicolor	ICSV700
782	5680	22476.5	0.252708384313	1286.29558694	205	216	214	1232.09665493	1559.29876761	16	True	2421.96435547	768.946472168	565.532592773	1.89048625998e-06	0	1	295	216	0	5680	100	0	0	0	782	2016-06-18 07:32:39	Fa010AA031349	SV	VIS	BB001_F_060916	PI_297155-E	E10	10	15	Energy	PI_297155	PI_297155	Insensitive	Energy	Uganda	Kafir	PI_297155
784	5255	25032	0.209931287951	2476.94502938	161	297	295	1209.56270219	1509.13625119	12	True	1237.6685791	1492.13037109	261.380065918	200.497070312	31.2221717834	0.641562210996	295	297	0	5255	100	0	0	0	784	2016-06-16 10:47:40	Fa021AC031750	SV	VIS	BB001_F_060916	ICSV700-S	S3	100	13	Sweet	ICSV700	none	Sensitive	Sweet	NA	Bicolor	ICSV700
786	5088	43723.5	0.116367628392	2515.11821198	244	305	302	1262.14170597	1486.68376572	16	True	1148.64819336	1534.58508301	513.559570312	230.095001221	50.4725341797	0.894013734446	295	305	0	5088	100	0	0	0	786	2016-06-16 14:17:29	Fa011AA031350	SV	VIS	BB001_F_060916	PI_506069-E	E11	10	13	Energy	PI_506069	PI_506069	Sensitive	Energy	Togo	Guinea/bicolor	PI_506069
788	13451	30715	0.43792935048	1396.75648296	133	371	371	1274.77458925	1402.22771541	14	True	1269.58325195	1387.61279297	354.138519287	106.378166199	1.52993786335	0.953817801621	295	371	0	13451	100	0	0	0	788	2016-06-26 08:50:05	Fa009AB031408	SV	VIS	BB001_F_060916	PI_229841-E	E9	50	23	Energy	PI_229841	PI_229841	Insensitive	Energy	South Africa	Kafir	PI_229841
790	13757	80595	0.170692971028	2997.42674124	304	420	311	1210.33939086	1406.12975213	21	True	1138.21850586	1402.57287598	445.040100098	245.318695068	155.715148926	0.834354461885	295	420	0	13757	100	0	0	0	790	2016-06-26 11:42:36	Fa009AB031498	SV	VIS	BB001_F_060916	PI_229841-E	E9	50	23	Energy	PI_229841	PI_229841	Insensitive	Energy	South Africa	Kafir	PI_229841
792	1676	3330.5	0.503227743582	492.534051657	34	179	167	1228.1372315	1494.20346062	13	True	1227.90563965	1490.45153809	170.186294556	22.0265007019	4.47927331924	0.991589107016	295	179	0	1676	100	0	0	0	792	2016-06-11 15:39:09	Fa029AB031638	SV	VIS	BB001_F_060916	PI_510757-E	E18	50	8	Energy	PI_510757	PI_510757	Sensitive	Energy	Cameroon	Durra	PI_510757
794	18326	154392	0.118697859993	6207.6030767	407	761	752	1138.71270326	1281.32533013	18	True	1116.53955078	1269.63525391	791.225585938	239.096221924	167.030044556	0.953249411747	295	761	0	18326	100	0	0	0	794	2016-06-28 21:41:59	Fa020AB031539	SV	VIS	BB001_F_060916	San Chi San-S	S2	50	25	Sweet	San Chi San	PI_542718	Insensitive	Sweet	China	Bicolor	San Chi San
798	8526	52158	0.163464856781	3095.57516825	188	508	508	1213.49272813	1434.04503871	21	True	401.17767334	430.339660645	564.459472656	1.95077859644e-06	0	1	295	508	0	8526	100	0	0	0	798	2016-06-19 15:43:58	Fa005AB031404	SV	VIS	BB001_F_060916	PI_35038-E	E5	50	16	Energy	PI_35038	PI_35038	Insensitive	Energy	United States	Caudatum	PI_35038
802	12050	133284	0.0904084511269	3533.02391219	335	536	528	1195.16896266	1365.98439834	20	True	1198.09692383	1368.17004395	402.285552979	286.334503174	0	0.70241332216	295	536	0	12050	100	0	0	0	802	2016-06-20 17:22:21	Fa022AB031631	SV	VIS	BB001_F_060916	Atlas-S	S4	50	17	Sweet	Atlas	PI_641807	Insensitive	Sweet	United States	Durra	Atlas
804	4604	41875	0.109946268657	2237.05011928	218	269	253	1259.47958297	1492.94396177	19	True	1412.09765625	1571.57116699	484.279998779	355.908172607	10.9264497757	0.678151315496	295	269	0	4604	100	0	0	0	804	2016-06-16 14:23:02	Fa013AB031562	SV	VIS	BB001_F_060916	PI_297130-E	E13	50	13	Energy	PI_297130	PI_297130	Sensitive	Sweet	Uganda	Caudatum	PI_297130
806	8815	100077	0.0880821767239	4128.27847528	332	447	312	1213.51264889	1391.27657402	21	True	1121.90820312	1424.20812988	459.512420654	310.384002686	6.26267910004	0.73739315433	295	447	0	8815	100	0	0	0	806	2016-06-24 17:27:49	Fa007AA031196	SV	VIS	BB001_F_060916	NTJ2-E	E7	10	21	Energy	NTJ2	none	Sensitive	Energy	India	Durra	NTJ2
808	8463	47806.5	0.177026136613	2779.74689043	195	466	464	1262.64610658	1450.95119934	16	True	1335.50769043	1627.74072266	444.882598877	273.797729492	31.4043159485	0.788185173216	295	466	0	8463	100	0	0	0	808	2016-06-21 13:49:08	Fa030AB031579	SV	VIS	BB001_F_060916	PI_655972-E	E17	50	18	Energy	PI_655972	PI_655972	Insensitive	Energy	South Africa	kafir	PI_655972
810	8087	35284	0.229197369913	1525.52603495	175	354	319	1211.67515766	1413.44454062	12	True	1255.3515625	1420.71569824	294.379394531	180.686813354	10.9693059921	0.789470170661	295	354	0	8087	100	0	0	0	810	2016-06-15 12:11:17	Fa012AB031441	SV	VIS	BB001_F_060916	PI_508366-E	E12	50	12	Energy	PI_508366	PI_508366	Sensitive	Energy	Mali	Guinea	PI_508366
812	13762	165811	0.0829981123086	4515.09179473	469	533	485	1161.03335271	1351.82560674	17	True	1341.63330078	1412.16503906	788.25	393.359558105	138.974472046	0.866585322929	295	533	0	13762	100	0	0	0	812	2016-06-26 13:38:19	Fa019AC031898	SV	VIS	BB001_F_060916	B.Az9504-S	S1	100	23	Sweet	B.Az9504	PI_656003	Sensitive	Sweet	United States	Kafir	B.Az9504
814	3750	18248.5	0.205496342165	1069.23462391	163	279	239	1244.30906667	1432.26693333	12	True	1204.76806641	1379.97973633	192.081497192	107.152511597	30.4461669922	0.829942322173	295	279	0	3750	100	0	0	0	814	2016-06-17 07:08:36	Fa004AB031463	SV	VIS	BB001_F_060916	PI_329632-E	E4	50	14	Energy	PI_329632	PI_329632	Sensitive	Energy	Ethiopia	Durra	PI_329632
816	12717	125726	0.101148529342	4456.34266913	364	590	526	1186.43886137	1330.97798223	10	True	1150.51672363	1322.328125	528.174621582	267.273864746	6.77847909927	0.862514032579	295	590	0	12717	100	0	0	0	816	2016-06-29 17:54:45	Fa003AA031252	SV	VIS	BB001_F_060916	PI_505735-E	E3	10	26	Energy	PI_505735	PI_505735	Insensitive	Sweet	Zambia	Caudatum	PI_505735
818	8052	57988.5	0.138855117825	2977.70240617	198	492	491	1260.20342772	1417.96684054	16	True	1193.12841797	1485.65405273	601.090454102	237.347198486	18.4496860504	0.91874085764	295	492	0	8052	100	0	0	0	818	2016-06-22 12:43:22	Fa005AB031584	SV	VIS	BB001_F_060916	PI_35038-E	E5	50	19	Energy	PI_35038	PI_35038	Insensitive	Energy	United States	Caudatum	PI_35038
820	10689	71755	0.148965228904	3498.43897223	303	323	292	1239.55561792	1466.76770512	30	True	1216.57788086	1459.12756348	445.507110596	272.789306641	92.9599609375	0.790616299843	295	323	0	10689	100	0	0	0	820	2016-06-20 17:08:07	Fa009AC031828	SV	VIS	BB001_F_060916	PI_229841-E	E9	100	17	Energy	PI_229841	PI_229841	Insensitive	Energy	South Africa	Kafir	PI_229841
822	17585	189437.5	0.0928274496866	5962.48198915	510	630	588	1181.65766278	1375.55979528	22	True	1216.44494629	1357.6307373	954.149658203	419.273193359	55.8947677612	0.898281343615	295	630	0	17585	100	0	0	0	822	2016-06-24 16:31:52	Fa004AC031673	SV	VIS	BB001_F_060916	PI_329632-E	E4	100	21	Energy	PI_329632	PI_329632	Sensitive	Energy	Ethiopia	Durra	PI_329632
824	1010	2898	0.348516218081	447.504614115	42	138	130	1282.62970297	1521.56237624	11	True	1418.20678711	1369.58239746	362.50289917	236.483566284	0	0.75790645953	295	138	0	1010	100	0	0	0	824	2016-06-12 08:05:00	Fa010AA031259	SV	VIS	BB001_F_060916	PI_297155-E	E10	10	9	Energy	PI_297155	PI_297155	Insensitive	Energy	Uganda	Kafir	PI_297155
830	7205	59021	0.122075193575	2625.71817994	428	300	405	1283.3165857	1526.25079806	17	True	1336.86877441	1481.68139648	1417.68762207	250.252166748	95.3645324707	0.984296807153	295	300	0	7205	100	0	0	0	830	2016-06-24 20:23:14	Fa019AA031298	SV	VIS	BB001_F_060916	B.Az9504-S	S1	10	21	Sweet	B.Az9504	PI_656003	Sensitive	Sweet	United States	Kafir	B.Az9504
832	4082	20916.5	0.195156933521	1879.1700598	146	279	277	1261.84590887	1484.46594806	12	True	1218.83361816	1470.42785645	313.627807617	142.192901611	2.98063588142	0.89131679694	295	279	0	4082	100	0	0	0	832	2016-06-21 08:58:29	Fa025AB031424	SV	VIS	BB001_F_060916	Della-S	S7	50	18	Sweet	Della	PI_566819	Insensitive	Sweet	United States	NA	Della
834	4380	28619	0.153045179776	2735.81094313	217	258	258	1221.06803653	1539.82237443	12	True	1175.62841797	1605.56799316	166.90977478	146.394104004	138.467163086	0.480334714906	295	258	0	4380	100	0	0	0	834	2016-06-15 11:36:40	Fa019AA031238	SV	VIS	BB001_F_060916	B.Az9504-S	S1	10	12	Sweet	B.Az9504	PI_656003	Sensitive	Sweet	United States	Kafir	B.Az9504
838	9721	61482	0.158111317133	3589.28700626	189	548	546	1235.98652402	1393.53924493	14	True	739.633056641	1966.98327637	1259.7532959	608.836242676	0	0.875455908421	295	548	0	9721	100	0	0	0	838	2016-06-22 21:52:39	Fa028AA031247	SV	VIS	BB001_F_060916	China 17-S	S10	10	19	Sweet	China 17	none	Insensitive	Sweet	NA	Bicolor	China 17
840	17741	169659.5	0.104568267618	4232.94563591	456	663	624	1318.12597937	1308.30933995	16	True	1307.08447266	1321.00476074	756.01159668	340.913604736	44.7681655884	0.892555778659	295	663	0	17741	100	0	0	0	840	2016-06-29 21:52:46	Fa003AA031312	SV	VIS	BB001_F_060916	PI_505735-E	E3	10	26	Energy	PI_505735	PI_505735	Insensitive	Sweet	Zambia	Caudatum	PI_505735
842	1296	1952.5	0.663764404609	304.651801825	27	121	23	1248.67515432	1510.44135802	13	True	1249.97521973	1510.9543457	108.646064758	22.5588569641	4.27891302109	0.978206115747	295	121	0	1296	100	0	0	0	842	2016-06-12 09:13:32	Fa009AB031528	SV	VIS	BB001_F_060916	PI_229841-E	E9	50	9	Energy	PI_229841	PI_229841	Insensitive	Energy	South Africa	Kafir	PI_229841
844	11523	55635	0.207117821515	3112.35257018	382	310	309	1165.33498221	1501.32291938	18	True	1175.62866211	1477.9017334	358.393188477	204.965148926	121.941711426	0.820323180536	295	310	0	11523	100	0	0	0	844	2016-06-23 21:58:45	Fa029AC031818	SV	VIS	BB001_F_060916	PI_510757-E	E18	100	20	Energy	PI_510757	PI_510757	Sensitive	Energy	Cameroon	Durra	PI_510757
846	7431	67516	0.110062799929	3155.93053842	188	485	460	1244.27250706	1411.15179653	16	True	-10734.2724609	-6757.22021484	1.42327974118e-06	1.88111517474e-08	0	0.999912654767	295	485	0	7431	100	0	0	0	846	2016-06-17 20:17:53	Fa003AB031372	SV	VIS	BB001_F_060916	PI_505735-E	E3	50	14	Energy	PI_505735	PI_505735	Insensitive	Sweet	Zambia	Caudatum	PI_505735
848	1302	4367.5	0.29811104751	455.404108882	81	116	112	1228.73502304	1523.3187404	12	True	1256.17004395	1479.42626953	87.2454223633	86.8575439453	0	0.0941907475304	295	116	0	1302	100	0	0	0	848	2016-06-11 11:17:52	Fa030AA031279	SV	VIS	BB001_F_060916	PI_655972-E	E17	10	8	Energy	PI_655972	PI_655972	Insensitive	Energy	South Africa	kafir	PI_655972
850	807	3943.5	0.204640547737	444.232535958	82	105	80	1182.33457249	1540.31598513	11	True	1219.97497559	1503.046875	99.9149780273	88.9223632812	147.008560181	0.455998952753	295	105	0	807	100	0	0	0	850	2016-06-11 10:25:25	Fa008AA031257	SV	VIS	BB001_F_060916	M81e-E	E8	10	8	Energy	M81e	PI_653411	Sensitive	Energy	United States	Caudatum/durra	M81e
854	9299	92299.5	0.100748108061	2582.41751301	339	440	396	1185.98999892	1407.14044521	15	True	811.545227051	1318.75500488	1215.1048584	699.168212891	155.032775879	0.817873949562	295	440	0	9299	100	0	0	0	854	2016-06-20 19:09:47	Fa017AB031596	SV	VIS	BB001_F_060916	BTx623-G	Grain 1	50	17	Grain	BTx623	PI_564163	Insensitive	Grain	United States	Kafir	BTx623
856	2458	24215.5	0.101505234251	1585.80629492	182	214	178	1233.85760781	1517.09275834	14	True	509.826049805	1059.25817871	1811.01586914	465.365936279	123.685462952	0.966420967924	295	214	0	2458	100	0	0	0	856	2016-06-15 10:27:34	Fa008AB031377	SV	VIS	BB001_F_060916	M81e-E	E8	50	12	Energy	M81e	PI_653411	Sensitive	Energy	United States	Caudatum/durra	M81e
858	5832	33666.5	0.17322858034	2153.19575858	207	285	284	1242.90432099	1545.03275034	16	True	1101.9921875	1627.50085449	325.890686035	221.925628662	0	0.732300332417	295	285	0	5832	100	0	0	0	858	2016-06-16 07:29:28	Fa023AA031212	SV	VIS	BB001_F_060916	Leoti-S	S5	10	13	Sweet	Leoti	PI_641825	Insensitive	Sweet	United States	Durra	Leoti
862	19060	167708	0.113649915329	5467.54460454	552	500	511	1182.63530955	1390.78814271	22	True	1187.70385742	1390.81433105	513.293029785	377.610992432	113.860900879	0.67734709272	295	500	0	19060	100	0	0	0	862	2016-06-28 18:23:40	Fa004AB031433	SV	VIS	BB001_F_060916	PI_329632-E	E4	50	25	Energy	PI_329632	PI_329632	Sensitive	Energy	Ethiopia	Durra	PI_329632
864	6359	38295.5	0.166050841483	2621.08492875	172	399	398	1267.36483724	1454.16936625	15	True	1208.55664062	1420.30810547	478.211486816	178.307952881	177.220977783	0.927885916302	295	399	0	6359	100	0	0	0	864	2016-06-15 14:05:07	Fa028AC031817	SV	VIS	BB001_F_060916	China 17-S	S10	100	12	Sweet	China 17	none	Insensitive	Sweet	NA	Bicolor	China 17
868	11578	72266	0.160213655108	2492.96166933	303	428	428	1192.35463811	1425.05113146	24	True	1161.13098145	1416.09277344	461.158599854	169.026428223	157.659378052	0.930407970384	295	428	0	11578	100	0	0	0	868	2016-06-26 15:29:26	Fa024AB031603	SV	VIS	BB001_F_060916	Chinese Amber-S	S6	50	23	Sweet	Chinese Amber	PI_22913	Insensitive	Sweet	China	Caudatum/durra	Chinese Amber
874	15821	144036	0.109840595407	3985.80850077	700	356	445	1463.33449213	1515.95739839	17	True	1597.35314941	1497.23168945	773.120056152	306.768371582	83.3080825806	0.917908261623	295	356	0	15821	100	0	0	0	874	2016-06-24 14:44:57	Fa015AB031384	SV	VIS	BB001_F_060916	PI_152730-E	E15	50	21	Energy	PI_152730	PI_152730	Sensitive	Energy	Kenya	Caudatum/bicolor	PI_152730
876	13147	82091.5	0.1601505637	4118.72454667	318	448	448	1249.95611166	1450.94690804	20	True	1292.6574707	1439.60046387	419.827301025	222.853622437	13.6883049011	0.847483253881	295	448	0	13147	100	0	0	0	876	2016-06-25 19:09:01	Fa013AC031862	SV	VIS	BB001_F_060916	PI_297130-E	E13	100	22	Energy	PI_297130	PI_297130	Sensitive	Sweet	Uganda	Caudatum	PI_297130
878	6386	46410.5	0.137598172827	2555.81545639	203	325	323	1247.65158158	1481.22236142	15	True	585.034301758	1297.31359863	1457.06628418	772.088989258	111.782241821	0.848064608193	295	325	0	6386	100	0	0	0	878	2016-06-20 15:16:50	Fa025AC031784	SV	VIS	BB001_F_060916	Della-S	S7	100	17	Sweet	Della	PI_566819	Insensitive	Sweet	United States	NA	Della
880	1998	16507	0.121039558975	977.843494177	186	193	178	1260.5025025	1481.18118118	17	True	1591.18469238	1772.87353516	931.864868164	431.202209473	132.500549316	0.886499052835	295	193	0	1998	100	0	0	0	880	2016-06-12 20:16:36	Fa002AB031431	SV	VIS	BB001_F_060916	PI_213900-E	E2	50	9	Energy	PI_213900	PI_213900	Insensitive	Energy	Kenya	Bicolor	PI_213900
882	8029	31452	0.255277883759	2051.47383237	198	291	290	1205.02752522	1506.38709677	18	True	1187.92053223	1491.43884277	307.745941162	187.50982666	141.655303955	0.792939228568	295	291	0	8029	100	0	0	0	882	2016-06-16 08:56:02	Fa006AA031225	SV	VIS	BB001_F_060916	PI_585954-E	E6	10	13	Energy	PI_585954	PI_585954	Sensitive	Energy	Togo	Guinea	PI_585954
886	18022	205159.5	0.0878438483229	6187.21038628	490	565	519	1270.70491621	1356.83170569	28	True	1114.86865234	1414.42138672	794.428039551	423.558319092	42.9212112427	0.846013583933	295	565	0	18022	100	0	0	0	886	2016-06-22 20:54:05	Fa014AC031713	SV	VIS	BB001_F_060916	Grassl-E	E14	100	19	Energy	Grassl	PI_154844	Sensitive	Sweet	Uganda	Caudatum	Grassl
888	3702	10473.5	0.353463503127	872.34018147	60	304	270	1232.0556456	1447.06023771	19	True	1219.70068359	1435.83032227	271.189788818	47.5708808899	175.6381073	0.984494498334	295	304	0	3702	100	0	0	0	888	2016-06-14 20:38:32	Fa017AB031626	SV	VIS	BB001_F_060916	BTx623-G	Grain 1	50	11	Grain	BTx623	PI_564163	Insensitive	Grain	United States	Kafir	BTx623
892	5923	27406	0.216120557542	2439.30580187	191	276	275	1239.88485565	1511.91389499	15	True	1138.56103516	1615.73522949	223.94291687	163.563735962	0	0.683039562789	295	276	0	5923	100	0	0	0	892	2016-06-16 11:08:40	Fa013AB031472	SV	VIS	BB001_F_060916	PI_297130-E	E13	50	13	Energy	PI_297130	PI_297130	Sensitive	Sweet	Uganda	Caudatum	PI_297130
894	9558	73065.5	0.130814132525	3652.81010473	210	423	329	1260.85478134	1407.08924461	22	True	1279.16394043	1419.59057617	406.639953613	255.413742065	26.7148475647	0.778126303357	295	423	0	9558	100	0	0	0	894	2016-06-18 18:27:23	Fa013AC031682	SV	VIS	BB001_F_060916	PI_297130-E	E13	100	15	Energy	PI_297130	PI_297130	Sensitive	Sweet	Uganda	Caudatum	PI_297130
896	14409	74484	0.193450942484	2266.08447182	220	558	555	1254.52342286	1397.51141648	19	True	1320.75012207	1324.22631836	616.572143555	212.861022949	17.0002994537	0.938517025386	295	558	0	14409	100	0	0	0	896	2016-06-24 18:07:20	Fa017AA031266	SV	VIS	BB001_F_060916	BTx623-G	Grain 1	10	21	Grain	BTx623	PI_564163	Insensitive	Grain	United States	Kafir	BTx623
898	4382	24349.5	0.179962627569	2045.79005969	232	223	221	1263.12962118	1530.06207211	15	True	1287.39501953	1517.60864258	313.069793701	115.79725647	48.1499252319	0.929080806892	295	223	0	4382	100	0	0	0	898	2016-06-15 15:15:18	Fa026AA031305	SV	VIS	BB001_F_060916	Rio-S	S8	10	12	Sweet	Rio	PI_651496	Insensitive	Sweet	United States	Durra	Rio
900	8347	66461	0.125592452717	2400.29262257	256	317	292	1221.52174434	1507.91194441	17	True	1276.49572754	1463.75878906	322.19329834	251.795608521	0.657063066959	0.623899231269	295	317	0	8347	100	0	0	0	900	2016-06-25 12:39:57	Fa004AA031223	SV	VIS	BB001_F_060916	PI_329632-E	E4	10	22	Energy	PI_329632	PI_329632	Sensitive	Energy	Ethiopia	Durra	PI_329632
902	6540	81697	0.0800518990905	2711.91590333	223	441	421	1201.97370031	1438.97584098	14	True	1101.08361816	1443.40258789	542.794616699	386.716308594	62.9179420471	0.701718605928	295	441	0	6540	100	0	0	0	902	2016-06-20 19:05:27	Fa020AB031629	SV	VIS	BB001_F_060916	San Chi San-S	S2	50	17	Sweet	San Chi San	PI_542718	Insensitive	Sweet	China	Bicolor	San Chi San
904	5452	32574	0.167372751274	2409.53504622	225	247	246	1245.05869406	1536.36940572	17	True	1500.63818359	1699.97937012	536.538085938	230.78125	0	0.902766850152	295	247	0	5452	100	0	0	0	904	2016-06-14 13:38:08	Fa025AA031214	SV	VIS	BB001_F_060916	Della-S	S7	10	11	Sweet	Della	PI_566819	Insensitive	Sweet	United States	NA	Della
906	18018	196271.5	0.0918014077439	5677.75915825	476	751	404	1209.18564769	1227.79448329	15	True	1258.61242676	993.409973145	1314.08203125	369.449157715	167.485458374	0.959664951585	295	751	0	18018	100	0	0	0	906	2016-06-28 07:29:28	Fa020AB031569	SV	VIS	BB001_F_060916	San Chi San-S	S2	50	25	Sweet	San Chi San	PI_542718	Insensitive	Sweet	China	Bicolor	San Chi San
908	16897	212925.5	0.0793563946075	5203.92986333	492	660	433	1178.18411552	1289.60703083	14	True	1290.65588379	1341.42712402	765.282836914	400.589355469	153.216522217	0.852054744118	295	660	0	16897	100	0	0	0	908	2016-06-28 07:17:02	Fa001AA031340	SV	VIS	BB001_F_060916	PI_329311-E	E1	10	25	Energy	PI_329311	PI_329311	Sensitive	Energy	Ethiopia	Durra	PI_329311
910	2370	8619.5	0.274957944196	743.813270092	68	222	190	1279.3464135	1490.65063291	11	True	1289.83154297	1495.35534668	246.828948975	91.9312133789	44.9766998291	0.928052631906	295	222	0	2370	100	0	0	0	910	2016-06-13 07:22:41	Fa017AB031566	SV	VIS	BB001_F_060916	BTx623-G	Grain 1	50	10	Grain	BTx623	PI_564163	Insensitive	Grain	United States	Kafir	BTx623
912	11680	142260	0.0821031913398	4546.63124549	406	556	549	1266.43373288	1407.02363014	20	True	1378.9564209	1391.26660156	648.119445801	406.32510376	172.835128784	0.779076112073	295	556	0	11680	100	0	0	0	912	2016-06-26 13:49:25	Fa005AA031344	SV	VIS	BB001_F_060916	PI_35038-E	E5	10	23	Energy	PI_35038	PI_35038	Insensitive	Energy	United States	Caudatum	PI_35038
914	2615	6569.5	0.398051602101	645.244728565	76	219	172	1187.79847036	1448.7418738	7	True	1158.55297852	1462.11694336	207.197769165	97.3230133057	174.017272949	0.88282038924	295	219	0	2615	100	0	0	0	914	2016-06-12 10:44:14	Fa020AB031569	SV	VIS	BB001_F_060916	San Chi San-S	S2	50	9	Sweet	San Chi San	PI_542718	Insensitive	Sweet	China	Bicolor	San Chi San
916	17661	123222.5	0.143326097101	5671.98881948	472	669	612	1328.51163581	1331.93913142	16	True	1465.60693359	1283.93347168	746.199951172	311.658416748	31.418970108	0.908603056428	295	669	0	17661	100	0	0	0	916	2016-06-21 14:26:44	Fa020AC031839	SV	VIS	BB001_F_060916	San Chi San-S	S2	100	18	Sweet	San Chi San	PI_542718	Insensitive	Sweet	China	Bicolor	San Chi San
918	8256	38326	0.215415122893	1726.72913337	244	322	320	1268.09156977	1480.17066376	23	True	972.00769043	1640.69287109	591.354797363	422.350067139	0	0.69993396882	295	322	0	8256	100	0	0	0	918	2016-06-16 11:47:02	Fa022AC031781	SV	VIS	BB001_F_060916	Atlas-S	S4	100	13	Sweet	Atlas	PI_641807	Insensitive	Sweet	United States	Durra	Atlas
922	15057	186987	0.0805243145245	5824.31152618	501	505	462	1237.5715614	1381.77830909	26	True	1199.47753906	1361.92687988	496.052185059	448.074432373	73.1024780273	0.429049800704	295	505	0	15057	100	0	0	0	922	2016-06-29 22:29:55	Fa006AB031615	SV	VIS	BB001_F_060916	PI_585954-E	E6	50	26	Energy	PI_585954	PI_585954	Sensitive	Energy	Togo	Guinea	PI_585954
924	5904	79263.5	0.0744857342913	2442.67739856	376	390	345	1156.18546748	1433.48238482	10	True	1195.5826416	1438.73254395	707.426269531	320.156005859	90.4499206543	0.891731678399	295	390	0	5904	100	0	0	0	924	2016-06-18 17:47:29	Fa021AC031660	SV	VIS	BB001_F_060916	ICSV700-S	S3	100	15	Sweet	ICSV700	none	Sensitive	Sweet	NA	Bicolor	ICSV700
928	14628	71218	0.205397511865	2903.8048327	332	486	484	1297.90784796	1407.84885152	21	True	1321.41101074	1419.92224121	518.019165039	154.593261719	26.928024292	0.954431040303	295	486	0	14628	100	0	0	0	928	2016-06-25 18:59:18	Fa015AB031594	SV	VIS	BB001_F_060916	PI_152730-E	E15	50	22	Energy	PI_152730	PI_152730	Sensitive	Energy	Kenya	Caudatum/bicolor	PI_152730
930	5316	45020	0.118080852954	1995.54533303	193	390	388	1216.57091798	1391.7548909	18	True	1094.33251953	1569.15466309	612.710754395	235.133972168	20.7772197723	0.923432805257	295	390	0	5316	100	0	0	0	930	2016-06-17 08:28:26	Fa001AB031520	SV	VIS	BB001_F_060916	PI_329311-E	E1	50	14	Energy	PI_329311	PI_329311	Sensitive	Energy	Ethiopia	Durra	PI_329311
932	12587	142325.5	0.0884381224728	3312.08864772	414	636	564	1303.08755065	1319.45459601	16	True	1146.19042969	1414.09033203	905.418518066	376.444610596	35.1480674744	0.909470423948	295	636	0	12587	100	0	0	0	932	2016-06-19 20:41:07	Fa017AB031626	SV	VIS	BB001_F_060916	BTx623-G	Grain 1	50	16	Grain	BTx623	PI_564163	Insensitive	Grain	United States	Kafir	BTx623
934	1896	6673	0.284130076427	575.528999329	92	160	134	1285.44567511	1509.06698312	11	True	1261.05041504	1492.23901367	143.184936523	67.2837295532	19.7342357635	0.88271546211	295	160	0	1896	100	0	0	0	934	2016-06-11 13:32:50	Fa002AB031551	SV	VIS	BB001_F_060916	PI_213900-E	E2	50	8	Energy	PI_213900	PI_213900	Insensitive	Energy	Kenya	Bicolor	PI_213900
936	14189	51307	0.276550957959	2409.36519146	256	368	367	1262.81887378	1466.55944746	17	True	1227.01574707	1451.55493164	348.459655762	231.95173645	16.183095932	0.746265189691	295	368	0	14189	100	0	0	0	936	2016-06-23 18:40:29	Fa009AB031408	SV	VIS	BB001_F_060916	PI_229841-E	E9	50	20	Energy	PI_229841	PI_229841	Insensitive	Energy	South Africa	Kafir	PI_229841
938	8587	36305.5	0.236520637369	2197.45465147	207	311	311	1235.32479329	1514.46057995	19	True	1008.6973877	1347.45397949	677.585266113	388.995880127	135.039642334	0.818791215229	295	311	0	8587	100	0	0	0	938	2016-06-21 10:41:58	Fa022AB031481	SV	VIS	BB001_F_060916	Atlas-S	S4	50	18	Sweet	Atlas	PI_641807	Insensitive	Sweet	United States	Durra	Atlas
940	5762	39138	0.147222648066	2006.5203563	204	255	254	1220.16886498	1547.93283582	17	True	971.593994141	1605.64660645	479.064056396	275.114044189	0	0.818663144105	295	255	0	5762	100	0	0	0	940	2016-06-19 17:23:53	Fa025AB031484	SV	VIS	BB001_F_060916	Della-S	S7	50	16	Sweet	Della	PI_566819	Insensitive	Sweet	United States	NA	Della
942	2571	19356.5	0.132823599308	1918.02446127	138	238	235	1216.74795799	1521.94710229	14	True	1292.39697266	1636.34362793	199.601623535	152.75453186	0	0.643677278698	295	238	0	2571	100	0	0	0	942	2016-06-13 19:14:26	Fa027AA031246	SV	VIS	BB001_F_060916	PI_642998-S	S9	10	10	Sweet	PI_642998	PI_642998	Insensitive	Energy	NA	Bicolor	PI_642998
944	4555	13566.5	0.335753510485	1804.37872577	221	109	212	1225.49198683	1588.53589462	17	True	1231.87963867	1568.83129883	215.828460693	90.9969482422	94.0714035034	0.906774009775	295	109	0	4555	100	0	0	0	944	2016-06-13 18:27:33	Fa021AA031240	SV	VIS	BB001_F_060916	ICSV700-S	S3	10	10	Sweet	ICSV700	none	Sensitive	Sweet	NA	Bicolor	ICSV700
948	4722	30699	0.153816085215	2350.31373072	183	294	294	1235.18149089	1505.37950021	14	True	1008.28326416	1713.61315918	545.182189941	334.413757324	0	0.789773819344	295	294	0	4722	100	0	0	0	948	2016-06-12 21:43:55	Fa020AA031239	SV	VIS	BB001_F_060916	San Chi San-S	S2	10	9	Sweet	San Chi San	PI_542718	Insensitive	Sweet	China	Bicolor	San Chi San
954	12708	76522	0.166069888398	2786.0916121	231	513	511	1272.97670759	1309.56082782	17	True	454.474975586	171.903076172	2608.7956543	994.703857422	0	0.924456087477	295	513	0	12708	100	0	0	0	954	2016-06-28 21:08:42	Fa003AA031252	SV	VIS	BB001_F_060916	PI_505735-E	E3	10	25	Energy	PI_505735	PI_505735	Insensitive	Sweet	Zambia	Caudatum	PI_505735
956	6164	26601	0.231720612007	1879.2659148	205	182	182	1238.55532122	1549.91693705	21	True	1225.76208496	1533.79797363	189.869918823	157.709121704	70.0180130005	0.556844619294	295	182	0	6164	100	0	0	0	956	2016-06-20 17:19:15	Fa009AB031558	SV	VIS	BB001_F_060916	PI_229841-E	E9	50	17	Energy	PI_229841	PI_229841	Insensitive	Energy	South Africa	Kafir	PI_229841
958	8432	118124.5	0.0713823127294	3915.69281769	381	457	422	1214.57080171	1426.68263757	16	True	1245.79492188	1443.17858887	271.094726562	235.401184082	0	0.495977218081	295	457	0	8432	100	0	0	0	958	2016-06-20 13:55:22	Fa023AC031812	SV	VIS	BB001_F_060916	Leoti-S	S5	100	17	Sweet	Leoti	PI_641825	Insensitive	Sweet	United States	Durra	Leoti
960	16354	110925.5	0.147432285633	3144.79972911	414	489	430	1295.77974807	1377.51565366	29	True	1337.54821777	1378.05834961	517.903991699	253.783935547	25.0769023895	0.871710515858	295	489	0	16354	100	0	0	0	960	2016-06-27 07:59:49	Fa015AA031264	SV	VIS	BB001_F_060916	PI_152730-E	E15	10	24	Energy	PI_152730	PI_152730	Sensitive	Energy	Kenya	Caudatum/bicolor	PI_152730
962	0	0	0	0	0	0	0	0	0	0	0	0	0	0	0	0	0	0	0	0	0	0	0	0	0	962	2016-06-11 12:01:46	Fa025AC031784	SV	VIS	BB001_F_060916	Della-S	S7	100	8	Sweet	Della	PI_566819	Insensitive	Sweet	United States	NA	Della
964	9702	66168.5	0.146625660246	3343.93747544	511	322	500	1352.87260359	1473.16481138	20	True	1309.45129395	1466.10302734	662.559814453	233.909103394	73.6793899536	0.935608806324	295	322	0	9702	100	0	0	0	964	2016-06-17 11:46:59	Fa005AC031884	SV	VIS	BB001_F_060916	PI_35038-E	E5	100	14	Energy	PI_35038	PI_35038	Insensitive	Energy	United States	Caudatum	PI_35038
966	1990	9593.5	0.207432115495	909.057365298	106	205	196	1258.26834171	1479.63467337	8	True	1230.7487793	1432.76696777	165.042770386	94.5961303711	36.3162269592	0.819442562647	295	205	0	1990	100	0	0	0	966	2016-06-15 18:00:35	Fa018AB031567	SV	VIS	BB001_F_060916	CK60B-G	Grain 2	50	12	Grain	CK60B	none	Sensitive	Grain	United States	Kafir	CK60B
968	2903	22079.5	0.131479426617	1676.85148001	209	159	158	1233.10954185	1562.65242852	17	True	1770.15405273	1335.9576416	1288.09570312	273.012023926	68.3603591919	0.977280487651	295	159	0	2903	100	0	0	0	968	2016-06-13 20:53:36	Fa013AB031472	SV	VIS	BB001_F_060916	PI_297130-E	E13	50	10	Energy	PI_297130	PI_297130	Sensitive	Sweet	Uganda	Caudatum	PI_297130
970	15925	111974.5	0.142219880419	3984.85962832	412	550	500	1117.8077237	1336.55849294	13	True	1112.45788574	1350.80493164	501.255401611	381.300170898	140.624420166	0.649114873155	295	550	0	15925	100	0	0	0	970	2016-06-26 14:43:10	Fa017AA031356	SV	VIS	BB001_F_060916	BTx623-G	Grain 1	10	23	Grain	BTx623	PI_564163	Insensitive	Grain	United States	Kafir	BTx623
972	5375	31648	0.169836956522	2103.44104218	204	241	240	1227.59069767	1528.91013953	20	True	737.679443359	1808.5526123	1085.85314941	420.276153564	0	0.922060006556	295	241	0	5375	100	0	0	0	972	2016-06-15 14:33:19	Fa030AA031279	SV	VIS	BB001_F_060916	PI_655972-E	E17	10	12	Energy	PI_655972	PI_655972	Insensitive	Energy	South Africa	kafir	PI_655972
974	3016	19145	0.157534604335	1074.63159251	184	207	207	1217.21187003	1552.39920424	12	True	1217.09155273	1530.50354004	270.693756104	165.568145752	102.533111572	0.79113331086	295	207	0	3016	100	0	0	0	974	2016-06-16 12:12:19	Fa019AC031778	SV	VIS	BB001_F_060916	B.Az9504-S	S1	100	13	Sweet	B.Az9504	PI_656003	Sensitive	Sweet	United States	Kafir	B.Az9504
978	19670	235709	0.0834503561595	5397.13797069	651	743	682	1091.23462125	1295.81291307	15	True	1040.25427246	1273.56970215	724.982666016	468.928588867	159.876098633	0.762648197155	295	743	0	19670	100	0	0	0	978	2016-06-23 18:07:31	Fa015AC031684	SV	VIS	BB001_F_060916	PI_152730-E	E15	100	20	Energy	PI_152730	PI_152730	Sensitive	Energy	Kenya	Caudatum/bicolor	PI_152730
980	11210	94440	0.118699703515	4330.1253773	465	290	449	1245.39723461	1466.76949153	30	True	1323.86791992	1474.44177246	457.374053955	272.298980713	90.6859207153	0.803464308497	295	290	0	11210	100	0	0	0	980	2016-06-27 11:45:23	Fa004AB031583	SV	VIS	BB001_F_060916	PI_329632-E	E4	50	24	Energy	PI_329632	PI_329632	Sensitive	Energy	Ethiopia	Durra	PI_329632
986	6652	75191	0.0884680347382	2981.89534819	308	361	358	1194.87823211	1411.19843656	12	True	312.284912109	1101.83203125	1812.96716309	830.148620605	0	0.889006275643	295	361	0	6652	100	0	0	0	986	2016-06-21 12:09:32	Fa024AA031303	SV	VIS	BB001_F_060916	Chinese Amber-S	S6	10	18	Sweet	Chinese Amber	PI_22913	Insensitive	Sweet	China	Caudatum/durra	Chinese Amber
988	6305	67893.5	0.0928660328308	2744.87070954	282	325	324	1238.53037272	1524.96447264	23	True	1372.85083008	1501.44799805	636.336791992	299.301361084	111.955856323	0.882479664728	295	325	0	6305	100	0	0	0	988	2016-06-21 15:38:18	Fa029AB031608	SV	VIS	BB001_F_060916	PI_510757-E	E18	50	18	Energy	PI_510757	PI_510757	Sensitive	Energy	Cameroon	Durra	PI_510757
990	13229	169151	0.0782082281512	5115.09740114	385	567	563	1184.74752438	1388.90112631	15	True	1255.60522461	1356.609375	634.69934082	348.711853027	152.615890503	0.835551152969	295	567	0	13229	100	0	0	0	990	2016-06-22 22:37:11	Fa029AB031458	SV	VIS	BB001_F_060916	PI_510757-E	E18	50	19	Energy	PI_510757	PI_510757	Sensitive	Energy	Cameroon	Durra	PI_510757
992	1875	6013	0.311824380509	587.48736918	80	156	140	1255.8208	1511.38933333	11	True	1287.84130859	1501.93713379	193.387680054	76.3313446045	163.180618286	0.918807324866	295	156	0	1875	100	0	0	0	992	2016-06-13 07:25:10	Fa021AC031900	SV	VIS	BB001_F_060916	ICSV700-S	S3	100	10	Sweet	ICSV700	none	Sensitive	Sweet	NA	Bicolor	ICSV700
994	2278	11993.5	0.18993621545	840.724957466	128	243	185	1265.07813872	1479.70368745	9	True	1328.36889648	1490.52233887	239.586196899	121.442268372	170.200469971	0.862014622322	295	243	0	2278	100	0	0	0	994	2016-06-12 22:11:42	Fa022AC031691	SV	VIS	BB001_F_060916	Atlas-S	S4	100	9	Sweet	Atlas	PI_641807	Insensitive	Sweet	United States	Durra	Atlas
996	12637	122582	0.103090176372	4687.27141762	330	549	536	1199.76719158	1274.84529556	11	True	1358.85742188	1323.48718262	702.491760254	487.671173096	167.104354858	0.719780248846	295	549	0	12637	100	0	0	0	996	2016-06-27 12:21:13	Fa005AB031614	SV	VIS	BB001_F_060916	PI_35038-E	E5	50	24	Energy	PI_35038	PI_35038	Insensitive	Energy	United States	Caudatum	PI_35038
998	3201	23251	0.137671498	2361.75060689	204	207	206	1246.24461106	1543.09653233	15	True	1221.68395996	1538.13256836	195.232650757	180.623901367	83.2189254761	0.379546622663	295	207	0	3201	100	0	0	0	998	2016-06-12 21:41:27	Fa030AC031699	SV	VIS	BB001_F_060916	PI_655972-E	E17	100	9	Energy	PI_655972	PI_655972	Insensitive	Energy	South Africa	kafir	PI_655972
1000	7986	38483.5	0.207517507503	1420.11182141	192	341	340	1257.86426246	1467.88767844	21	True	1056.66430664	1629.36499023	463.345703125	437.310852051	162.858886719	0.330485200524	295	341	0	7986	100	0	0	0	1000	2016-06-22 21:51:26	Fa004AB031403	SV	VIS	BB001_F_060916	PI_329632-E	E4	50	19	Energy	PI_329632	PI_329632	Sensitive	Energy	Ethiopia	Durra	PI_329632
1002	6104	28893	0.21126224345	1922.38262892	202	269	269	1213.87811271	1537.62647444	19	True	1147.671875	1479.51159668	335.307403564	211.559265137	125.555587769	0.775830629812	295	269	0	6104	100	0	0	0	1002	2016-06-14 20:29:54	Fa025AC031904	SV	VIS	BB001_F_060916	Della-S	S7	100	11	Sweet	Della	PI_566819	Insensitive	Sweet	United States	NA	Della
1006	17987	86920	0.206937413714	2471.84183121	202	601	594	1239.21204203	1332.3704342	18	True	1288.42736816	1330.03796387	691.24029541	184.590103149	7.63562965393	0.963684926772	295	601	0	17987	100	0	0	0	1006	2016-06-23 20:38:42	Fa029AC031758	SV	VIS	BB001_F_060916	PI_510757-E	E18	100	20	Energy	PI_510757	PI_510757	Sensitive	Energy	Cameroon	Durra	PI_510757
1008	7800	72189.5	0.108048954488	2744.7767123	204	449	444	1268.40525641	1415.34807692	16	True	999.657958984	1286.77453613	812.348327637	515.110351562	145.371902466	0.773250772743	295	449	0	7800	100	0	0	0	1008	2016-06-14 21:28:33	Fa020AC031899	SV	VIS	BB001_F_060916	San Chi San-S	S2	100	11	Sweet	San Chi San	PI_542718	Insensitive	Sweet	China	Bicolor	San Chi San
1010	23758	125079.5	0.189943196127	4729.43679225	494	408	490	1394.283736	1404.33500295	14	True	1412.09155273	1426.34924316	552.234924316	272.76751709	59.5804214478	0.869499488841	295	408	0	23758	100	0	0	0	1010	2016-06-27 08:48:36	Fa002AC031761	SV	VIS	BB001_F_060916	PI_213900-E	E2	100	24	Energy	PI_213900	PI_213900	Insensitive	Energy	Kenya	Bicolor	PI_213900
1012	10811	80930	0.133584579266	3889.4147346	286	513	512	1201.71760244	1378.77587642	23	True	1171.93273926	1404.18725586	530.980529785	170.280960083	165.216400146	0.94718368898	295	513	0	10811	100	0	0	0	1012	2016-06-17 20:28:23	Fa021AC031720	SV	VIS	BB001_F_060916	ICSV700-S	S3	100	14	Sweet	ICSV700	none	Sensitive	Sweet	NA	Bicolor	ICSV700
1014	13011	123711	0.105172539224	3629.42402732	314	609	570	1198.00822381	1330.46745062	12	True	1219.77758789	1368.5411377	402.253295898	270.63873291	0	0.739818272563	295	609	0	13011	100	0	0	0	1014	2016-06-20 17:52:36	Fa018AC031837	SV	VIS	BB001_F_060916	CK60B-G	Grain 2	100	17	Grain	CK60B	none	Sensitive	Grain	United States	Kafir	CK60B
1018	10186	101637	0.100219408286	4088.48015058	357	436	404	1195.51816218	1430.88248576	20	True	1199.16564941	1433.85693359	566.408569336	321.227752686	60.9617347717	0.82362773169	295	436	0	10186	100	0	0	0	1018	2016-06-24 19:19:50	Fa009AB031498	SV	VIS	BB001_F_060916	PI_229841-E	E9	50	21	Energy	PI_229841	PI_229841	Insensitive	Energy	South Africa	Kafir	PI_229841
1022	13106	108204	0.121123063842	4570.68975294	365	453	411	1282.65412788	1411.54288112	29	True	1363.97692871	1394.11791992	491.509246826	309.657745361	31.020565033	0.776583711207	295	453	0	13106	100	0	0	0	1022	2016-06-22 20:53:28	Fa015AB031444	SV	VIS	BB001_F_060916	PI_152730-E	E15	50	19	Energy	PI_152730	PI_152730	Sensitive	Energy	Kenya	Caudatum/bicolor	PI_152730
1024	7522	66510.5	0.113094924861	3624.93832457	208	414	414	1203.83953736	1458.33116193	15	True	1304.06359863	1473.03076172	484.110748291	308.309661865	150.352035522	0.770981360992	295	414	0	7522	100	0	0	0	1024	2016-06-18 08:21:05	Fa010AC031859	SV	VIS	BB001_F_060916	PI_297155-E	E10	100	15	Energy	PI_297155	PI_297155	Insensitive	Energy	Uganda	Kafir	PI_297155
1028	15011	166052	0.0903993929612	4318.90400577	473	538	435	1222.91979215	1356.30904004	24	True	1347.23388672	1386.96008301	687.765625	422.46182251	143.820236206	0.789109463185	295	538	0	15011	100	0	0	0	1028	2016-06-23 18:24:37	Fa029AB031428	SV	VIS	BB001_F_060916	PI_510757-E	E18	50	20	Energy	PI_510757	PI_510757	Sensitive	Energy	Cameroon	Durra	PI_510757
1032	5727	32460	0.176432532348	2595.38292766	215	221	219	1207.85734241	1535.09900471	20	True	3759.59423828	229.344360352	813.474487305	4.73754909081e-07	0	1	295	221	0	5727	100	0	0	0	1032	2016-06-15 12:32:54	Fa026AB031425	SV	VIS	BB001_F_060916	Rio-S	S8	50	12	Sweet	Rio	PI_651496	Insensitive	Sweet	United States	Durra	Rio
1034	2316	4393	0.527202367403	567.688379645	57	194	173	1181.43350604	1488.89205527	17	True	1178.96716309	1501.16442871	169.377670288	34.7853050232	168.321853638	0.978684140504	295	194	0	2316	100	0	0	0	1034	2016-06-11 15:43:28	Fa011AB031620	SV	VIS	BB001_F_060916	PI_506069-E	E11	50	8	Energy	PI_506069	PI_506069	Sensitive	Energy	Togo	Guinea/bicolor	PI_506069
1036	19016	153890	0.123568782897	4963.5365864	405	665	627	1247.5418069	1341.95125158	24	True	1370.47595215	1297.22106934	653.682067871	405.311584473	36.2098083496	0.784567110683	295	665	0	19016	100	0	0	0	1036	2016-06-28 21:51:14	Fa015AB031504	SV	VIS	BB001_F_060916	PI_152730-E	E15	50	25	Energy	PI_152730	PI_152730	Sensitive	Energy	Kenya	Caudatum/bicolor	PI_152730
1038	8417	39009	0.215770719578	3085.16240609	147	477	407	1226.90317215	1363.76084115	15	True	1219.16003418	1408.66552734	413.071166992	178.499710083	171.478607178	0.901812174116	295	477	0	8417	100	0	0	0	1038	2016-06-14 14:52:09	Fa020AC031689	SV	VIS	BB001_F_060916	San Chi San-S	S2	100	11	Sweet	San Chi San	PI_542718	Insensitive	Sweet	China	Bicolor	San Chi San
1040	10706	91759.5	0.116674567756	3710.63090348	344	495	459	1217.30552961	1401.71791519	20	True	1149.7154541	1375.11682129	597.946899414	204.189086914	157.51222229	0.93988771669	295	495	0	10706	100	0	0	0	1040	2016-06-24 15:28:07	Fa025AC031724	SV	VIS	BB001_F_060916	Della-S	S7	100	21	Sweet	Della	PI_566819	Insensitive	Sweet	United States	NA	Della
1044	8344	62893	0.132669772471	2246.31178641	314	343	322	1266.71883988	1485.63938159	21	True	1510.93188477	1390.96398926	709.317565918	332.703338623	60.2387619019	0.883173159364	295	343	0	8344	100	0	0	0	1044	2016-06-18 18:51:34	Fa016AB031415	SV	VIS	BB001_F_060916	PI_195754-E	E16	50	15	Energy	PI_195754	PI_195754	Insensitive	Sweet	China	Kafir-bicolor	PI_195754
1046	7813	77006	0.101459626523	4558.71080327	275	376	272	1263.91680532	1432.06246	17	True	1326.10754395	1422.61413574	391.418670654	269.441070557	12.2561721802	0.725359248097	295	376	0	7813	100	0	0	0	1046	2016-06-26 11:36:59	Fa018AB031507	SV	VIS	BB001_F_060916	CK60B-G	Grain 2	50	23	Grain	CK60B	none	Sensitive	Grain	United States	Kafir	CK60B
1048	10284	113568.5	0.0905532784179	4049.10916662	428	390	394	1203.22384286	1447.57516531	25	True	1123.9263916	1427.29016113	406.687133789	353.792236328	124.082832336	0.49316264751	295	390	0	10284	100	0	0	0	1048	2016-06-20 11:36:04	Fa006AB031435	SV	VIS	BB001_F_060916	PI_585954-E	E6	50	17	Energy	PI_585954	PI_585954	Sensitive	Energy	Togo	Guinea	PI_585954
1050	10063	60219.5	0.167105339633	3469.31628215	204	415	413	1242.42472424	1448.88293749	19	True	1239.25732422	1443.2265625	389.586639404	181.36656189	14.245680809	0.885029003792	295	415	0	10063	100	0	0	0	1050	2016-06-23 21:03:26	Fa003AB031462	SV	VIS	BB001_F_060916	PI_505735-E	E3	50	20	Energy	PI_505735	PI_505735	Insensitive	Sweet	Zambia	Caudatum	PI_505735
1052	15423	103969.5	0.148341580944	4639.34446633	517	685	676	1379.66277637	1296.80191921	19	True	1922.2076416	936.332641602	1956.36962891	529.080688477	40.2255401611	0.962736818977	295	685	0	15423	100	0	0	0	1052	2016-06-27 22:25:35	Fa022AA031241	SV	VIS	BB001_F_060916	Atlas-S	S4	10	24	Sweet	Atlas	PI_641807	Insensitive	Sweet	United States	Durra	Atlas
1054	7029	25803	0.272410184862	1864.59416318	209	221	221	1245.02859582	1548.50362783	15	True	1109.00854492	1424.29528809	467.418518066	244.171707153	135.003143311	0.852710684139	295	221	0	7029	100	0	0	0	1054	2016-06-14 18:29:16	Fa009AB031528	SV	VIS	BB001_F_060916	PI_229841-E	E9	50	11	Energy	PI_229841	PI_229841	Insensitive	Energy	South Africa	Kafir	PI_229841
1062	8554	91905	0.0930743702737	3471.42723262	442	418	375	1396.25987842	1510.32639701	8	True	1346.6986084	1814.00878906	882.08807373	396.36605835	22.2169952393	0.893355919653	295	418	0	8554	100	0	0	0	1062	2016-06-21 15:07:43	Fa024AC031873	SV	VIS	BB001_F_060916	Chinese Amber-S	S6	100	18	Sweet	Chinese Amber	PI_22913	Insensitive	Sweet	China	Caudatum/durra	Chinese Amber
1064	13526	104046.5	0.129999567501	4742.16343021	509	361	464	1430.9804081	1547.67410912	24	True	1435.41223145	1576.55895996	426.398742676	273.826507568	68.6515197754	0.766550414025	295	361	0	13526	100	0	0	0	1064	2016-06-24 22:07:12	Fa024AC031873	SV	VIS	BB001_F_060916	Chinese Amber-S	S6	100	21	Sweet	Chinese Amber	PI_22913	Insensitive	Sweet	China	Caudatum/durra	Chinese Amber
1066	17117	98583	0.173630341945	4382.35941577	177	790	788	1204.47029269	1244.68265467	14	True	1264.19934082	1357.30480957	819.888000488	258.863555908	168.610595703	0.948848946122	295	790	0	17117	100	0	0	0	1066	2016-06-27 22:12:37	Fa020AB031449	SV	VIS	BB001_F_060916	San Chi San-S	S2	50	24	Sweet	San Chi San	PI_542718	Insensitive	Sweet	China	Bicolor	San Chi San
1068	9861	77774	0.126790444107	2961.11850417	582	210	405	1376.10080114	1527.1966332	29	True	1459.00830078	1541.15148926	544.56036377	201.790542603	83.1918640137	0.928809809559	295	210	0	9861	100	0	0	0	1068	2016-06-18 21:53:01	Fa001AC031790	SV	VIS	BB001_F_060916	PI_329311-E	E1	100	15	Energy	PI_329311	PI_329311	Sensitive	Energy	Ethiopia	Durra	PI_329311
1070	9247	74464	0.124180812205	3026.11471021	306	393	390	1276.69644209	1471.6558884	19	True	1333.78833008	1424.77514648	466.140960693	250.03578186	48.0719718933	0.843966925274	295	393	0	9247	100	0	0	0	1070	2016-06-22 07:10:31	Fa008AA031257	SV	VIS	BB001_F_060916	M81e-E	E8	10	19	Energy	M81e	PI_653411	Sensitive	Energy	United States	Caudatum/durra	M81e
1072	553	1337.5	0.413457943925	376.031525493	48	54	53	1242.22423146	1582.40506329	11	True	1244.87207031	1580.3104248	52.2277641296	30.7883892059	143.478408813	0.807766668206	295	54	0	553	100	0	0	0	1072	2016-06-11 14:12:21	Fa029AA031368	SV	VIS	BB001_F_060916	PI_510757-E	E18	10	8	Energy	PI_510757	PI_510757	Sensitive	Energy	Cameroon	Durra	PI_510757
1074	14550	61597.5	0.236210885182	3602.91203141	197	461	460	1261.93010309	1402.18357388	23	True	1312.69226074	1387.04943848	478.982055664	223.853683472	20.4010925293	0.884070815565	295	461	0	14550	100	0	0	0	1074	2016-06-28 09:22:33	Fa014AA031323	SV	VIS	BB001_F_060916	Grassl-E	E14	10	25	Energy	Grassl	PI_154844	Sensitive	Sweet	Uganda	Caudatum	Grassl
1076	16512	122163.5	0.135163121554	4417.1068083	341	493	465	1245.70100533	1374.02422481	21	True	1164.40014648	1400.20727539	540.118530273	344.020019531	12.7358007431	0.770918085055	295	493	0	16512	100	0	0	0	1076	2016-06-29 20:09:55	Fa003AB031552	SV	VIS	BB001_F_060916	PI_505735-E	E3	50	26	Energy	PI_505735	PI_505735	Insensitive	Sweet	Zambia	Caudatum	PI_505735
1080	1248	3216	0.388059701493	443.119838119	47	132	121	1278.35016026	1507.29166667	8	True	1318.9921875	1401.7434082	288.134735107	61.4053039551	16.3250045776	0.977027523133	295	132	0	1248	100	0	0	0	1080	2016-06-11 12:04:55	Fa013AA031292	SV	VIS	BB001_F_060916	PI_297130-E	E13	10	8	Energy	PI_297130	PI_297130	Sensitive	Sweet	Uganda	Caudatum	PI_297130
1082	11620	75969	0.152957127249	3303.72384894	233	575	573	1267.57418244	1389.40077453	17	True	1090.36132812	1225.57421875	836.528686523	401.0390625	165.315307617	0.877591804809	295	575	0	11620	100	0	0	0	1082	2016-06-20 10:31:14	Fa002AB031431	SV	VIS	BB001_F_060916	PI_213900-E	E2	50	17	Energy	PI_213900	PI_213900	Insensitive	Energy	Kenya	Bicolor	PI_213900
1084	1126	3544	0.317720090293	513.546244264	78	134	101	1214.91030195	1500.39342806	8	True	1180.64758301	1506.89831543	110.484237671	58.2228164673	14.6306838989	0.849878622891	295	134	0	1126	100	0	0	0	1084	2016-06-13 08:18:33	Fa023AB031602	SV	VIS	BB001_F_060916	Leoti-S	S5	50	10	Sweet	Leoti	PI_641825	Insensitive	Sweet	United States	Durra	Leoti
1086	9344	28436	0.328597552398	2358.07436717	473	115	444	1381.90667808	1576.01359161	14	True	1465.29052734	1566.5090332	522.404846191	85.116859436	84.4610977173	0.986637176579	295	115	0	9344	100	0	0	0	1086	2016-06-25 18:42:31	Fa010AB031589	SV	VIS	BB001_F_060916	PI_297155-E	E10	50	22	Energy	PI_297155	PI_297155	Insensitive	Energy	Uganda	Kafir	PI_297155
1090	5179	15795	0.327888572333	1009.60215497	205	141	141	1211.28789342	1579.18922572	15	True	1176.42529297	1539.45031738	255.380737305	128.209197998	102.940811157	0.8648492823	295	141	0	5179	100	0	0	0	1090	2016-06-15 17:11:14	Fa007AC031886	SV	VIS	BB001_F_060916	NTJ2-E	E7	100	12	Energy	NTJ2	none	Sensitive	Energy	India	Durra	NTJ2
1092	8651	101673	0.085086502808	3965.17898166	609	372	492	1028.50236967	1427.25372789	17	True	1020.25610352	1460.06188965	553.129943848	261.934020996	110.936164856	0.880767582446	295	372	0	8651	100	0	0	0	1092	2016-06-19 13:34:30	Fa016AB031445	SV	VIS	BB001_F_060916	PI_195754-E	E16	50	16	Energy	PI_195754	PI_195754	Insensitive	Sweet	China	Kafir-bicolor	PI_195754
1094	2606	7065.5	0.36883447739	1936.4500891	212	57	205	1237.59861857	1596.17574827	19	True	1233.70458984	1590.8269043	177.377380371	46.8135986328	91.5532608032	0.964544325713	295	57	0	2606	100	0	0	0	1094	2016-06-12 11:05:15	Fa019AA031358	SV	VIS	BB001_F_060916	B.Az9504-S	S1	10	9	Sweet	B.Az9504	PI_656003	Sensitive	Sweet	United States	Kafir	B.Az9504
1096	17780	165255	0.107591298297	5904.80054152	546	471	437	1216.1764342	1388.20264342	30	True	1300.61682129	1412.15917969	675.803833008	366.423156738	137.577514648	0.840247249168	295	471	0	17780	100	0	0	0	1096	2016-06-24 17:49:48	Fa011AC031740	SV	VIS	BB001_F_060916	PI_506069-E	E11	100	21	Energy	PI_506069	PI_506069	Sensitive	Energy	Togo	Guinea/bicolor	PI_506069
1098	6791	32309	0.210189111393	1704.38598752	200	276	276	1253.66956266	1504.77882492	20	True	867.128417969	1238.95263672	1064.61279297	399.779266357	130.124603271	0.926815862449	295	276	0	6791	100	0	0	0	1098	2016-06-18 07:43:49	Fa026AA031365	SV	VIS	BB001_F_060916	Rio-S	S8	10	15	Sweet	Rio	PI_651496	Insensitive	Sweet	United States	Durra	Rio
1100	821	2807	0.292483078019	337.036577821	67	119	109	1231.95980512	1491.43483557	16	True	1333.24243164	1297.62731934	399.652587891	214.723892212	0	0.843406248979	295	119	0	821	100	0	0	0	1100	2016-06-12 08:29:06	Fa027AB031486	SV	VIS	BB001_F_060916	PI_642998-S	S9	50	9	Sweet	PI_642998	PI_642998	Insensitive	Energy	NA	Bicolor	PI_642998
1102	16427	84546.5	0.194295446884	3394.20639789	332	462	346	1129.07566811	1474.74000122	14	True	1151.77880859	1486.03051758	446.457336426	276.177246094	16.6848468781	0.785708303246	295	462	0	16427	100	0	0	0	1102	2016-06-23 19:23:34	Fa027AC031696	SV	VIS	BB001_F_060916	PI_642998-S	S9	100	20	Sweet	PI_642998	PI_642998	Insensitive	Energy	NA	Bicolor	PI_642998
1104	7730	53845	0.143560219148	2770.71859503	255	391	391	1284.53583441	1442.63454075	15	True	289.492004395	1001.79931641	2266.74707031	1069.53430176	117.064056396	0.881685994742	295	391	0	7730	100	0	0	0	1104	2016-06-19 17:26:59	Fa016AC031745	SV	VIS	BB001_F_060916	PI_195754-E	E16	100	16	Energy	PI_195754	PI_195754	Insensitive	Sweet	China	Kafir-bicolor	PI_195754
1106	4607	26454.5	0.174148065547	2376.8194437	189	211	211	1230.74430215	1546.55350554	11	True	1208.5534668	1520.44921875	261.676544189	179.322891235	96.1849822998	0.728275424469	295	211	0	4607	100	0	0	0	1106	2016-06-12 20:34:29	Fa011AA031200	SV	VIS	BB001_F_060916	PI_506069-E	E11	10	9	Energy	PI_506069	PI_506069	Sensitive	Energy	Togo	Guinea/bicolor	PI_506069
1108	7217	56840.5	0.126969326449	2608.82742119	191	334	331	1211.04849661	1490.33892199	16	True	1185.61682129	1472.58532715	551.401367188	259.253936768	84.9424057007	0.882574369455	295	334	0	7217	100	0	0	0	1108	2016-06-19 18:33:20	Fa025AC031784	SV	VIS	BB001_F_060916	Della-S	S7	100	16	Sweet	Della	PI_566819	Insensitive	Sweet	United States	NA	Della
1110	7516	45953.5	0.163556638776	2019.42256534	277	335	335	1193.12786056	1497.11695051	15	True	1325.47424316	1535.20507812	755.94934082	295.964324951	155.38949585	0.920172390538	295	335	0	7516	100	0	0	0	1110	2016-06-19 18:59:02	Fa003AB031492	SV	VIS	BB001_F_060916	PI_505735-E	E3	50	16	Energy	PI_505735	PI_505735	Insensitive	Sweet	Zambia	Caudatum	PI_505735
1112	654	760	0.860526315789	193.882249832	18	75	14	1249.60703364	1515.74159021	11	True	1249.27648926	1517.99682617	63.8011512756	13.9224443436	6.52029657364	0.975900452449	295	75	0	654	100	0	0	0	1112	2016-06-11 11:22:50	Fa024AB031543	SV	VIS	BB001_F_060916	Chinese Amber-S	S6	50	8	Sweet	Chinese Amber	PI_22913	Insensitive	Sweet	China	Caudatum/durra	Chinese Amber
1116	4400	25034	0.175760965087	1882.04458117	164	303	300	1231.12795455	1491.77386364	13	True	811.517578125	1969.83935547	1158.28234863	514.470275879	0	0.89594423653	295	303	0	4400	100	0	0	0	1116	2016-06-14 17:15:48	Fa008AC031737	SV	VIS	BB001_F_060916	M81e-E	E8	100	11	Energy	M81e	PI_653411	Sensitive	Energy	United States	Caudatum/durra	M81e
1118	13189	138379.5	0.0953103602774	3991.86742795	566	533	447	1424.89604974	1363.61020547	10	True	1434.62805176	1412.63562012	495.706848145	433.260498047	37.782207489	0.485879790267	295	533	0	13189	100	0	0	0	1118	2016-06-25 19:20:16	Fa027AC031906	SV	VIS	BB001_F_060916	PI_642998-S	S9	100	22	Sweet	PI_642998	PI_642998	Insensitive	Energy	NA	Bicolor	PI_642998
1120	4676	17939	0.260661129383	1477.57575572	209	167	166	1233.14029085	1577.50919589	14	True	1037.66821289	1740.81225586	491.951843262	247.910751343	0	0.863742766169	295	167	0	4676	100	0	0	0	1120	2016-06-16 15:56:53	Fa010AA031319	SV	VIS	BB001_F_060916	PI_297155-E	E10	10	13	Energy	PI_297155	PI_297155	Insensitive	Energy	Uganda	Kafir	PI_297155
1124	18972	139588.5	0.135913775132	6956.65275931	530	462	513	1241.80571368	1400.94971537	19	True	1127.07202148	1504.30200195	640.869934082	341.584472656	52.3089447021	0.846114456195	295	462	0	18972	100	0	0	0	1124	2016-06-28 20:56:23	Fa024AC031753	SV	VIS	BB001_F_060916	Chinese Amber-S	S6	100	25	Sweet	Chinese Amber	PI_22913	Insensitive	Sweet	China	Caudatum/durra	Chinese Amber
1126	2342	15598.5	0.150142641921	1728.84792423	190	152	152	1222.6293766	1560.67976089	18	True	1542.65112305	1697.75891113	635.789916992	158.068023682	0	0.96860193628	295	152	0	2342	100	0	0	0	1126	2016-06-13 08:50:44	Fa021AA031330	SV	VIS	BB001_F_060916	ICSV700-S	S3	10	10	Sweet	ICSV700	none	Sensitive	Sweet	NA	Bicolor	ICSV700
1128	2984	15806	0.188789067443	966.097540855	114	270	248	1184.99463807	1434.0291555	8	True	1208.44641113	1404.7833252	299.068847656	146.544174194	170.388641357	0.871721608073	295	270	0	2984	100	0	0	0	1128	2016-06-12 20:43:44	Fa028AB031457	SV	VIS	BB001_F_060916	China 17-S	S10	50	9	Sweet	China 17	none	Insensitive	Sweet	NA	Bicolor	China 17
1130	11847	97524	0.121477790082	2908.92717946	305	486	469	1199.19042796	1408.1616443	21	True	1033.50891113	1320.5604248	621.584838867	365.34854126	145.203811646	0.809028519135	295	486	0	11847	100	0	0	0	1130	2016-06-20 14:04:38	Fa029AA031278	SV	VIS	BB001_F_060916	PI_510757-E	E18	10	17	Energy	PI_510757	PI_510757	Sensitive	Energy	Cameroon	Durra	PI_510757
1132	14606	108480	0.134642330383	3584.21650255	273	598	583	1198.71997809	1230.12946734	13	True	1154.28747559	1264.03747559	571.115905762	221.321868896	3.01177048683	0.921859063779	295	598	0	14606	100	0	0	0	1132	2016-06-22 07:16:44	Fa014AC031743	SV	VIS	BB001_F_060916	Grassl-E	E14	100	19	Energy	Grassl	PI_154844	Sensitive	Sweet	Uganda	Caudatum	Grassl
1134	11801	116127.5	0.101621063056	2921.62061143	397	433	393	1285.57164647	1422.40089823	17	True	1280.6763916	1430.96789551	436.683532715	296.968170166	86.253944397	0.733162478903	295	433	0	11801	100	0	0	0	1134	2016-06-19 22:13:49	Fa017AC031866	SV	VIS	BB001_F_060916	BTx623-G	Grain 1	100	16	Grain	BTx623	PI_564163	Insensitive	Grain	United States	Kafir	BTx623
1138	10116	66274	0.152639043969	3905.6028775	540	362	449	1379.84677738	1437.43386714	20	True	1430.05065918	1436.61254883	576.961669922	146.58581543	53.5153045654	0.967187124	295	362	0	10116	100	0	0	0	1138	2016-06-15 18:13:33	Fa020AC031899	SV	VIS	BB001_F_060916	San Chi San-S	S2	100	12	Sweet	San Chi San	PI_542718	Insensitive	Sweet	China	Bicolor	San Chi San
1140	1497	3067.5	0.488019559902	620.177610874	45	125	118	1242.9245157	1536.54108216	13	True	1243.12512207	1530.31164551	110.422363281	31.2286815643	12.6191358566	0.959175595292	295	125	0	1497	100	0	0	0	1140	2016-06-13 07:12:45	Fa010AC031829	SV	VIS	BB001_F_060916	PI_297155-E	E10	100	10	Energy	PI_297155	PI_297155	Insensitive	Energy	Uganda	Kafir	PI_297155
1142	27096	216342.5	0.125245848597	5574.91094184	529	627	536	1121.85776498	1308.37533215	35	True	1122.76916504	1300.58752441	597.951782227	514.32043457	135.578857422	0.5100631252	295	627	0	27096	100	0	0	0	1142	2016-06-28 18:48:17	Fa001AB031400	SV	VIS	BB001_F_060916	PI_329311-E	E1	50	25	Energy	PI_329311	PI_329311	Sensitive	Energy	Ethiopia	Durra	PI_329311
1144	2462	11534	0.213455869603	766.097540855	148	149	141	1206.15353371	1500.68724614	13	True	1529.59008789	1102.13366699	971.979492188	284.876342773	0	0.956085211329	295	149	0	2462	100	0	0	0	1144	2016-06-11 10:42:46	Fa017AC031806	SV	VIS	BB001_F_060916	BTx623-G	Grain 1	100	8	Grain	BTx623	PI_564163	Insensitive	Grain	United States	Kafir	BTx623
1148	11348	122373	0.0927328740817	4167.39764333	480	480	459	1283.63235812	1454.73872048	18	True	1338.07788086	1418.01391602	437.808990479	349.859222412	104.618545532	0.601179735969	295	480	0	11348	100	0	0	0	1148	2016-06-20 11:37:54	Fa029AC031728	SV	VIS	BB001_F_060916	PI_510757-E	E18	100	17	Energy	PI_510757	PI_510757	Sensitive	Energy	Cameroon	Durra	PI_510757
1150	6008	67446.5	0.0890780099783	2319.67234623	272	344	272	1245.37100533	1435.43558589	11	True	1322.25061035	1444.49243164	417.870025635	309.313232422	145.95741272	0.672371379693	295	344	0	6008	100	0	0	0	1150	2016-06-16 10:43:57	Fa029AB031488	SV	VIS	BB001_F_060916	PI_510757-E	E18	50	13	Energy	PI_510757	PI_510757	Sensitive	Energy	Cameroon	Durra	PI_510757
1152	11536	75421.5	0.152953733352	2251.72408104	209	529	527	1215.16166782	1405.60670943	15	True	1300.40283203	1443.17333984	605.030517578	334.063934326	148.169845581	0.833748804229	295	529	0	11536	100	0	0	0	1152	2016-06-28 21:21:38	Fa018AB031507	SV	VIS	BB001_F_060916	CK60B-G	Grain 2	50	25	Grain	CK60B	none	Sensitive	Grain	United States	Kafir	CK60B
1154	6469	65860	0.0982235044033	3872.16846383	201	407	395	1232.94605039	1432.71494821	12	True	1202.59936523	1457.14794922	312.92855835	282.848632812	77.7585296631	0.427794419874	295	407	0	6469	100	0	0	0	1154	2016-06-21 08:38:04	Fa019AB031418	SV	VIS	BB001_F_060916	B.Az9504-S	S1	50	18	Sweet	B.Az9504	PI_656003	Sensitive	Sweet	United States	Kafir	B.Az9504
1156	6235	40412	0.154285855686	2627.97387469	157	307	290	1196.70922213	1448.8734563	13	True	1172.4152832	1470.9041748	296.44442749	176.45223999	1.69857430458	0.803556319984	295	307	0	6235	100	0	0	0	1156	2016-06-21 08:28:49	Fa021AB031420	SV	VIS	BB001_F_060916	ICSV700-S	S3	50	18	Sweet	ICSV700	none	Sensitive	Sweet	NA	Bicolor	ICSV700
1158	20766	179632	0.115603010599	4818.0510993	452	666	592	1168.65352018	1234.69329674	12	True	1252.78137207	1277.23730469	880.793029785	543.229125977	73.9767532349	0.787159070766	295	666	0	20766	100	0	0	0	1158	2016-06-26 12:19:47	Fa027AC031786	SV	VIS	BB001_F_060916	PI_642998-S	S9	100	23	Sweet	PI_642998	PI_642998	Insensitive	Energy	NA	Bicolor	PI_642998
1160	2793	17048.5	0.163826729624	1235.70922232	134	220	202	1176.34514859	1492.87934121	11	True	1153.14855957	1483.80749512	264.865020752	145.880706787	121.978515625	0.834654569922	295	220	0	2793	100	0	0	0	1160	2016-06-11 08:49:06	Fa012AB031411	SV	VIS	BB001_F_060916	PI_508366-E	E12	50	8	Energy	PI_508366	PI_508366	Sensitive	Energy	Mali	Guinea	PI_508366
1162	14439	139313.5	0.103643939747	5255.13512075	478	700	699	1108.52974583	1348.17868273	16	True	1123.27355957	1309.06591797	678.80065918	316.203521729	144.824905396	0.884875932532	295	700	0	14439	100	0	0	0	1162	2016-06-22 22:21:43	Fa010AB031409	SV	VIS	BB001_F_060916	PI_297155-E	E10	50	19	Energy	PI_297155	PI_297155	Insensitive	Energy	Uganda	Kafir	PI_297155
1164	7556	42512.5	0.177735960012	2114.66368723	381	239	355	1139.70063526	1537.48067761	11	True	377.638183594	2013.79992676	1721.76147461	865.698730469	0	0.864403769374	295	239	0	7556	100	0	0	0	1164	2016-06-28 09:00:58	Fa022AA031331	SV	VIS	BB001_F_060916	Atlas-S	S4	10	25	Sweet	Atlas	PI_641807	Insensitive	Sweet	United States	Durra	Atlas
1166	9094	144040	0.0631352402111	4639.84592748	546	433	487	1134.65867605	1388.67011216	25	True	1036.76025391	1399.47436523	553.060119629	355.005157471	126.218002319	0.766794616882	295	433	0	9094	100	0	0	0	1166	2016-06-19 14:41:47	Fa007AC031706	SV	VIS	BB001_F_060916	NTJ2-E	E7	100	16	Energy	NTJ2	none	Sensitive	Energy	India	Durra	NTJ2
1170	5250	37656	0.139420012747	1649.4844048	208	403	403	1199.11409524	1484.03428571	12	True	1179.63110352	1643.65332031	236.452667236	198.131469727	132.692138672	0.545773259837	295	403	0	5250	100	0	0	0	1170	2016-06-24 22:20:11	Fa025AB031604	SV	VIS	BB001_F_060916	Della-S	S7	50	21	Sweet	Della	PI_566819	Insensitive	Sweet	United States	NA	Della
1172	10411	139076	0.0748583508298	4767.09131372	466	486	459	1322.94371338	1376.71991163	18	True	1515.72924805	1565.34387207	805.831726074	453.488342285	145.756134033	0.826621621567	295	486	0	10411	100	0	0	0	1172	2016-06-23 07:07:47	Fa013AC031832	SV	VIS	BB001_F_060916	PI_297130-E	E13	100	20	Energy	PI_297130	PI_297130	Sensitive	Sweet	Uganda	Caudatum	PI_297130
1174	10604	73614.5	0.144047707992	3345.93629241	207	469	468	1229.65729913	1423.60712939	19	True	1226.03527832	1410.48937988	503.224304199	363.056610107	112.145057678	0.692455277356	295	469	0	10604	100	0	0	0	1174	2016-06-19 15:13:17	Fa020AA031239	SV	VIS	BB001_F_060916	San Chi San-S	S2	10	16	Sweet	San Chi San	PI_542718	Insensitive	Sweet	China	Bicolor	San Chi San
1178	14769	121645	0.121410662173	4613.98434937	342	496	487	1206.47098653	1376.02816711	27	True	1202.95007324	1376.37646484	535.553222656	339.034820557	134.94303894	0.774106551329	295	496	0	14769	100	0	0	0	1178	2016-06-24 14:53:34	Fa022AB031391	SV	VIS	BB001_F_060916	Atlas-S	S4	50	21	Sweet	Atlas	PI_641807	Insensitive	Sweet	United States	Durra	Atlas
1180	2924	20544	0.142328660436	1983.0062083	186	161	160	1232.26333789	1555.81121751	13	True	896.195617676	1413.56323242	821.482055664	236.304412842	112.459144592	0.95773373448	295	161	0	2924	100	0	0	0	1180	2016-06-18 08:04:52	Fa028AC031847	SV	VIS	BB001_F_060916	China 17-S	S10	100	15	Sweet	China 17	none	Insensitive	Sweet	NA	Bicolor	China 17
1182	5938	46045.5	0.128959398855	2335.96720684	176	384	384	1253.59026608	1466.14179859	14	True	1084.96057129	1603.03112793	542.628234863	361.103668213	169.144943237	0.746423189397	295	384	0	5938	100	0	0	0	1182	2016-06-20 15:27:55	Fa018AA031297	SV	VIS	BB001_F_060916	CK60B-G	Grain 2	10	17	Grain	CK60B	none	Sensitive	Grain	United States	Kafir	CK60B
1184	6776	40048	0.169196963644	2475.20980239	214	328	326	1233.50708383	1511.70661157	17	True	1122.50268555	1602.49816895	263.636627197	245.346984863	0	0.365972758171	295	328	0	6776	100	0	0	0	1184	2016-06-13 18:28:10	Fa020AA031239	SV	VIS	BB001_F_060916	San Chi San-S	S2	10	10	Sweet	San Chi San	PI_542718	Insensitive	Sweet	China	Bicolor	San Chi San
1186	14777	93197.5	0.158555755251	2893.68076694	280	655	651	1275.11233674	1326.13683427	15	True	1165.26025391	1393.05358887	890.240234375	281.940124512	13.0883140564	0.948525365196	295	655	0	14777	100	0	0	0	1186	2016-06-24 22:04:07	Fa016AA031325	SV	VIS	BB001_F_060916	PI_195754-E	E16	10	21	Energy	PI_195754	PI_195754	Insensitive	Sweet	China	Kafir-bicolor	PI_195754
1188	6309	43047	0.14656073594	2660.83260918	272	325	323	1290.95007133	1494.63242986	15	True	-1071.5234375	2433.52807617	1087.83288574	6.47228034723e-07	160.235595703	1	295	325	0	6309	100	0	0	0	1188	2016-06-14 22:07:29	Fa030AC031879	SV	VIS	BB001_F_060916	PI_655972-E	E17	100	11	Energy	PI_655972	PI_655972	Insensitive	Energy	South Africa	kafir	PI_655972
1190	7771	60932.5	0.127534566939	3100.72365308	185	475	475	1233.03011195	1420.20151847	12	True	1206.93994141	1420.76733398	477.84677124	148.396240234	0.418715387583	0.95055641318	295	475	0	7771	100	0	0	0	1190	2016-06-19 19:03:33	Fa018AC031777	SV	VIS	BB001_F_060916	CK60B-G	Grain 2	100	16	Grain	CK60B	none	Sensitive	Grain	United States	Kafir	CK60B
1192	11196	106313	0.105311674019	3788.18592501	454	481	397	1160.2956413	1363.37325831	15	True	1072.30725098	1371.15930176	572.883300781	286.687774658	150.764724731	0.865777218273	295	481	0	11196	100	0	0	0	1192	2016-06-23 18:18:48	Fa002AA031221	SV	VIS	BB001_F_060916	PI_213900-E	E2	10	20	Energy	PI_213900	PI_213900	Insensitive	Energy	Kenya	Bicolor	PI_213900
1200	10272	72557	0.141571454167	3174.89084208	218	492	332	1250.45083723	1350.44421729	15	True	1441.12597656	1412.85534668	727.32598877	383.941833496	174.538833618	0.849318119293	295	492	0	10272	100	0	0	0	1200	2016-06-22 09:28:14	Fa008AC031767	SV	VIS	BB001_F_060916	M81e-E	E8	100	19	Energy	M81e	PI_653411	Sensitive	Energy	United States	Caudatum/durra	M81e
1202	6296	60844	0.103477746368	2775.97111273	297	340	336	1199.82401525	1484.2771601	21	True	1124.3170166	1534.96875	520.2265625	230.036239624	62.3090705872	0.896924003875	295	340	0	6296	100	0	0	0	1202	2016-06-14 20:33:36	Fa006AA031345	SV	VIS	BB001_F_060916	PI_585954-E	E6	10	11	Energy	PI_585954	PI_585954	Sensitive	Energy	Togo	Guinea	PI_585954
1204	5107	32030.5	0.159441782051	2072.19619167	189	254	253	1238.40356374	1529.82357548	16	True	1345.78894043	1586.50927734	389.175048828	273.567504883	17.1703166962	0.711247130512	295	254	0	5107	100	0	0	0	1204	2016-06-14 14:33:01	Fa026AA031215	SV	VIS	BB001_F_060916	Rio-S	S8	10	11	Sweet	Rio	PI_651496	Insensitive	Sweet	United States	Durra	Rio
1208	23281	144562	0.161045087921	6297.55067217	336	609	600	1228.96099824	1305.16373867	19	True	1187.41015625	1326.90844727	571.64666748	241.965408325	172.54208374	0.90599989429	295	609	0	23281	100	0	0	0	1208	2016-06-29 18:19:07	Fa020AB031509	SV	VIS	BB001_F_060916	San Chi San-S	S2	50	26	Sweet	San Chi San	PI_542718	Insensitive	Sweet	China	Bicolor	San Chi San
1210	18558	169381	0.109563646454	4024.25220394	479	535	407	1225.20503287	1347.50770557	27	True	1298.63867188	1354.75756836	504.466369629	466.881988525	150.921646118	0.378755534503	295	535	0	18558	100	0	0	0	1210	2016-06-23 19:15:17	Fa011AC031710	SV	VIS	BB001_F_060916	PI_506069-E	E11	100	20	Energy	PI_506069	PI_506069	Sensitive	Energy	Togo	Guinea/bicolor	PI_506069
1212	7532	79384.5	0.0948799828682	3193.99148297	294	399	290	1270.0196495	1431.73685608	12	True	1300.67980957	1426.14892578	425.327453613	221.397293091	9.43667697906	0.853841096653	295	399	0	7532	100	0	0	0	1212	2016-06-20 14:29:57	Fa027AB031486	SV	VIS	BB001_F_060916	PI_642998-S	S9	50	17	Sweet	PI_642998	PI_642998	Insensitive	Energy	NA	Bicolor	PI_642998
1214	12064	67217	0.17947840576	3105.21988726	272	351	307	1215.12980769	1457.6817805	22	True	1347.15576172	1424.66662598	460.774169922	295.660125732	50.3643264771	0.766989621703	295	351	0	12064	100	0	0	0	1214	2016-06-19 21:10:06	Fa004AC031823	SV	VIS	BB001_F_060916	PI_329632-E	E4	100	16	Energy	PI_329632	PI_329632	Sensitive	Energy	Ethiopia	Durra	PI_329632
1218	442	573	0.771378708551	135.012192607	22	43	38	1298.92760181	1550.38461538	10	True	1298.30102539	1546.62548828	42.0318183899	18.4148578644	2.67593288422	0.898917914746	295	43	0	442	100	0	0	0	1218	2016-06-11 11:11:06	Fa024AC031753	SV	VIS	BB001_F_060916	Chinese Amber-S	S6	100	8	Sweet	Chinese Amber	PI_22913	Insensitive	Sweet	China	Caudatum/durra	Chinese Amber
1220	788	3033	0.259808770195	374.63455689	81	86	73	1207.76269036	1542.42766497	10	True	1190.50878906	1527.43725586	112.565185547	54.7586097717	31.3834056854	0.87370210901	295	86	0	788	100	0	0	0	1220	2016-06-11 12:03:38	Fa003AB031522	SV	VIS	BB001_F_060916	PI_505735-E	E3	50	8	Energy	PI_505735	PI_505735	Insensitive	Sweet	Zambia	Caudatum	PI_505735
1222	1941	4883	0.397501535941	586.291411042	44	209	196	1281.51622875	1492.5321999	9	True	1282.67260742	1496.3425293	176.732025146	43.6961631775	179.396713257	0.968952919366	295	209	0	1941	100	0	0	0	1222	2016-06-12 22:22:50	Fa011AC031710	SV	VIS	BB001_F_060916	PI_506069-E	E11	100	9	Energy	PI_506069	PI_506069	Sensitive	Energy	Togo	Guinea/bicolor	PI_506069
1224	4295	19490	0.220369420215	1053.57776976	131	260	223	1234.83562282	1463.02724098	16	True	1208.04797363	1466.11206055	216.690979004	149.1665802	164.935836792	0.725346546631	295	260	0	4295	100	0	0	0	1224	2016-06-14 15:38:26	Fa009AB031438	SV	VIS	BB001_F_060916	PI_229841-E	E9	50	11	Energy	PI_229841	PI_229841	Insensitive	Energy	South Africa	Kafir	PI_229841
1226	16853	117725	0.143155659376	4648.15088129	416	530	500	1167.26992227	1301.1999644	16	True	1235.86242676	1349.70898438	711.80859375	230.060592651	146.077362061	0.946328736458	295	530	0	16853	100	0	0	0	1226	2016-06-27 08:26:59	Fa014AB031503	SV	VIS	BB001_F_060916	Grassl-E	E14	50	24	Energy	Grassl	PI_154844	Sensitive	Sweet	Uganda	Caudatum	Grassl
1228	3259	18429.5	0.176836050897	1766.75844586	175	185	143	1245.57931881	1535.96624732	13	True	1376.48730469	1483.38928223	407.386260986	187.761489868	60.1702690125	0.88745569531	295	185	0	3259	100	0	0	0	1228	2016-06-14 21:37:11	Fa013AA031322	SV	VIS	BB001_F_060916	PI_297130-E	E13	10	11	Energy	PI_297130	PI_297130	Sensitive	Sweet	Uganda	Caudatum	PI_297130
1230	11774	119795	0.0982845694728	4631.08353889	371	481	471	1235.59614405	1453.38083914	18	True	1365.80249023	1434.36657715	656.76776123	403.317199707	133.023574829	0.789232823973	295	481	0	11774	100	0	0	0	1230	2016-06-25 14:01:22	Fa018AB031477	SV	VIS	BB001_F_060916	CK60B-G	Grain 2	50	22	Grain	CK60B	none	Sensitive	Grain	United States	Kafir	CK60B
1232	1361	4044.5	0.336506366671	435.462983966	78	136	109	1242.06759735	1494.48346804	9	True	1212.88586426	1486.87280273	116.536422729	60.4750137329	20.9813594818	0.854812737594	295	136	0	1361	100	0	0	0	1232	2016-06-11 08:11:26	Fa028AB031397	SV	VIS	BB001_F_060916	China 17-S	S10	50	8	Sweet	China 17	none	Insensitive	Sweet	NA	Bicolor	China 17
1236	4528	39869.5	0.113570523834	2015.49061024	170	320	278	1228.60512367	1483.89863074	18	True	1146.90844727	1452.88696289	354.696960449	221.239837646	144.265029907	0.781629290863	295	320	0	4528	100	0	0	0	1236	2016-06-16 08:17:46	Fa028AA031247	SV	VIS	BB001_F_060916	China 17-S	S10	10	13	Sweet	China 17	none	Insensitive	Sweet	NA	Bicolor	China 17
1238	5170	32052	0.161300386871	2554.98704159	178	301	300	1239.68646035	1491.88181818	16	True	1531.88842773	1361.51879883	768.758178711	397.369293213	55.1435585022	0.85604720849	295	301	0	5170	100	0	0	0	1238	2016-06-15 11:44:04	Fa002AA031221	SV	VIS	BB001_F_060916	PI_213900-E	E2	10	12	Energy	PI_213900	PI_213900	Insensitive	Energy	Kenya	Bicolor	PI_213900
1240	7062	31739	0.222502284256	1326.51384234	184	269	269	1221.16553384	1525.82327952	15	True	1053.33654785	1445.13000488	480.52355957	284.267852783	124.725448608	0.806246723837	295	269	0	7062	100	0	0	0	1240	2016-06-21 11:47:58	Fa015AA031294	SV	VIS	BB001_F_060916	PI_152730-E	E15	10	18	Energy	PI_152730	PI_152730	Sensitive	Energy	Kenya	Caudatum/bicolor	PI_152730
1242	7474	63772.5	0.117197851739	2915.42452872	233	385	384	1248.89871555	1449.72732138	20	True	1033.04284668	1352.69152832	633.599060059	431.358093262	136.331787109	0.732463705257	295	385	0	7474	100	0	0	0	1242	2016-06-26 15:51:22	Fa027AA031336	SV	VIS	BB001_F_060916	PI_642998-S	S9	10	23	Sweet	PI_642998	PI_642998	Insensitive	Energy	NA	Bicolor	PI_642998
1246	10803	72948.5	0.14809077637	3337.83452249	309	567	567	1300.85902064	1391.9125243	19	True	1335.75695801	1366.83874512	639.522155762	176.914413452	27.4722251892	0.960974974758	295	567	0	10803	100	0	0	0	1246	2016-06-19 17:02:53	Fa028AB031487	SV	VIS	BB001_F_060916	China 17-S	S10	50	16	Sweet	China 17	none	Insensitive	Sweet	NA	Bicolor	China 17
1248	6349	45248	0.140315594059	1628.07733154	203	353	351	1198.49157348	1505.09009293	13	True	1111.73754883	1566.65283203	584.06817627	262.130767822	162.024917603	0.893631394264	295	353	0	6349	100	0	0	0	1248	2016-06-17 11:33:19	Fa023AB031602	SV	VIS	BB001_F_060916	Leoti-S	S5	50	14	Sweet	Leoti	PI_641825	Insensitive	Sweet	United States	Durra	Leoti
1250	4188	15730.5	0.26623438543	957.210238695	102	327	269	1220.61962751	1411.45534862	16	True	1150.67553711	1389.60522461	349.943664551	163.539016724	164.957778931	0.884083190566	295	327	0	4188	100	0	0	0	1250	2016-06-14 15:00:11	Fa009AC031708	SV	VIS	BB001_F_060916	PI_229841-E	E9	100	11	Energy	PI_229841	PI_229841	Insensitive	Energy	South Africa	Kafir	PI_229841
1254	2788	10985	0.253800637233	895.286358714	66	272	242	1212.03945481	1453.81599713	10	True	1209.15405273	1453.63305664	216.263961792	69.0339431763	2.55577540398	0.947683501827	295	272	0	2788	100	0	0	0	1254	2016-06-13 16:59:19	Fa004AC031643	SV	VIS	BB001_F_060916	PI_329632-E	E4	100	10	Energy	PI_329632	PI_329632	Sensitive	Energy	Ethiopia	Durra	PI_329632
1256	3803	12660.5	0.300383081237	1078.43058205	89	250	242	1213.86405469	1493.61451486	15	True	1173.97924805	1462.30615234	286.187469482	95.4932327271	160.966629028	0.942688633564	295	250	0	3803	100	0	0	0	1256	2016-06-14 15:34:07	Fa003AB031402	SV	VIS	BB001_F_060916	PI_505735-E	E3	50	11	Energy	PI_505735	PI_505735	Insensitive	Sweet	Zambia	Caudatum	PI_505735
1258	4682	22148	0.21139606285	1850.83372498	124	322	293	1223.675566	1430.45813755	12	True	1240.38098145	1445.95324707	253.227142334	135.663742065	177.750015259	0.844383419863	295	322	0	4682	100	0	0	0	1258	2016-06-17 08:13:35	Fa015AB031474	SV	VIS	BB001_F_060916	PI_152730-E	E15	50	14	Energy	PI_152730	PI_152730	Sensitive	Energy	Kenya	Caudatum/bicolor	PI_152730
1260	2918	30769	0.0948357112678	1949.91395354	175	254	252	1266.02364633	1520.10486635	12	True	1333.14465332	1539.4362793	468.205169678	212.935897827	112.817947388	0.890597758957	295	254	0	2918	100	0	0	0	1260	2016-06-14 17:41:08	Fa024AC031753	SV	VIS	BB001_F_060916	Chinese Amber-S	S6	100	11	Sweet	Chinese Amber	PI_22913	Insensitive	Sweet	China	Caudatum/durra	Chinese Amber
1262	13064	87818	0.148762212758	3812.75237465	205	484	475	1221.58312921	1379.28528781	20	True	1230.73034668	1389.37658691	385.069488525	309.293029785	0	0.59569119319	295	484	0	13064	100	0	0	0	1262	2016-06-17 21:46:01	Fa007AC031676	SV	VIS	BB001_F_060916	NTJ2-E	E7	100	14	Energy	NTJ2	none	Sensitive	Energy	India	Durra	NTJ2
1264	11100	117268.5	0.0946545747579	2788.14038253	531	538	466	1096.03297297	1323.6772973	23	True	1024.40686035	1335.25952148	680.302612305	259.371185303	139.533752441	0.924468452975	295	538	0	11100	100	0	0	0	1264	2016-06-20 12:06:53	Fa030AC031729	SV	VIS	BB001_F_060916	PI_655972-E	E17	100	17	Energy	PI_655972	PI_655972	Insensitive	Energy	South Africa	kafir	PI_655972
1268	30920	189887.5	0.162833256533	6030.00842977	396	678	600	1189.92910737	1226.5123868	23	True	1222.86608887	1283.0012207	572.733276367	429.026245117	179.866348267	0.662473227052	295	678	0	30920	100	0	0	0	1268	2016-06-29 15:59:32	Fa006AC031705	SV	VIS	BB001_F_060916	PI_585954-E	E6	100	26	Energy	PI_585954	PI_585954	Sensitive	Energy	Togo	Guinea	PI_585954
1270	16551	199920	0.0827881152461	5556.31114864	698	448	698	1245.44571325	1319.15992991	27	True	1128.99353027	1345.4317627	641.640808105	357.00680542	79.6298599243	0.830916813985	295	448	0	16551	100	0	0	0	1270	2016-06-26 08:43:37	Fa013AC031682	SV	VIS	BB001_F_060916	PI_297130-E	E13	100	23	Energy	PI_297130	PI_297130	Sensitive	Sweet	Uganda	Caudatum	PI_297130
1274	25227	167252	0.150832277043	5167.27979541	364	706	703	1214.72037896	1320.95714909	19	True	1193.59985352	1311.28027344	605.660583496	305.095733643	4.23935079575	0.863855057917	295	706	0	25227	100	0	0	0	1274	2016-06-26 14:31:19	Fa021AC031840	SV	VIS	BB001_F_060916	ICSV700-S	S3	100	23	Sweet	ICSV700	none	Sensitive	Sweet	NA	Bicolor	ICSV700
1278	4221	18857.5	0.22383666976	928.950353146	199	175	174	1227.42904525	1567.39066572	15	True	1304.13537598	1616.19970703	184.860824585	143.084945679	0	0.633167957907	295	175	0	4221	100	0	0	0	1278	2016-06-19 16:57:56	Fa007AA031256	SV	VIS	BB001_F_060916	NTJ2-E	E7	10	16	Energy	NTJ2	none	Sensitive	Energy	India	Durra	NTJ2
1280	8851	40596	0.218026406543	1614.7463783	272	316	315	1292.85877302	1498.90588634	19	True	991.251586914	1184.21826172	960.789245605	590.47467041	144.167251587	0.788860326293	295	316	0	8851	100	0	0	0	1280	2016-06-15 17:01:21	Fa012AA031351	SV	VIS	BB001_F_060916	PI_508366-E	E12	10	12	Energy	PI_508366	PI_508366	Sensitive	Energy	Mali	Guinea	PI_508366
1282	13405	132052	0.101513040317	4509.46816087	414	533	398	1162.78687057	1344.61081686	18	True	1157.16430664	1348.38525391	569.958984375	277.747741699	148.04989624	0.873228036818	295	533	0	13405	100	0	0	0	1282	2016-06-28 21:24:43	Fa005AB031524	SV	VIS	BB001_F_060916	PI_35038-E	E5	50	25	Energy	PI_35038	PI_35038	Insensitive	Energy	United States	Caudatum	PI_35038
1284	1607	11641	0.138046559574	892.884337783	106	212	177	1189.38643435	1497.37461108	10	True	1210.54077148	1448.89697266	118.712562561	118.539649963	128.845809937	0.0539537671518	295	212	0	1607	100	0	0	0	1284	2016-06-13 17:10:27	Fa017AC031656	SV	VIS	BB001_F_060916	BTx623-G	Grain 1	100	10	Grain	BTx623	PI_564163	Insensitive	Grain	United States	Kafir	BTx623
1288	10951	99520.5	0.110037630438	2515.31491983	200	696	692	1212.36407634	1373.92530363	18	True	992.958312988	1649.20019531	488.121185303	452.516387939	0	0.374919270408	295	696	0	10951	100	0	0	0	1288	2016-06-22 22:21:43	Fa010AB031409	SV	VIS	BB001_F_060916	PI_297155-E	E10	50	19	Energy	PI_297155	PI_297155	Insensitive	Energy	Uganda	Kafir	PI_297155
1290	1953	4035	0.484014869888	485.989895344	56	163	131	1249.30568356	1516.44546851	14	True	1236.7064209	1522.65710449	138.353942871	53.6962089539	167.209274292	0.921614091897	295	163	0	1953	100	0	0	0	1290	2016-06-12 10:39:55	Fa021AC031900	SV	VIS	BB001_F_060916	ICSV700-S	S3	100	9	Sweet	ICSV700	none	Sensitive	Sweet	NA	Bicolor	ICSV700
1292	5092	43567.5	0.116876111781	2310.23919415	231	317	312	1261.67065986	1467.935978	14	True	1274.8762207	1490.66918945	222.110839844	194.311920166	0	0.484408142006	295	317	0	5092	100	0	0	0	1292	2016-06-18 09:30:08	Fa030AB031609	SV	VIS	BB001_F_060916	PI_655972-E	E17	50	15	Energy	PI_655972	PI_655972	Insensitive	Energy	South Africa	kafir	PI_655972
1294	6623	64680.5	0.102395621555	2939.11983812	290	308	306	1211.18571644	1496.53721878	14	True	1243.85705566	1484.14001465	355.456939697	218.039352417	91.1775817871	0.789767884173	295	308	0	6623	100	0	0	0	1294	2016-06-20 14:14:32	Fa030AB031489	SV	VIS	BB001_F_060916	PI_655972-E	E17	50	17	Energy	PI_655972	PI_655972	Insensitive	Energy	South Africa	kafir	PI_655972
1296	5438	45569	0.119335513178	2161.69502413	248	265	236	1248.74218463	1514.78356013	13	True	1004.46380615	1488.19909668	624.026306152	425.401580811	81.4511032104	0.731627560818	295	265	0	5438	100	0	0	0	1296	2016-06-22 11:25:47	Fa015AB031624	SV	VIS	BB001_F_060916	PI_152730-E	E15	50	19	Energy	PI_152730	PI_152730	Sensitive	Energy	Kenya	Caudatum/bicolor	PI_152730
1302	2122	14825.5	0.143131766214	1100.47638369	176	142	165	1264.04099906	1539.99434496	10	True	1252.69055176	1539.03588867	147.268951416	105.674720764	51.6574058533	0.696493813061	295	142	0	2122	100	0	0	0	1302	2016-06-12 08:14:16	Fa030AC031759	SV	VIS	BB001_F_060916	PI_655972-E	E17	100	9	Energy	PI_655972	PI_655972	Insensitive	Energy	South Africa	kafir	PI_655972
1304	10690	103651.5	0.103134059806	3855.87393713	414	503	465	1168.41571562	1389.39672591	21	True	1067.89599609	1346.85229492	571.272888184	300.399993896	140.935714722	0.850581491235	295	503	0	10690	100	0	0	0	1304	2016-06-22 12:40:17	Fa017AB031596	SV	VIS	BB001_F_060916	BTx623-G	Grain 1	50	19	Grain	BTx623	PI_564163	Insensitive	Grain	United States	Kafir	BTx623
1306	12354	123952	0.0996676132697	4719.81044757	274	557	471	1182.14181642	1387.30775457	15	True	1376.69567871	1366.51367188	693.110412598	484.832336426	159.080886841	0.71463033438	295	557	0	12354	100	0	0	0	1306	2016-06-29 21:06:30	Fa003AA031342	SV	VIS	BB001_F_060916	PI_505735-E	E3	10	26	Energy	PI_505735	PI_505735	Insensitive	Sweet	Zambia	Caudatum	PI_505735
1308	10037	63885	0.157110432809	2174.35149765	194	469	468	1264.86778918	1436.39334462	19	True	1259.81945801	1420.57421875	461.342163086	172.807861328	6.41449689865	0.927196075072	295	469	0	10037	100	0	0	0	1308	2016-06-24 22:54:57	Fa007AB031586	SV	VIS	BB001_F_060916	NTJ2-E	E7	50	21	Energy	NTJ2	none	Sensitive	Energy	India	Durra	NTJ2
1310	16384	154023	0.106373723405	5144.89231265	380	702	448	1269.69061279	1215.0213623	12	True	1300.23632812	1198.24938965	720.93347168	318.294952393	7.11960077286	0.897259321688	295	702	0	16384	100	0	0	0	1310	2016-06-28 07:28:13	Fa022AB031571	SV	VIS	BB001_F_060916	Atlas-S	S4	50	25	Sweet	Atlas	PI_641807	Insensitive	Sweet	United States	Durra	Atlas
1312	5872	59661.5	0.0984219303906	3474.10024226	222	397	283	1232.39015668	1424.84332425	25	True	1180.75952148	1419.61767578	416.378448486	178.953140259	167.941772461	0.902931337816	295	397	0	5872	100	0	0	0	1312	2016-06-17 22:10:43	Fa011AB031410	SV	VIS	BB001_F_060916	PI_506069-E	E11	50	14	Energy	PI_506069	PI_506069	Sensitive	Energy	Togo	Guinea/bicolor	PI_506069
1314	7590	67925.5	0.111740068163	2894.11569905	268	361	361	1160.8801054	1450.92121212	14	True	1229.53356934	1444.07702637	399.238647461	223.512649536	150.531463623	0.828595850133	295	361	0	7590	100	0	0	0	1314	2016-06-18 17:07:25	Fa013AA031202	SV	VIS	BB001_F_060916	PI_297130-E	E13	10	15	Energy	PI_297130	PI_297130	Sensitive	Sweet	Uganda	Caudatum	PI_297130
1316	15545	184741.5	0.0841446020521	3805.25011599	474	689	550	1165.0280476	1291.17124477	30	True	1064.85644531	1263.49694824	731.240478516	343.654174805	159.53364563	0.882687421947	295	689	0	15545	100	0	0	0	1316	2016-06-26 09:09:21	Fa007AA031226	SV	VIS	BB001_F_060916	NTJ2-E	E7	10	23	Energy	NTJ2	none	Sensitive	Energy	India	Durra	NTJ2
1320	7057	59941	0.117732436896	2769.2589618	191	451	450	1211.93439138	1480.77695905	16	True	2917.32128906	674.12878418	1576.7635498	1.08332051241e-06	0	1	295	451	0	7057	100	0	0	0	1320	2016-06-19 17:07:14	Fa023AB031482	SV	VIS	BB001_F_060916	Leoti-S	S5	50	16	Sweet	Leoti	PI_641825	Insensitive	Sweet	United States	Durra	Leoti
1322	4143	23215.5	0.178458357563	1919.41276991	194	262	262	1222.90441709	1534.50953415	14	True	1598.00720215	1801.44165039	843.488647461	274.27432251	0	0.945656751873	295	262	0	4143	100	0	0	0	1322	2016-06-13 21:20:44	Fa029AB031548	SV	VIS	BB001_F_060916	PI_510757-E	E18	50	10	Energy	PI_510757	PI_510757	Sensitive	Energy	Cameroon	Durra	PI_510757
1324	4742	44350.5	0.106921004273	2489.62154758	191	275	275	1239.5227752	1532.06452973	15	True	1343.35205078	1493.82800293	373.66998291	282.450927734	92.3592834473	0.654706288146	295	275	0	4742	100	0	0	0	1324	2016-06-21 14:40:19	Fa030AA031369	SV	VIS	BB001_F_060916	PI_655972-E	E17	10	18	Energy	PI_655972	PI_655972	Insensitive	Energy	South Africa	kafir	PI_655972
1326	18533	139904	0.132469407594	3734.41454864	433	616	412	1064.91722873	1213.40829871	16	True	1015.87628174	1230.64465332	618.249511719	264.10848999	154.892196655	0.904163040022	295	616	0	18533	100	0	0	0	1326	2016-06-26 08:38:37	Fa027AB031456	SV	VIS	BB001_F_060916	PI_642998-S	S9	50	23	Sweet	PI_642998	PI_642998	Insensitive	Energy	NA	Bicolor	PI_642998
1328	12402	98777	0.125555544307	3574.67494035	340	394	311	1284.44315433	1460.9907273	17	True	1220.95605469	1444.41259766	346.583343506	327.772888184	13.9304504395	0.324965049601	295	394	0	12402	100	0	0	0	1328	2016-06-24 19:39:02	Fa002AC031761	SV	VIS	BB001_F_060916	PI_213900-E	E2	100	21	Energy	PI_213900	PI_213900	Insensitive	Energy	Kenya	Bicolor	PI_213900
1330	9017	94510	0.0954078933446	3712.12858748	288	452	395	1249.41310857	1385.67771986	27	True	1071.68554688	1361.3170166	590.498535156	409.026000977	135.674224854	0.721245899664	295	452	0	9017	100	0	0	0	1330	2016-06-18 08:44:47	Fa001AB031580	SV	VIS	BB001_F_060916	PI_329311-E	E1	50	15	Energy	PI_329311	PI_329311	Sensitive	Energy	Ethiopia	Durra	PI_329311
1332	12794	147339.5	0.0868334696398	4983.44330895	471	438	386	1235.59527904	1400.77239331	17	True	1274.35974121	1408.16894531	589.563781738	348.535614014	89.1937942505	0.806543010226	295	438	0	12794	100	0	0	0	1332	2016-06-27 07:41:51	Fa025AA031274	SV	VIS	BB001_F_060916	Della-S	S7	10	24	Sweet	Della	PI_566819	Insensitive	Sweet	United States	NA	Della
1334	4499	30845	0.145858323877	1841.01229596	178	241	238	1266.39853301	1532.54012003	15	True	828.262939453	1334.80664062	1053.25634766	372.512817383	114.60370636	0.935367519707	295	241	0	4499	100	0	0	0	1334	2016-06-14 16:49:52	Fa011AB031470	SV	VIS	BB001_F_060916	PI_506069-E	E11	50	11	Energy	PI_506069	PI_506069	Sensitive	Energy	Togo	Guinea/bicolor	PI_506069
1338	28211	361216.5	0.0780999760531	8950.25624311	623	941	933	1307.6992308	1196.83017263	17	True	1119.9901123	1359.39050293	1189.91113281	521.368164062	37.106628418	0.898898349732	295	941	0	28211	100	0	0	0	1338	2016-06-29 14:04:08	Fa016AB031385	SV	VIS	BB001_F_060916	PI_195754-E	E16	50	26	Energy	PI_195754	PI_195754	Insensitive	Sweet	China	Kafir-bicolor	PI_195754
1340	731	2796	0.261444921316	433.948265195	37	118	27	1224.69767442	1541.28864569	8	True	1229.12316895	1541.3067627	104.629737854	28.8718547821	2.46374154091	0.961173971024	295	118	0	731	100	0	0	0	1340	2016-06-11 07:49:47	Fa019AB031388	SV	VIS	BB001_F_060916	B.Az9504-S	S1	50	8	Sweet	B.Az9504	PI_656003	Sensitive	Sweet	United States	Kafir	B.Az9504
1342	310	575	0.539130434783	161.882249832	35	54	40	1315.53225806	1528.2	9	True	1320.96582031	1527.65588379	54.7300300598	17.259185791	32.6906433105	0.948975005717	295	54	0	310	100	0	0	0	1342	2016-06-13 08:01:07	Fa024AB031573	SV	VIS	BB001_F_060916	Chinese Amber-S	S6	50	10	Sweet	Chinese Amber	PI_22913	Insensitive	Sweet	China	Caudatum/durra	Chinese Amber
1344	419	579.5	0.723037100949	151.195958138	42	49	41	1246.84725537	1507.33890215	12	True	1246.40869141	1510.45019531	55.0781707764	14.3599596024	40.8666267395	0.965414564419	295	49	0	419	100	0	0	0	1344	2016-06-12 22:01:49	Fa026AB031455	SV	VIS	BB001_F_060916	Rio-S	S8	50	9	Sweet	Rio	PI_651496	Insensitive	Sweet	United States	Durra	Rio
1346	3822	17752.5	0.215293620617	1303.12710786	158	201	201	1250.18759812	1565.73678702	15	True	1318.29150391	1624.45471191	152.122009277	132.243026733	0	0.494245952563	295	201	0	3822	100	0	0	0	1346	2016-06-16 13:47:13	Fa023AB031572	SV	VIS	BB001_F_060916	Leoti-S	S5	50	13	Sweet	Leoti	PI_641825	Insensitive	Sweet	United States	Durra	Leoti
1348	7154	53683.5	0.133262548083	2999.09506929	222	330	330	1228.08344982	1509.8715404	12	True	1243.68920898	1480.52453613	285.754730225	246.606887817	174.800201416	0.505200597673	295	330	0	7154	100	0	0	0	1348	2016-06-19 17:25:45	Fa025AC031814	SV	VIS	BB001_F_060916	Della-S	S7	100	16	Sweet	Della	PI_566819	Insensitive	Sweet	United States	NA	Della
1350	3932	18260	0.215334063527	1277.69255555	178	201	201	1226.09384537	1554.37945066	14	True	1193.02893066	1615.49902344	205.532150269	156.87097168	138.677139282	0.646111559538	295	201	0	3932	100	0	0	0	1350	2016-06-13 20:54:50	Fa018AA031267	SV	VIS	BB001_F_060916	CK60B-G	Grain 2	10	10	Grain	CK60B	none	Sensitive	Grain	United States	Kafir	CK60B
1354	10405	59234.5	0.175657767011	3841.81933558	362	397	397	1308.54185488	1473.82162422	22	True	1299.42163086	1438.68432617	415.490631104	207.188552856	37.8651275635	0.866797679393	295	397	0	10405	100	0	0	0	1354	2016-06-24 20:50:24	Fa005AA031344	SV	VIS	BB001_F_060916	PI_35038-E	E5	10	21	Energy	PI_35038	PI_35038	Insensitive	Energy	United States	Caudatum	PI_35038
1356	5806	41675	0.139316136773	3192.56482577	204	350	349	1242.91336548	1505.31243541	17	True	1076.95922852	1645.4041748	352.742340088	225.578964233	0	0.768790535814	295	350	0	5806	100	0	0	0	1356	2016-06-16 13:51:32	Fa023AC031902	SV	VIS	BB001_F_060916	Leoti-S	S5	100	13	Sweet	Leoti	PI_641825	Insensitive	Sweet	United States	Durra	Leoti
1360	11175	71231.5	0.156882839755	2113.80020106	278	436	430	1268.96939597	1440.00313199	22	True	1160.95324707	1464.76782227	589.20489502	305.8855896	24.9643516541	0.854683280224	295	436	0	11175	100	0	0	0	1360	2016-06-20 12:31:32	Fa016AA031235	SV	VIS	BB001_F_060916	PI_195754-E	E16	10	17	Energy	PI_195754	PI_195754	Insensitive	Sweet	China	Kafir-bicolor	PI_195754
1366	3712	29743.5	0.124800376553	2097.15690231	239	280	227	1184.1953125	1465.06896552	14	True	1265.10693359	1473.64367676	312.148162842	224.532455444	125.343025208	0.694685378949	295	280	0	3712	100	0	0	0	1366	2016-06-17 07:12:20	Fa002AC031791	SV	VIS	BB001_F_060916	PI_213900-E	E2	100	14	Energy	PI_213900	PI_213900	Insensitive	Energy	Kenya	Bicolor	PI_213900
1370	2884	4819	0.598464411704	622.357426405	84	200	191	1275.24133148	1475.07489598	20	True	1274.37573242	1484.91125488	208.735809326	27.619890213	18.3562698364	0.991207071337	295	200	0	2884	100	0	0	0	1370	2016-06-11 08:12:40	Fa001AB031370	SV	VIS	BB001_F_060916	PI_329311-E	E1	50	8	Energy	PI_329311	PI_329311	Sensitive	Energy	Ethiopia	Durra	PI_329311
1372	1664	10074.5	0.165169487319	988.707712531	84	275	190	1263.14122596	1482.03665865	11	True	1232.33337402	1468.09863281	247.216796875	87.5549468994	170.535995483	0.935183855266	295	275	0	1664	100	0	0	0	1372	2016-06-16 07:20:47	Fa029AC031668	SV	VIS	BB001_F_060916	PI_510757-E	E18	100	13	Energy	PI_510757	PI_510757	Sensitive	Energy	Cameroon	Durra	PI_510757
1374	8517	52647.5	0.161774063346	3364.4006722	176	369	366	1211.97487378	1437.16379007	30	True	1184.68811035	1426.14685059	396.417633057	142.349304199	175.696075439	0.933303231551	295	369	0	8517	100	0	0	0	1374	2016-06-26 13:45:05	Fa021AB031630	SV	VIS	BB001_F_060916	ICSV700-S	S3	50	23	Sweet	ICSV700	none	Sensitive	Sweet	NA	Bicolor	ICSV700
1378	8527	73212.5	0.116469182175	3343.62206531	205	397	395	1241.77987569	1427.79840507	14	True	1274.32800293	1430.31384277	398.716430664	334.09979248	55.2956809998	0.545764878759	295	397	0	8527	100	0	0	0	1378	2016-06-17 11:11:06	Fa028AA031367	SV	VIS	BB001_F_060916	China 17-S	S10	10	14	Sweet	China 17	none	Insensitive	Sweet	NA	Bicolor	China 17
1380	3765	19607	0.192023257	2507.35762215	224	166	166	1221.27968127	1580.40318725	16	True	1215.76599121	1547.66101074	250.064727783	128.497421265	97.9685440063	0.857876070084	295	166	0	3765	100	0	0	0	1380	2016-06-15 14:19:31	Fa014AC031803	SV	VIS	BB001_F_060916	Grassl-E	E14	100	12	Energy	Grassl	PI_154844	Sensitive	Sweet	Uganda	Caudatum	Grassl
1382	14165	130293.5	0.108716090979	3166.81656957	457	487	445	1236.7490293	1402.92114366	26	True	1229.06298828	1415.19750977	777.513305664	329.264190674	61.5414924622	0.905903735781	295	487	0	14165	100	0	0	0	1382	2016-06-26 10:38:27	Fa004AA031253	SV	VIS	BB001_F_060916	PI_329632-E	E4	10	23	Energy	PI_329632	PI_329632	Sensitive	Energy	Ethiopia	Durra	PI_329632
1384	22715	248355.5	0.0914616346326	5719.8010577	449	801	792	1257.2961039	1199.17178076	21	True	268.672729492	2001.51806641	2815.72851562	1127.74743652	43.7808685303	0.916289281698	295	801	0	22715	100	0	0	0	1384	2016-06-26 14:22:50	Fa016AC031835	SV	VIS	BB001_F_060916	PI_195754-E	E16	100	23	Energy	PI_195754	PI_195754	Insensitive	Sweet	China	Kafir-bicolor	PI_195754
1386	1439	8990	0.160066740823	783.511754394	86	232	186	1207.96455872	1495.57748436	12	True	1282.44262695	1505.18823242	239.259017944	137.358703613	177.939682007	0.818784894419	295	232	0	1439	100	0	0	0	1386	2016-06-15 11:39:45	Fa008AB031407	SV	VIS	BB001_F_060916	M81e-E	E8	50	12	Energy	M81e	PI_653411	Sensitive	Energy	United States	Caudatum/durra	M81e
1388	7666	36254.5	0.211449613151	1682.80525339	218	320	320	1212.15170884	1506.26963214	16	True	1100.12414551	1665.33129883	330.544647217	272.50869751	0	0.565973744103	295	320	0	7666	100	0	0	0	1388	2016-06-18 09:31:59	Fa029AA031338	SV	VIS	BB001_F_060916	PI_510757-E	E18	10	15	Energy	PI_510757	PI_510757	Sensitive	Energy	Cameroon	Durra	PI_510757
1392	13715	174154.5	0.078751912813	5804.24692929	731	521	553	1267.90893183	1386.72154575	18	True	1180.64477539	1422.26989746	1516.83105469	330.61630249	71.8310317993	0.975956553886	295	521	0	13715	100	0	0	0	1392	2016-06-28 07:18:17	Fa023AA031362	SV	VIS	BB001_F_060916	Leoti-S	S5	10	25	Sweet	Leoti	PI_641825	Insensitive	Sweet	United States	Durra	Leoti
1394	9209	47978	0.191942140148	2526.07462239	265	271	271	1262.46041916	1515.01759149	26	True	367.959411621	1054.18725586	2144.13305664	568.832641602	116.989593506	0.96416666595	295	271	0	9209	100	0	0	0	1394	2016-06-14 19:04:28	Fa004AC031763	SV	VIS	BB001_F_060916	PI_329632-E	E4	100	11	Energy	PI_329632	PI_329632	Sensitive	Energy	Ethiopia	Durra	PI_329632
1396	11889	75062	0.15838906504	3087.57532334	282	499	482	1262.42366894	1391.37572546	32	True	1287.20397949	1389.7869873	560.078430176	147.282852173	18.453546524	0.96480448404	295	499	0	11889	100	0	0	0	1396	2016-06-18 20:30:13	Fa001AC031730	SV	VIS	BB001_F_060916	PI_329311-E	E1	100	15	Energy	PI_329311	PI_329311	Sensitive	Energy	Ethiopia	Durra	PI_329311
1398	6055	33130.5	0.182762107424	2389.47118938	179	332	332	1219.38943022	1492.95590421	19	True	1826.05053711	1947.24121094	1404.95349121	613.827270508	0	0.899509015002	295	332	0	6055	100	0	0	0	1398	2016-06-15 15:13:28	Fa010AC031769	SV	VIS	BB001_F_060916	PI_297155-E	E10	100	12	Energy	PI_297155	PI_297155	Insensitive	Energy	Uganda	Kafir	PI_297155
1400	16031	92837.5	0.172678066514	3801.49704075	238	599	581	1236.08414946	1278.75952841	17	True	1161.57202148	1347.7421875	604.910888672	352.421173096	21.0966815948	0.812758923593	295	599	0	16031	100	0	0	0	1400	2016-06-25 12:31:40	Fa020AB031449	SV	VIS	BB001_F_060916	San Chi San-S	S2	50	22	Sweet	San Chi San	PI_542718	Insensitive	Sweet	China	Bicolor	San Chi San
1402	19059	119826	0.159055630664	2786.2581327	266	642	615	1202.64216381	1281.67868199	19	True	1256.14331055	1345.21069336	658.255493164	391.174926758	145.032196045	0.80427297667	295	642	0	19059	100	0	0	0	1402	2016-06-29 17:15:23	Fa018AB031477	SV	VIS	BB001_F_060916	CK60B-G	Grain 2	50	26	Grain	CK60B	none	Sensitive	Grain	United States	Kafir	CK60B
1404	7095	58323	0.121650120879	2922.58770418	251	350	346	1215.16053559	1466.33502467	14	True	1151.01782227	1506.75634766	651.646118164	267.967407227	63.1602859497	0.911537864708	295	350	0	7095	100	0	0	0	1404	2016-06-18 21:48:39	Fa003AB031522	SV	VIS	BB001_F_060916	PI_505735-E	E3	50	15	Energy	PI_505735	PI_505735	Insensitive	Sweet	Zambia	Caudatum	PI_505735
1406	4818	15731	0.306274235586	1145.88642573	118	299	298	1311.04503944	1451.24346202	18	True	1311.99902344	1483.26379395	285.849822998	71.3065338135	15.7032728195	0.968386511922	295	299	0	4818	100	0	0	0	1406	2016-06-16 08:48:38	Fa009AB031408	SV	VIS	BB001_F_060916	PI_229841-E	E9	50	13	Energy	PI_229841	PI_229841	Insensitive	Energy	South Africa	Kafir	PI_229841
1408	27893	254179.5	0.10973740998	7829.36143982	535	737	467	1204.16491593	1236.88678163	18	True	1176.30395508	1256.35754395	630.592102051	565.907653809	153.675323486	0.441171774439	295	737	0	27893	100	0	0	0	1408	2016-06-28 17:39:56	Fa005AC031644	SV	VIS	BB001_F_060916	PI_35038-E	E5	100	25	Energy	PI_35038	PI_35038	Insensitive	Energy	United States	Caudatum	PI_35038
1414	782	1257.5	0.621868787276	241.036577821	61	83	76	1209.63682864	1497.39002558	15	True	1208.3359375	1504.10827637	87.2574462891	23.07695961	148.267669678	0.964393966916	295	83	0	782	100	0	0	0	1414	2016-06-12 07:54:30	Fa023AC031812	SV	VIS	BB001_F_060916	Leoti-S	S5	100	9	Sweet	Leoti	PI_641825	Insensitive	Sweet	United States	Durra	Leoti
1416	10814	46514.5	0.23248664395	1931.01340413	337	334	297	1406.87044572	1423.42981321	16	True	1422.57836914	1437.3861084	404.47555542	120.299377441	41.5526847839	0.954746544662	295	334	0	10814	100	0	0	0	1416	2016-06-23 08:12:17	Fa006AB031555	SV	VIS	BB001_F_060916	PI_585954-E	E6	50	20	Energy	PI_585954	PI_585954	Sensitive	Energy	Togo	Guinea	PI_585954
1418	15425	149054.5	0.103485637804	4796.7532829	333	648	633	1223.55520259	1333.05445705	15	True	1263.14111328	1377.24182129	404.521392822	294.337341309	0	0.685981768425	295	648	0	15425	100	0	0	0	1418	2016-06-23 18:28:33	Fa005AB031434	SV	VIS	BB001_F_060916	PI_35038-E	E5	50	20	Energy	PI_35038	PI_35038	Insensitive	Energy	United States	Caudatum	PI_35038
1420	11116	79477	0.139864363275	3830.26552045	284	485	485	1187.24424253	1417.55307665	18	True	1139.18347168	1392.91040039	471.615997314	255.604034424	155.251220703	0.840394671841	295	485	0	11116	100	0	0	0	1420	2016-06-23 20:53:26	Fa017AB031536	SV	VIS	BB001_F_060916	BTx623-G	Grain 1	50	20	Grain	BTx623	PI_564163	Insensitive	Grain	United States	Kafir	BTx623
1422	4579	31536.5	0.145196835413	1406.55547249	206	301	301	1258.51015506	1538.94824197	14	True	1294.30700684	1605.2980957	174.515823364	142.583343506	39.9520301819	0.576605875371	295	301	0	4579	100	0	0	0	1422	2016-06-19 21:02:36	Fa015AA031354	SV	VIS	BB001_F_060916	PI_152730-E	E15	10	16	Energy	PI_152730	PI_152730	Sensitive	Energy	Kenya	Caudatum/bicolor	PI_152730
1424	23868	198436.5	0.120280291176	6207.31610978	437	853	851	1170.18107927	1275.75590749	27	True	1110.62792969	1301.94104004	1007.28015137	308.642669678	175.319839478	0.95189900744	295	853	0	23868	100	0	0	0	1424	2016-06-25 18:41:10	Fa012AC031861	SV	VIS	BB001_F_060916	PI_508366-E	E12	100	22	Energy	PI_508366	PI_508366	Sensitive	Energy	Mali	Guinea	PI_508366
1426	19732	160326	0.123074236244	5565.89333344	390	633	592	1181.15051693	1322.64757754	31	True	1270.86499023	1307.44689941	566.706420898	452.615020752	160.784301758	0.601760811198	295	633	0	19732	100	0	0	0	1426	2016-06-29 22:31:09	Fa012AA031321	SV	VIS	BB001_F_060916	PI_508366-E	E12	10	26	Energy	PI_508366	PI_508366	Sensitive	Energy	Mali	Guinea	PI_508366
1428	21787	138417.5	0.157400617696	4659.32351184	432	663	605	1146.98251251	1226.83719649	16	True	1072.90234375	1365.45007324	749.452575684	314.340881348	169.602508545	0.907788922408	295	663	0	21787	100	0	0	0	1428	2016-06-28 22:04:12	Fa027AC031786	SV	VIS	BB001_F_060916	PI_642998-S	S9	100	25	Sweet	PI_642998	PI_642998	Insensitive	Energy	NA	Bicolor	PI_642998
1432	10351	56239	0.184053770515	2258.84391916	189	387	387	1211.62766882	1432.73055743	18	True	1401.91674805	1390.69567871	563.929382324	452.280029297	32.8647460938	0.597303402463	295	387	0	10351	100	0	0	0	1432	2016-06-19 14:10:55	Fa022AB031391	SV	VIS	BB001_F_060916	Atlas-S	S4	50	16	Sweet	Atlas	PI_641807	Insensitive	Sweet	United States	Durra	Atlas
1434	2918	13250.5	0.220218104977	1565.45436835	188	143	179	1219.32967786	1567.34578478	14	True	1156.63500977	1644.72265625	161.1144104	152.249282837	0	0.327139094162	295	143	0	2918	100	0	0	0	1434	2016-06-13 07:40:41	Fa024AA031363	SV	VIS	BB001_F_060916	Chinese Amber-S	S6	10	10	Sweet	Chinese Amber	PI_22913	Insensitive	Sweet	China	Caudatum/durra	Chinese Amber
1436	20526	208273.5	0.0985531044516	5607.6349442	683	578	461	1293.33528208	1314.96224301	15	True	1380.95361328	1339.3236084	768.355407715	500.620758057	135.698150635	0.758607043169	295	578	0	20526	100	0	0	0	1436	2016-06-28 08:49:15	Fa015AC031864	SV	VIS	BB001_F_060916	PI_152730-E	E15	100	25	Energy	PI_152730	PI_152730	Sensitive	Energy	Kenya	Caudatum/bicolor	PI_152730
1440	4780	23644.5	0.202161179133	1947.37226737	221	190	189	1230.78263598	1568.3583682	19	True	1190.59204102	1529.98474121	297.779388428	148.023132324	107.009643555	0.86769903284	295	190	0	4780	100	0	0	0	1440	2016-06-14 15:31:02	Fa026AB031455	SV	VIS	BB001_F_060916	Rio-S	S8	50	11	Sweet	Rio	PI_651496	Insensitive	Sweet	United States	Durra	Rio
1442	21677	104705	0.207029272719	4399.87874246	313	461	357	1192.30742261	1371.34137565	22	True	1240.2355957	1409.45568848	392.80657959	300.699768066	176.074310303	0.643416717657	295	461	0	21677	100	0	0	0	1442	2016-06-29 15:19:56	Fa004AB031433	SV	VIS	BB001_F_060916	PI_329632-E	E4	50	26	Energy	PI_329632	PI_329632	Sensitive	Energy	Ethiopia	Durra	PI_329632
1446	11659	71065	0.164061070851	3407.91381741	246	471	467	1219.20216142	1411.87057209	16	True	1321.75268555	1478.75390625	738.303405762	304.789398193	126.740066528	0.910810797095	295	471	0	11659	100	0	0	0	1446	2016-06-25 18:29:45	Fa009AB031618	SV	VIS	BB001_F_060916	PI_229841-E	E9	50	22	Energy	PI_229841	PI_229841	Insensitive	Energy	South Africa	Kafir	PI_229841
1448	7176	61594.5	0.116503908628	1974.76362324	292	401	380	1246.35117057	1329.43506132	16	True	868.689086914	1587.9979248	1064.71374512	502.520599365	49.1983070374	0.881610761095	295	401	0	7176	100	0	0	0	1448	2016-06-18 07:53:07	Fa014AB031623	SV	VIS	BB001_F_060916	Grassl-E	E14	50	15	Energy	Grassl	PI_154844	Sensitive	Sweet	Uganda	Caudatum	Grassl
1450	10428	65412.5	0.159419071278	2301.571841	213	442	436	1248.28519371	1433.53394707	23	True	1431.17834473	1551.57214355	556.48626709	390.704071045	8.38398265839	0.7120871069	295	442	0	10428	100	0	0	0	1450	2016-06-26 07:52:26	Fa004AA031193	SV	VIS	BB001_F_060916	PI_329632-E	E4	10	23	Energy	PI_329632	PI_329632	Sensitive	Energy	Ethiopia	Durra	PI_329632
1452	3581	29311.5	0.122170479163	2190.23261881	262	324	236	1122.93744764	1435.32951689	14	True	1371.20239258	1455.59570312	458.623413086	400.345611572	161.998657227	0.487847528847	295	324	0	3581	100	0	0	0	1452	2016-06-15 11:16:56	Fa023AC031722	SV	VIS	BB001_F_060916	Leoti-S	S5	100	12	Sweet	Leoti	PI_641825	Insensitive	Sweet	United States	Durra	Leoti
1454	6260	33342.5	0.187748369198	2530.35798907	220	300	298	1213.41166134	1524.21661342	12	True	1133.85327148	1643.44592285	257.458709717	251.481994629	0	0.214218651705	295	300	0	6260	100	0	0	0	1454	2016-06-17 21:18:52	Fa025AA031244	SV	VIS	BB001_F_060916	Della-S	S7	10	14	Sweet	Della	PI_566819	Insensitive	Sweet	United States	NA	Della
1456	671	796	0.842964824121	156.911687374	24	62	52	1250.98509687	1557.29061103	14	True	1249.76171875	1561.86523438	61.4533538818	18.7372951508	10.6282529831	0.95238349806	295	62	0	671	100	0	0	0	1456	2016-06-13 08:04:51	Fa028AC031847	SV	VIS	BB001_F_060916	China 17-S	S10	100	10	Sweet	China 17	none	Insensitive	Sweet	NA	Bicolor	China 17
1458	10108	112508	0.0898425000889	2965.21145022	365	505	465	1196.44222398	1390.82855164	16	True	1042.44311523	1484.96655273	1419.97558594	383.010986328	3.56272006035	0.962935801602	295	505	0	10108	100	0	0	0	1458	2016-06-21 11:20:12	Fa006AA031255	SV	VIS	BB001_F_060916	PI_585954-E	E6	10	18	Energy	PI_585954	PI_585954	Sensitive	Energy	Togo	Guinea	PI_585954
1460	8176	72414.5	0.112905564493	2756.64290869	369	357	354	1144.43701076	1430.16157045	16	True	1186.82592773	1449.90490723	431.121032715	205.319671631	144.003051758	0.879312082265	295	357	0	8176	100	0	0	0	1460	2016-06-18 17:17:17	Fa015AB031384	SV	VIS	BB001_F_060916	PI_152730-E	E15	50	15	Energy	PI_152730	PI_152730	Sensitive	Energy	Kenya	Caudatum/bicolor	PI_152730
1464	3103	21063.5	0.147316447884	1937.95378602	194	187	175	1245.89751853	1544.58975185	14	True	1218.99353027	1527.84838867	198.412597656	157.62789917	54.1539802551	0.607336083031	295	187	0	3103	100	0	0	0	1464	2016-06-12 20:13:32	Fa014AA031203	SV	VIS	BB001_F_060916	Grassl-E	E14	10	9	Energy	Grassl	PI_154844	Sensitive	Sweet	Uganda	Caudatum	Grassl
1466	5314	25955.5	0.204735027258	1718.30222058	212	241	240	1258.50075273	1542.66936394	11	True	1315.13427734	1617.72509766	186.986297607	180.508132935	37.2710800171	0.260940559965	295	241	0	5314	100	0	0	0	1466	2016-06-14 18:57:03	Fa003AB031492	SV	VIS	BB001_F_060916	PI_505735-E	E3	50	11	Energy	PI_505735	PI_505735	Insensitive	Sweet	Zambia	Caudatum	PI_505735
1468	3127	21917	0.142674636127	1255.74429035	162	244	187	1220.45251039	1477.89542693	11	True	1313.90490723	1333.36218262	321.413391113	201.386199951	0	0.779369622336	295	244	0	3127	100	0	0	0	1468	2016-06-16 08:21:28	Fa006AB031435	SV	VIS	BB001_F_060916	PI_585954-E	E6	50	13	Energy	PI_585954	PI_585954	Sensitive	Energy	Togo	Guinea	PI_585954
1470	412	855.5	0.481589713618	229.421353817	39	55	44	1192.40776699	1575.62621359	12	True	1193.81677246	1572.84912109	52.8077468872	24.7513141632	159.02003479	0.883354160476	295	55	0	412	100	0	0	0	1470	2016-06-11 10:55:05	Fa019AC031808	SV	VIS	BB001_F_060916	B.Az9504-S	S1	100	8	Sweet	B.Az9504	PI_656003	Sensitive	Sweet	United States	Kafir	B.Az9504
1472	9786	58631	0.166908290836	3686.86966538	270	383	271	1194.69548334	1434.43480482	21	True	613.57208252	1139.90002441	1535.00280762	502.40713501	124.57056427	0.94492031655	295	383	0	9786	100	0	0	0	1472	2016-06-22 09:28:51	Fa007AB031496	SV	VIS	BB001_F_060916	NTJ2-E	E7	50	19	Energy	NTJ2	none	Sensitive	Energy	India	Durra	NTJ2
1474	13629	125039.5	0.108997556772	4666.24170411	362	600	541	1178.68442292	1343.99889941	11	True	1160.64135742	1320.90722656	550.608642578	306.531921387	167.472946167	0.830703768294	295	600	0	13629	100	0	0	0	1474	2016-06-20 18:42:01	Fa026AC031905	SV	VIS	BB001_F_060916	Rio-S	S8	100	17	Sweet	Rio	PI_651496	Insensitive	Sweet	United States	Durra	Rio
1476	9495	52152.5	0.18206222137	2033.58194566	197	435	434	1227.47856767	1476.48615061	14	True	1309.07348633	1554.43151855	600.03338623	226.362533569	10.1690511703	0.926111502298	295	435	0	9495	100	0	0	0	1476	2016-06-15 13:45:59	Fa011AA031260	SV	VIS	BB001_F_060916	PI_506069-E	E11	10	12	Energy	PI_506069	PI_506069	Sensitive	Energy	Togo	Guinea/bicolor	PI_506069
1480	17353	114406.5	0.151678444844	4718.32805264	350	465	349	1358.75053305	1369.28312107	14	True	1388.53979492	1395.85668945	481.801544189	240.102905273	23.2527942657	0.866979391237	295	465	0	17353	100	0	0	0	1480	2016-06-26 07:27:29	Fa030AC031669	SV	VIS	BB001_F_060916	PI_655972-E	E17	100	23	Energy	PI_655972	PI_655972	Insensitive	Energy	South Africa	kafir	PI_655972
1482	9686	141755.5	0.0683289184547	4729.08317196	448	505	467	1143.89077018	1340.31912038	16	True	1175.85449219	1398.9979248	375.365142822	352.677124023	0	0.342391238251	295	505	0	9686	100	0	0	0	1482	2016-06-18 18:25:32	Fa027AC031726	SV	VIS	BB001_F_060916	PI_642998-S	S9	100	15	Sweet	PI_642998	PI_642998	Insensitive	Energy	NA	Bicolor	PI_642998
1484	3551	21496.5	0.165189682041	1413.78677332	160	211	209	1268.21993805	1537.24669107	15	True	881.521789551	1306.07470703	989.207519531	326.731933594	123.212463379	0.943877174479	295	211	0	3551	100	0	0	0	1484	2016-06-17 09:15:50	Fa022AA031301	SV	VIS	BB001_F_060916	Atlas-S	S4	10	14	Sweet	Atlas	PI_641807	Insensitive	Sweet	United States	Durra	Atlas
1486	9023	104628.5	0.0862384531939	4637.72848904	644	424	507	1039.56156489	1393.38944919	26	True	980.898132324	1377.07983398	652.648010254	204.47442627	126.237945557	0.949654304232	295	424	0	9023	100	0	0	0	1486	2016-06-17 20:42:58	Fa001AC031640	SV	VIS	BB001_F_060916	PI_329311-E	E1	100	14	Energy	PI_329311	PI_329311	Sensitive	Energy	Ethiopia	Durra	PI_329311
1488	13540	193414	0.0700052736617	5444.17794943	540	656	577	1239.47968981	1339.09623338	15	True	1325.91931152	1309.67150879	648.324829102	538.566650391	71.8623352051	0.556712916656	295	656	0	13540	100	0	0	0	1488	2016-06-25 14:03:42	Fa008AC031737	SV	VIS	BB001_F_060916	M81e-E	E8	100	22	Energy	M81e	PI_653411	Sensitive	Energy	United States	Caudatum/durra	M81e
1490	7877	86340	0.0912323372713	3418.27500439	274	407	358	1218.90503999	1409.01218738	12	True	1334.80725098	1452.45727539	545.880371094	335.591644287	152.210006714	0.788705341695	295	407	0	7877	100	0	0	0	1490	2016-06-21 11:14:38	Fa027AB031486	SV	VIS	BB001_F_060916	PI_642998-S	S9	50	18	Sweet	PI_642998	PI_642998	Insensitive	Energy	NA	Bicolor	PI_642998
1492	8079	30135.5	0.268089130759	1583.30777955	175	322	320	1202.89231341	1505.9506127	16	True	1067.77734375	1744.16894531	467.373931885	333.577636719	0	0.700423464071	295	322	0	8079	100	0	0	0	1492	2016-06-20 15:44:35	Fa026AB031545	SV	VIS	BB001_F_060916	Rio-S	S8	50	17	Sweet	Rio	PI_651496	Insensitive	Sweet	United States	Durra	Rio
1494	1370	10635.5	0.12881387805	777.86118412	151	158	148	1277.61532847	1520.06934307	17	True	1313.17346191	1548.99572754	194.372558594	128.827056885	28.5318241119	0.748810477081	295	158	0	1370	100	0	0	0	1494	2016-06-12 21:50:05	Fa002AB031401	SV	VIS	BB001_F_060916	PI_213900-E	E2	50	9	Energy	PI_213900	PI_213900	Insensitive	Energy	Kenya	Bicolor	PI_213900
1496	11662	149948	0.0777736281911	4837.22098219	409	526	450	1236.54690448	1389.55925227	22	True	1125.63769531	1338.59033203	531.125671387	412.784759521	154.871704102	0.629267866774	295	526	0	11662	100	0	0	0	1496	2016-06-29 22:02:01	Fa005AA031314	SV	VIS	BB001_F_060916	PI_35038-E	E5	10	26	Energy	PI_35038	PI_35038	Insensitive	Energy	United States	Caudatum	PI_35038
1498	8397	55764	0.150581020013	2120.59862077	220	299	244	1263.1015839	1464.2176968	17	True	1227.19165039	1479.71533203	305.315979004	211.902587891	10.4594182968	0.719933012046	295	299	0	8397	100	0	0	0	1498	2016-06-21 12:34:50	Fa021AB031510	SV	VIS	BB001_F_060916	ICSV700-S	S3	50	18	Sweet	ICSV700	none	Sensitive	Sweet	NA	Bicolor	ICSV700
1500	1930	4266	0.452414439756	486.249780893	46	166	139	1245.30466321	1486.48704663	9	True	1244.77954102	1486.04431152	136.824661255	49.8701400757	4.37514352798	0.931210393876	295	166	0	1930	100	0	0	0	1500	2016-06-11 08:43:33	Fa020AA031239	SV	VIS	BB001_F_060916	San Chi San-S	S2	10	8	Sweet	San Chi San	PI_542718	Insensitive	Sweet	China	Bicolor	San Chi San
1502	11190	77171	0.145002656438	2857.89774191	200	445	440	1216.25236819	1428.50607685	20	True	1216.37866211	1410.97302246	389.700653076	371.157592773	134.206420898	0.304797533011	295	445	0	11190	100	0	0	0	1502	2016-06-21 14:35:22	Fa026AC031845	SV	VIS	BB001_F_060916	Rio-S	S8	100	18	Sweet	Rio	PI_651496	Insensitive	Sweet	United States	Durra	Rio
1508	1318	7773.5	0.169550395575	617.570629478	113	167	114	1229.12670713	1521.65933232	13	True	1182.89160156	1494.37304688	169.28767395	100.299293518	23.2833042145	0.805586322079	295	167	0	1318	100	0	0	0	1508	2016-06-11 07:16:19	Fa002AB031431	SV	VIS	BB001_F_060916	PI_213900-E	E2	50	8	Energy	PI_213900	PI_213900	Insensitive	Energy	Kenya	Bicolor	PI_213900
1510	12987	140315	0.0925560346364	5160.53486478	369	563	547	1288.51382151	1407.05459305	23	True	1055.89758301	1323.8001709	672.90447998	619.708129883	133.383132935	0.389692181236	295	563	0	12987	100	0	0	0	1510	2016-06-23 17:44:02	Fa014AB031443	SV	VIS	BB001_F_060916	Grassl-E	E14	50	20	Energy	Grassl	PI_154844	Sensitive	Sweet	Uganda	Caudatum	Grassl
1512	10453	113817.5	0.0918400070288	3937.09036624	423	447	425	1310.46933895	1440.72802066	15	True	1371.88757324	1446.68103027	463.675415039	369.99331665	158.82925415	0.602713600995	295	447	0	10453	100	0	0	0	1512	2016-06-25 18:16:45	Fa008AC031857	SV	VIS	BB001_F_060916	M81e-E	E8	100	22	Energy	M81e	PI_653411	Sensitive	Energy	United States	Caudatum/durra	M81e
1514	8147	48413	0.168281246773	2027.82458627	184	435	434	1250.05155272	1418.69657543	18	True	1216.72949219	1413.9675293	459.909362793	168.995880127	4.13471317291	0.93004140036	295	435	0	8147	100	0	0	0	1514	2016-06-16 14:05:08	Fa020AB031569	SV	VIS	BB001_F_060916	San Chi San-S	S2	50	13	Sweet	San Chi San	PI_542718	Insensitive	Sweet	China	Bicolor	San Chi San
1516	8319	30988.5	0.268454426642	1931.88052881	367	168	349	1145.19100853	1592.34956125	9	True	1160.71191406	1608.6105957	305.956207275	161.640411377	98.6017532349	0.849050157278	295	168	0	8319	100	0	0	0	1516	2016-06-24 22:51:14	Fa009AA031318	SV	VIS	BB001_F_060916	PI_229841-E	E9	10	21	Energy	PI_229841	PI_229841	Insensitive	Energy	South Africa	Kafir	PI_229841
1518	3185	8583	0.371082372131	939.903697252	194	78	180	1230.92621664	1593.75290424	15	True	1509.42529297	1479.84960938	677.508605957	142.023071289	71.4814910889	0.977781752393	295	78	0	3185	100	0	0	0	1518	2016-06-20 15:36:33	Fa019AB031508	SV	VIS	BB001_F_060916	B.Az9504-S	S1	50	17	Sweet	B.Az9504	PI_656003	Sensitive	Sweet	United States	Kafir	B.Az9504
1520	15000	198868.5	0.0754267267063	6020.53240418	467	691	633	1242.50686667	1313.42206667	13	True	1329.75561523	1371.18029785	789.278869629	374.583862305	157.93862915	0.880206979982	295	691	0	15000	100	0	0	0	1520	2016-06-25 15:18:59	Fa016AC031775	SV	VIS	BB001_F_060916	PI_195754-E	E16	100	22	Energy	PI_195754	PI_195754	Insensitive	Sweet	China	Kafir-bicolor	PI_195754
1522	5833	21775	0.267876004592	1626.07337761	225	179	179	1225.16835248	1564.21652666	16	True	1001.30371094	1731.5723877	510.337005615	218.831176758	0	0.903400684693	295	179	0	5833	100	0	0	0	1522	2016-06-13 20:43:07	Fa002AA031251	SV	VIS	BB001_F_060916	PI_213900-E	E2	10	10	Energy	PI_213900	PI_213900	Insensitive	Energy	Kenya	Bicolor	PI_213900
1524	6537	51499	0.126934503583	2452.29989076	217	313	311	1256.33287441	1495.84824843	15	True	1293.46166992	1487.17700195	651.304077148	245.542800903	99.3358688354	0.926212531048	295	313	0	6537	100	0	0	0	1524	2016-06-17 12:46:01	Fa030AB031609	SV	VIS	BB001_F_060916	PI_655972-E	E17	50	14	Energy	PI_655972	PI_655972	Insensitive	Energy	South Africa	kafir	PI_655972
1526	9196	79075.5	0.116293921632	2043.98396659	219	424	420	1261.23945194	1452.46248369	15	True	1321.47583008	1437.61730957	650.899902344	320.951843262	97.7247467041	0.869978644658	295	424	0	9196	100	0	0	0	1526	2016-06-20 17:07:30	Fa017AB031566	SV	VIS	BB001_F_060916	BTx623-G	Grain 1	50	17	Grain	BTx623	PI_564163	Insensitive	Grain	United States	Kafir	BTx623
1528	8860	85713.5	0.103367614203	3462.97682893	399	465	456	1311.22742664	1350.19367946	24	True	1351.58825684	1366.67126465	525.01751709	207.776046753	30.4824352264	0.918357984772	295	465	0	8860	100	0	0	0	1528	2016-06-21 14:06:45	Fa005AB031554	SV	VIS	BB001_F_060916	PI_35038-E	E5	50	18	Energy	PI_35038	PI_35038	Insensitive	Energy	United States	Caudatum	PI_35038
1530	2280	15909	0.143315104658	939.595014691	183	175	170	1242.56798246	1503.07938596	11	True	1187.88647461	1483.07836914	284.454162598	130.456222534	33.8284263611	0.888632750255	295	175	0	2280	100	0	0	0	1530	2016-06-11 12:00:32	Fa012AA031291	SV	VIS	BB001_F_060916	PI_508366-E	E12	10	8	Energy	PI_508366	PI_508366	Sensitive	Energy	Mali	Guinea	PI_508366
1532	11162	76789.5	0.145358414887	2438.92717946	383	560	559	1131.83318402	1359.82852535	17	True	1159.32763672	1374.69116211	539.322509766	219.681442261	151.148239136	0.913281705135	295	560	0	11162	100	0	0	0	1532	2016-06-25 17:12:37	Fa016AA031355	SV	VIS	BB001_F_060916	PI_195754-E	E16	10	22	Energy	PI_195754	PI_195754	Insensitive	Sweet	China	Kafir-bicolor	PI_195754
1534	1820	6820.5	0.266842606847	768.943212867	41	224	206	1264.42307692	1484.94615385	9	True	1290.45935059	1498.32946777	229.429885864	71.0126342773	174.608062744	0.950893647817	295	224	0	1820	100	0	0	0	1534	2016-06-13 17:05:30	Fa029AC031668	SV	VIS	BB001_F_060916	PI_510757-E	E18	100	10	Energy	PI_510757	PI_510757	Sensitive	Energy	Cameroon	Durra	PI_510757
1536	1786	7851.5	0.227472457492	815.289506197	91	159	141	1260.16069429	1520.56550952	12	True	1259.29309082	1530.02038574	130.676956177	74.920753479	2.02648305893	0.819325969002	295	159	0	1786	100	0	0	0	1536	2016-06-11 07:28:44	Fa012AC031651	SV	VIS	BB001_F_060916	PI_508366-E	E12	100	8	Energy	PI_508366	PI_508366	Sensitive	Energy	Mali	Guinea	PI_508366
1538	5712	43996	0.129829984544	3132.34398735	173	352	351	1238.81512605	1450.47356443	18	True	1547.91442871	1292.31970215	870.477111816	461.377960205	45.7515716553	0.847979625552	295	352	0	5712	100	0	0	0	1538	2016-06-17 22:27:24	Fa004AC031703	SV	VIS	BB001_F_060916	PI_329632-E	E4	100	14	Energy	PI_329632	PI_329632	Sensitive	Energy	Ethiopia	Durra	PI_329632
1540	9082	80701.5	0.112538180827	3324.34089017	333	400	327	1126.41973134	1417.25578067	14	True	1170.80444336	1440.03100586	431.609130859	203.685775757	144.952865601	0.881640389107	295	400	0	9082	100	0	0	0	1540	2016-06-26 08:48:12	Fa010AB031409	SV	VIS	BB001_F_060916	PI_297155-E	E10	50	23	Energy	PI_297155	PI_297155	Insensitive	Energy	Uganda	Kafir	PI_297155
1546	6924	40173	0.1723545665	1647.69255555	201	336	336	1264.22790295	1481.90467938	17	True	498.924377441	2066.15698242	1817.81604004	577.120544434	0	0.948264911299	295	336	0	6924	100	0	0	0	1546	2016-06-14 20:22:29	Fa017AB031566	SV	VIS	BB001_F_060916	BTx623-G	Grain 1	50	11	Grain	BTx623	PI_564163	Insensitive	Grain	United States	Kafir	BTx623
1548	14225	98995.5	0.143693400205	3004.7505542	551	359	500	1080.10678383	1427.74193322	22	True	1067.49645996	1428.59716797	580.157531738	221.155380249	117.844680786	0.924493072759	295	359	0	14225	100	0	0	0	1548	2016-06-20 13:42:25	Fa002AC031791	SV	VIS	BB001_F_060916	PI_213900-E	E2	100	17	Energy	PI_213900	PI_213900	Insensitive	Energy	Kenya	Bicolor	PI_213900
1550	6975	67967.5	0.102622576967	3138.02608156	255	402	396	1248.21892473	1479.73863799	22	True	1744.90686035	1660.95849609	969.274658203	471.477325439	0	0.873723541685	295	402	0	6975	100	0	0	0	1550	2016-06-21 12:42:52	Fa004AA031283	SV	VIS	BB001_F_060916	PI_329632-E	E4	10	18	Energy	PI_329632	PI_329632	Sensitive	Energy	Ethiopia	Durra	PI_329632
1552	17788	129007	0.137883990791	4728.00090361	301	611	502	1251.09995503	1278.18107713	24	True	1141.75671387	1330.70251465	593.199401855	417.357727051	9.52702617645	0.710625252568	295	611	0	17788	100	0	0	0	1552	2016-06-20 10:42:57	Fa021AC031720	SV	VIS	BB001_F_060916	ICSV700-S	S3	100	17	Sweet	ICSV700	none	Sensitive	Sweet	NA	Bicolor	ICSV700
1554	9804	90449.5	0.108391975633	3000.19880271	318	434	425	1199.24439004	1423.09169727	14	True	1169.67358398	1443.62097168	295.647003174	282.07333374	0	0.299525623576	295	434	0	9804	100	0	0	0	1554	2016-06-23 20:41:38	Fa019AC031808	SV	VIS	BB001_F_060916	B.Az9504-S	S1	100	20	Sweet	B.Az9504	PI_656003	Sensitive	Sweet	United States	Kafir	B.Az9504
1558	4844	42171	0.114865665979	2154.81542659	188	320	320	1260.16412056	1514.49277457	14	True	1292.22412109	1477.27148438	336.653076172	242.025192261	57.8923377991	0.695097239312	295	320	0	4844	100	0	0	0	1558	2016-06-24 20:42:19	Fa023AB031572	SV	VIS	BB001_F_060916	Leoti-S	S5	50	21	Sweet	Leoti	PI_641825	Insensitive	Sweet	United States	Durra	Leoti
1562	709	1459.5	0.48578280233	309.279218435	23	101	101	1240.7235543	1550.81241185	12	True	1239.59350586	1558.17834473	91.3773193359	20.0081863403	174.735794067	0.975733323803	295	101	0	709	100	0	0	0	1562	2016-06-14 20:57:40	Fa011AB031560	SV	VIS	BB001_F_060916	PI_506069-E	E11	50	11	Energy	PI_506069	PI_506069	Sensitive	Energy	Togo	Guinea/bicolor	PI_506069
1566	14928	135886	0.109856791722	5575.52350783	675	403	618	1460.88772776	1438.51359861	16	True	1425.52807617	1443.86560059	608.215148926	318.204925537	77.8921279907	0.852223291666	295	403	0	14928	100	0	0	0	1566	2016-06-27 07:02:16	Fa015AC031744	SV	VIS	BB001_F_060916	PI_152730-E	E15	100	24	Energy	PI_152730	PI_152730	Sensitive	Energy	Kenya	Caudatum/bicolor	PI_152730
1572	1883	3243	0.580635214308	472.291411042	37	187	184	1187.09346787	1494.10886883	15	True	1187.39941406	1496.13256836	165.229568481	20.665266037	169.791183472	0.992147916989	295	187	0	1883	100	0	0	0	1572	2016-06-12 21:05:58	Fa015AC031654	SV	VIS	BB001_F_060916	PI_152730-E	E15	100	9	Energy	PI_152730	PI_152730	Sensitive	Energy	Kenya	Caudatum/bicolor	PI_152730
1574	18118	169256	0.107044949662	4933.53142238	437	615	561	1212.3494315	1343.01473673	24	True	1184.77819824	1354.47387695	609.109863281	366.363952637	35.8885650635	0.798892119781	295	615	0	18118	100	0	0	0	1574	2016-06-25 14:57:28	Fa011AC031770	SV	VIS	BB001_F_060916	PI_506069-E	E11	100	22	Energy	PI_506069	PI_506069	Sensitive	Energy	Togo	Guinea/bicolor	PI_506069
1576	12823	85265	0.150389960711	3301.78692997	279	449	443	1277.00343133	1430.28464478	14	True	1238.08605957	1411.34155273	460.13470459	227.552352905	17.2438926697	0.869158164285	295	449	0	12823	100	0	0	0	1576	2016-06-19 20:13:49	Fa022AC031841	SV	VIS	BB001_F_060916	Atlas-S	S4	100	16	Sweet	Atlas	PI_641807	Insensitive	Sweet	United States	Durra	Atlas
1578	29705	152030	0.195389067947	5406.83555079	256	681	664	1249.85416597	1261.65837401	16	True	1242.26293945	1293.47497559	625.068725586	312.539428711	5.84247970581	0.866020724554	295	681	0	29705	100	0	0	0	1578	2016-06-29 15:04:32	Fa014AC031683	SV	VIS	BB001_F_060916	Grassl-E	E14	100	26	Energy	Grassl	PI_154844	Sensitive	Sweet	Uganda	Caudatum	Grassl
1580	8705	73441	0.118530521099	3621.69160926	285	463	318	1217.78966111	1371.18070075	12	True	1165.28662109	1371.84277344	665.425842285	229.074874878	8.85141468048	0.938876902727	295	463	0	8705	100	0	0	0	1580	2016-06-26 10:47:12	Fa010AC031739	SV	VIS	BB001_F_060916	PI_297155-E	E10	100	23	Energy	PI_297155	PI_297155	Insensitive	Energy	Uganda	Kafir	PI_297155
1582	3717	31255.5	0.11892306954	2339.09993529	120	343	273	1260.6865752	1455.21468927	15	True	1202.83874512	1452.94555664	310.573852539	178.952697754	176.470123291	0.817308630218	295	343	0	3717	100	0	0	0	1582	2016-06-17 08:31:30	Fa023AC031782	SV	VIS	BB001_F_060916	Leoti-S	S5	100	14	Sweet	Leoti	PI_641825	Insensitive	Sweet	United States	Durra	Leoti
1588	19587	144515	0.135536103519	4841.49525404	365	583	515	1231.27696942	1285.27737785	26	True	1136.72631836	1409.50146484	708.014770508	312.525848389	2.31914281845	0.89730480021	295	583	0	19587	100	0	0	0	1588	2016-06-24 17:13:43	Fa014AC031713	SV	VIS	BB001_F_060916	Grassl-E	E14	100	21	Energy	Grassl	PI_154844	Sensitive	Sweet	Uganda	Caudatum	Grassl
1590	11496	71130	0.161619569802	2267.29767489	275	473	473	1294.50765484	1437.11012526	19	True	1501.14379883	1685.58789062	544.762084961	500.334259033	0	0.395547661836	295	473	0	11496	100	0	0	0	1590	2016-06-25 14:17:16	Fa030AB031489	SV	VIS	BB001_F_060916	PI_655972-E	E17	50	22	Energy	PI_655972	PI_655972	Insensitive	Energy	South Africa	kafir	PI_655972
1592	7459	53805	0.138630238825	2717.10678566	225	363	363	1204.19989275	1489.66992894	16	True	1214.40478516	1465.20373535	345.421264648	205.908981323	150.600601196	0.802902966869	295	363	0	7459	100	0	0	0	1592	2016-06-18 22:00:30	Fa017AA031296	SV	VIS	BB001_F_060916	BTx623-G	Grain 1	10	15	Grain	BTx623	PI_564163	Insensitive	Grain	United States	Kafir	BTx623
1594	21145	99007.5	0.213569679065	2814.00538743	274	683	679	1197.54693781	1293.174131	17	True	1009.07971191	1220.47900391	916.970275879	391.707397461	156.79927063	0.904168646793	295	683	0	21145	100	0	0	0	1594	2016-06-28 22:03:35	Fa017AB031506	SV	VIS	BB001_F_060916	BTx623-G	Grain 1	50	25	Grain	BTx623	PI_564163	Insensitive	Grain	United States	Kafir	BTx623
1602	5704	42990.5	0.132680475919	2144.82667422	203	271	268	1224.45424264	1536.29926367	18	True	940.765075684	1603.68859863	588.768249512	401.167022705	0	0.731942313964	295	271	0	5704	100	0	0	0	1602	2016-06-20 12:16:08	Fa026AB031455	SV	VIS	BB001_F_060916	Rio-S	S8	50	17	Sweet	Rio	PI_651496	Insensitive	Sweet	United States	Durra	Rio
1606	8514	58400.5	0.145786423061	2426.07906795	429	245	369	1069.78376791	1489.12755462	19	True	1066.85351562	1582.77075195	448.098968506	266.860076904	133.004684448	0.803326950336	295	245	0	8514	100	0	0	0	1606	2016-06-23 17:07:24	Fa013AA031202	SV	VIS	BB001_F_060916	PI_297130-E	E13	10	20	Energy	PI_297130	PI_297130	Sensitive	Sweet	Uganda	Caudatum	PI_297130
1608	6376	40829	0.15616351123	1665.94233644	216	275	274	1216.89460477	1516.88676286	21	True	1033.31494141	1599.04052734	393.275787354	310.622619629	0	0.613320573859	295	275	0	6376	100	0	0	0	1608	2016-06-12 12:41:47	Fa012AA031321	SV	VIS	BB001_F_060916	PI_508366-E	E12	10	9	Energy	PI_508366	PI_508366	Sensitive	Energy	Mali	Guinea	PI_508366
1610	14822	67771.5	0.218705503051	3289.53309047	179	489	376	1236.99905546	1343.35953313	22	True	1208.74975586	1411.24719238	497.0206604	154.963653564	0.208035886288	0.950152634982	295	489	0	14822	100	0	0	0	1610	2016-06-29 18:32:07	Fa012AA031291	SV	VIS	BB001_F_060916	PI_508366-E	E12	10	26	Energy	PI_508366	PI_508366	Sensitive	Energy	Mali	Guinea	PI_508366
1612	5730	32802	0.174684470459	1530.35446203	273	361	355	1108.05794066	1336.45811518	12	True	1043.22973633	1439.5949707	521.376281738	239.567489624	163.282730103	0.888182643222	295	361	0	5730	100	0	0	0	1612	2016-06-16 07:54:51	Fa014AC031653	SV	VIS	BB001_F_060916	Grassl-E	E14	100	13	Energy	Grassl	PI_154844	Sensitive	Sweet	Uganda	Caudatum	Grassl
1616	9853	108307	0.0909728826392	3863.04013336	506	472	465	1114.01339693	1375.19567644	22	True	1008.58465576	1362.07568359	642.400024414	289.681335449	134.569519043	0.89255625621	295	472	0	9853	100	0	0	0	1616	2016-06-19 22:03:17	Fa001AB031610	SV	VIS	BB001_F_060916	PI_329311-E	E1	50	16	Energy	PI_329311	PI_329311	Sensitive	Energy	Ethiopia	Durra	PI_329311
1618	7057	75012.5	0.0940776537244	3461.13400996	230	420	420	1209.44849086	1436.27419583	16	True	1256.3651123	1433.0625	407.718719482	226.58644104	5.60977220535	0.831354775542	295	420	0	7057	100	0	0	0	1618	2016-06-13 17:19:42	Fa001AA031190	SV	VIS	BB001_F_060916	PI_329311-E	E1	10	10	Energy	PI_329311	PI_329311	Sensitive	Energy	Ethiopia	Durra	PI_329311
1620	11741	90664.5	0.129499418185	3377.96048522	357	496	385	1149.56366579	1375.92445277	16	True	1132.63659668	1398.99023438	455.356140137	268.155334473	157.250289917	0.80821214312	295	496	0	11741	100	0	0	0	1620	2016-06-24 16:05:42	Fa003AB031432	SV	VIS	BB001_F_060916	PI_505735-E	E3	50	21	Energy	PI_505735	PI_505735	Insensitive	Sweet	Zambia	Caudatum	PI_505735
1624	10623	83103	0.127829320241	3028.48428881	206	462	461	1248.13781418	1443.81728325	19	True	1141.7220459	1422.21862793	568.288574219	308.27520752	9.60262489319	0.840080055366	295	462	0	10623	100	0	0	0	1624	2016-06-24 21:15:54	Fa026AA031365	SV	VIS	BB001_F_060916	Rio-S	S8	10	21	Sweet	Rio	PI_651496	Insensitive	Sweet	United States	Durra	Rio
1626	8083	76537	0.105609051831	3295.59141433	285	407	404	1195.77681554	1448.81813683	14	True	1223.63354492	1434.13330078	901.943481445	313.421722412	100.054962158	0.937681477264	295	407	0	8083	100	0	0	0	1626	2016-06-23 20:23:10	Fa023AB031482	SV	VIS	BB001_F_060916	Leoti-S	S5	50	20	Sweet	Leoti	PI_641825	Insensitive	Sweet	United States	Durra	Leoti
1628	7539	54717.5	0.137780417599	2574.38860631	274	361	356	1248.2026794	1479.15426449	22	True	1506.78369141	1345.5090332	766.077331543	350.554290771	52.3645439148	0.889159974895	295	361	0	7539	100	0	0	0	1628	2016-06-16 15:30:19	Fa014AB031593	SV	VIS	BB001_F_060916	Grassl-E	E14	50	13	Energy	Grassl	PI_154844	Sensitive	Sweet	Uganda	Caudatum	Grassl
1630	714	1449.5	0.492583649534	256.208150744	54	78	59	1260.63305322	1532.85434174	8	True	1276.19726562	1530.10192871	78.4199066162	43.6875991821	46.2376213074	0.830446535505	295	78	0	714	100	0	0	0	1630	2016-06-11 12:02:24	Fa027AA031306	SV	VIS	BB001_F_060916	PI_642998-S	S9	10	8	Sweet	PI_642998	PI_642998	Insensitive	Energy	NA	Bicolor	PI_642998
1632	12954	149786	0.0864833829597	4137.78416765	396	561	542	1269.30075652	1369.42535124	12	True	1764.20288086	1185.49987793	1667.61486816	1055.46533203	171.763504028	0.774217921314	295	561	0	12954	100	0	0	0	1632	2016-06-29 18:44:27	Fa018AA031297	SV	VIS	BB001_F_060916	CK60B-G	Grain 2	10	26	Grain	CK60B	none	Sensitive	Grain	United States	Kafir	CK60B
1634	9418	41351	0.22775749075	3929.99605072	145	599	485	1272.91845402	1320.05107241	10	True	1174.6796875	1377.67529297	1016.7333374	193.038925171	2.47564816475	0.981810805708	295	599	0	9418	100	0	0	0	1634	2016-06-27 08:33:11	Fa023AC031782	SV	VIS	BB001_F_060916	Leoti-S	S5	100	24	Sweet	Leoti	PI_641825	Insensitive	Sweet	United States	Durra	Leoti
1638	5809	36712.5	0.15822948587	1436.12906635	260	354	264	1172.50731623	1413.8347392	9	True	1456.14978027	1405.14880371	525.887512207	460.485015869	0	0.482975152697	295	354	0	5809	100	0	0	0	1638	2016-06-14 15:26:05	Fa012AB031441	SV	VIS	BB001_F_060916	PI_508366-E	E12	50	11	Energy	PI_508366	PI_508366	Sensitive	Energy	Mali	Guinea	PI_508366
1640	13913	134821	0.10319608963	3570.47449875	324	633	630	1230.12348164	1328.33522605	19	True	1306.45385742	1377.21533203	790.115905762	265.716308594	176.952590942	0.941754760816	295	633	0	13913	100	0	0	0	1640	2016-06-21 12:07:05	Fa029AC031788	SV	VIS	BB001_F_060916	PI_510757-E	E18	100	18	Energy	PI_510757	PI_510757	Sensitive	Energy	Cameroon	Durra	PI_510757
1642	20407	101831.5	0.200399679863	4497.62498212	348	403	389	1263.69760376	1395.05723526	21	True	1256.90100098	1416.99414062	384.496673584	310.133666992	31.6443119049	0.591102447749	295	403	0	20407	100	0	0	0	1642	2016-06-28 18:36:36	Fa009AB031408	SV	VIS	BB001_F_060916	PI_229841-E	E9	50	25	Energy	PI_229841	PI_229841	Insensitive	Energy	South Africa	Kafir	PI_229841
1646	8080	56919.5	0.141954866083	1805.91795123	214	423	422	1236.45210396	1476.13762376	21	True	1340.25109863	1548.60632324	538.311584473	262.261291504	9.42361164093	0.873294683315	295	423	0	8080	100	0	0	0	1646	2016-06-16 10:36:32	Fa017AA031266	SV	VIS	BB001_F_060916	BTx623-G	Grain 1	10	13	Grain	BTx623	PI_564163	Insensitive	Grain	United States	Kafir	BTx623
1648	2957	17433.5	0.169615969255	1001.67827499	147	246	192	1188.70713561	1483.28373351	11	True	1224.20532227	1462.68737793	334.415374756	135.871047974	48.0572013855	0.913742289958	295	246	0	2957	100	0	0	0	1648	2016-06-11 15:57:10	Fa012AA031321	SV	VIS	BB001_F_060916	PI_508366-E	E12	10	8	Energy	PI_508366	PI_508366	Sensitive	Energy	Mali	Guinea	PI_508366
1650	12619	77453.5	0.162923560588	3792.66972268	290	433	333	1188.21958951	1398.31151438	13	True	1195.89355469	1430.82556152	390.893951416	231.418579102	157.956832886	0.805920373751	295	433	0	12619	100	0	0	0	1650	2016-06-21 08:21:24	Fa006AB031435	SV	VIS	BB001_F_060916	PI_585954-E	E6	50	18	Energy	PI_585954	PI_585954	Sensitive	Energy	Togo	Guinea	PI_585954
1652	11208	136281	0.0822418385542	3665.44659197	534	476	427	1132.92585653	1393.78051392	25	True	1040.65637207	1454.69335938	534.94732666	405.502349854	152.857940674	0.652227881595	295	476	0	11208	100	0	0	0	1652	2016-06-22 08:53:56	Fa001AC031790	SV	VIS	BB001_F_060916	PI_329311-E	E1	100	19	Energy	PI_329311	PI_329311	Sensitive	Energy	Ethiopia	Durra	PI_329311
1654	3797	17032	0.22293330202	1593.28033757	213	145	145	1240.82907559	1577.57413748	15	True	1163.08459473	1534.82177734	317.126098633	128.534591675	104.990348816	0.914179008929	295	145	0	3797	100	0	0	0	1654	2016-06-14 17:54:42	Fa025AB031544	SV	VIS	BB001_F_060916	Della-S	S7	50	11	Sweet	Della	PI_566819	Insensitive	Sweet	United States	NA	Della
1660	8006	41988.5	0.190671255225	1986.23374748	245	358	356	1204.24256807	1471.64201849	27	True	1102.9510498	1413.15405273	506.946624756	196.340072632	144.606155396	0.921954040415	295	358	0	8006	100	0	0	0	1660	2016-06-22 21:27:21	Fa004AA031193	SV	VIS	BB001_F_060916	PI_329632-E	E4	10	19	Energy	PI_329632	PI_329632	Sensitive	Energy	Ethiopia	Durra	PI_329632
1662	16949	121286	0.139744075986	3512.36281383	331	622	569	1181.74258068	1286.09310284	21	True	1029.16845703	1506.31616211	938.841918945	358.012207031	11.8794202805	0.924437392131	295	622	0	16949	100	0	0	0	1662	2016-06-27 11:18:45	Fa001AB031550	SV	VIS	BB001_F_060916	PI_329311-E	E1	50	24	Energy	PI_329311	PI_329311	Sensitive	Energy	Ethiopia	Durra	PI_329311
1664	6477	41321.5	0.156746487906	1660.4448626	203	315	314	1233.14713602	1507.19453451	15	True	792.557983398	1257.55651855	1166.07385254	371.589355469	122.260528564	0.947866704208	295	315	0	6477	100	0	0	0	1664	2016-06-16 12:29:03	Fa030AC031789	SV	VIS	BB001_F_060916	PI_655972-E	E17	100	13	Energy	PI_655972	PI_655972	Insensitive	Energy	South Africa	kafir	PI_655972
1666	1094	3666.5	0.298377198964	459.563489199	60	133	125	1227.59414991	1516.68372943	10	True	1308.22375488	1638.99719238	358.313751221	152.427154541	160.595870972	0.905004800501	295	133	0	1094	100	0	0	0	1666	2016-06-11 15:37:52	Fa030AC031879	SV	VIS	BB001_F_060916	PI_655972-E	E17	100	8	Energy	PI_655972	PI_655972	Insensitive	Energy	South Africa	kafir	PI_655972
1670	9739	53366.5	0.182492762313	1904.04284167	231	364	362	1236.29602629	1467.37467913	14	True	1911.28625488	1275.79040527	1531.68859863	805.451416016	63.5605697632	0.850572086493	295	364	0	9739	100	0	0	0	1670	2016-06-16 15:50:06	Fa012AB031621	SV	VIS	BB001_F_060916	PI_508366-E	E12	50	13	Energy	PI_508366	PI_508366	Sensitive	Energy	Mali	Guinea	PI_508366
1674	15112	80371	0.188028020057	2832.33425272	203	591	589	1229.90914505	1359.92588671	14	True	1252.6105957	1347.44787598	519.653137207	252.345870972	9.10929775238	0.874178658697	295	591	0	15112	100	0	0	0	1674	2016-06-24 21:01:13	Fa025AC031904	SV	VIS	BB001_F_060916	Della-S	S7	100	21	Sweet	Della	PI_566819	Insensitive	Sweet	United States	NA	Della
1678	21122	150589.5	0.140262103267	4423.8419764	286	723	719	1220.18511505	1289.59180002	15	True	1228.36560059	1284.49890137	626.323852539	272.56362915	179.294723511	0.900343460437	295	723	0	21122	100	0	0	0	1678	2016-06-28 18:13:12	Fa008AB031407	SV	VIS	BB001_F_060916	M81e-E	E8	50	25	Energy	M81e	PI_653411	Sensitive	Energy	United States	Caudatum/durra	M81e
1680	1547	7640	0.202486910995	966.594767094	72	165	154	1220.1247576	1509.26890756	10	True	1246.48876953	1520.10180664	172.73588562	87.5259399414	20.7850093842	0.862120176443	295	165	0	1547	100	0	0	0	1680	2016-06-12 11:00:54	Fa025AA031364	SV	VIS	BB001_F_060916	Della-S	S7	10	9	Sweet	Della	PI_566819	Insensitive	Sweet	United States	NA	Della
1682	765	1570.5	0.487106017192	296.249780893	60	95	85	1206.00653595	1525.44052288	10	True	1195.02197266	1523.48022461	99.9128494263	34.14245224	144.188171387	0.939800960579	295	95	0	765	100	0	0	0	1682	2016-06-12 21:34:41	Fa028AB031427	SV	VIS	BB001_F_060916	China 17-S	S10	50	9	Sweet	China 17	none	Insensitive	Sweet	NA	Bicolor	China 17
1684	13683	133638.5	0.102388159101	4633.1339817	465	443	438	1291.79485493	1439.5085873	23	True	1332.94787598	1431.77319336	438.021331787	363.927368164	72.2343978882	0.556505481499	295	443	0	13683	100	0	0	0	1684	2016-06-25 15:13:27	Fa024AB031513	SV	VIS	BB001_F_060916	Chinese Amber-S	S6	50	22	Sweet	Chinese Amber	PI_22913	Insensitive	Sweet	China	Caudatum/durra	Chinese Amber
1686	9116	75238.5	0.121161373499	3478.50093579	284	409	408	1204.86803423	1447.58962264	20	True	1093.31213379	1509.48571777	531.542480469	394.735534668	41.8131027222	0.669709983601	295	409	0	9116	100	0	0	0	1686	2016-06-13 18:23:52	Fa020AC031719	SV	VIS	BB001_F_060916	San Chi San-S	S2	100	10	Sweet	San Chi San	PI_542718	Insensitive	Sweet	China	Bicolor	San Chi San
1688	16857	143556.5	0.117424150073	5079.02406192	487	526	392	1340.09272112	1335.28551937	12	True	1191.02770996	1372.80126953	659.740234375	445.270996094	59.7737503052	0.737892133044	295	526	0	16857	100	0	0	0	1688	2016-06-26 07:55:32	Fa018AC031657	SV	VIS	BB001_F_060916	CK60B-G	Grain 2	100	23	Grain	CK60B	none	Sensitive	Grain	United States	Kafir	CK60B
1690	6549	66300	0.098778280543	3442.86710429	335	351	339	1295.22018629	1459.08917392	21	True	1284.86340332	1459.49084473	479.042236328	216.956390381	55.1849937439	0.891563271021	295	351	0	6549	100	0	0	0	1690	2016-06-19 17:41:11	Fa024AC031753	SV	VIS	BB001_F_060916	Chinese Amber-S	S6	100	16	Sweet	Chinese Amber	PI_22913	Insensitive	Sweet	China	Caudatum/durra	Chinese Amber
1692	24033	329792.5	0.0728730944457	9488.7440635	879	528	826	1134.5004369	1333.65093829	42	True	1179.55126953	1339.69360352	905.425842285	437.476318359	100.787094116	0.875525511697	295	528	0	24033	100	0	0	0	1692	2016-06-28 18:08:54	Fa011AC031680	SV	VIS	BB001_F_060916	PI_506069-E	E11	100	25	Energy	PI_506069	PI_506069	Sensitive	Energy	Togo	Guinea/bicolor	PI_506069
1694	13688	136092	0.100579020075	5283.56636012	412	604	592	1243.45821157	1367.24466686	13	True	661.437744141	1761.03344727	1695.38781738	694.179077148	44.6074104309	0.912331887471	295	604	0	13688	100	0	0	0	1694	2016-06-22 08:24:55	Fa026AC031815	SV	VIS	BB001_F_060916	Rio-S	S8	100	19	Sweet	Rio	PI_651496	Insensitive	Sweet	United States	Durra	Rio
1696	7157	62334.5	0.114816032855	2160.01549208	239	378	378	1233.79796004	1500.94662568	15	True	1308.23742676	1518.21325684	875.254821777	244.090545654	117.581977844	0.960326130209	295	378	0	7157	100	0	0	0	1696	2016-06-16 15:14:53	Fa007AA031316	SV	VIS	BB001_F_060916	NTJ2-E	E7	10	13	Energy	NTJ2	none	Sensitive	Energy	India	Durra	NTJ2
1698	19134	168302.5	0.1136881508	5597.19105089	544	499	494	1214.28525138	1388.98358942	22	True	1196.4465332	1377.68615723	487.428192139	377.925292969	40.6719512939	0.63153720076	295	499	0	19134	100	0	0	0	1698	2016-06-26 15:08:24	Fa011AC031860	SV	VIS	BB001_F_060916	PI_506069-E	E11	100	23	Energy	PI_506069	PI_506069	Sensitive	Energy	Togo	Guinea/bicolor	PI_506069
1700	1312	5343.5	0.245531954711	560.684815407	74	151	96	1224.51829268	1479.47179878	16	True	1259.00646973	1491.86474609	171.792999268	96.0867614746	2.48138856888	0.828953790057	295	151	0	1312	100	0	0	0	1700	2016-06-13 18:10:17	Fa027AB031426	SV	VIS	BB001_F_060916	PI_642998-S	S9	50	10	Sweet	PI_642998	PI_642998	Insensitive	Energy	NA	Bicolor	PI_642998
1702	14302	156282	0.0915140579209	4359.73818886	449	621	553	1156.63879178	1326.70507621	15	True	1309.94970703	1002.52990723	703.500732422	446.597351074	0	0.77265887283	295	621	0	14302	100	0	0	0	1702	2016-06-25 14:52:00	Fa015AB031474	SV	VIS	BB001_F_060916	PI_152730-E	E15	50	22	Energy	PI_152730	PI_152730	Sensitive	Energy	Kenya	Caudatum/bicolor	PI_152730
1704	8117	43379.5	0.187116034071	2349.00343621	222	324	324	1245.16015769	1519.97646914	18	True	-7414.61425781	-5662.37109375	1781.00195312	3.12718846374e-08	0	1	295	324	0	8117	100	0	0	0	1704	2016-06-21 10:55:31	Fa025AC031814	SV	VIS	BB001_F_060916	Della-S	S7	100	18	Sweet	Della	PI_566819	Insensitive	Sweet	United States	NA	Della
1706	5674	22968	0.247039359108	1867.27358615	220	181	204	1258.64081777	1558.52379274	17	True	1552.19213867	1765.64599609	646.671386719	262.562561035	0	0.913863473321	295	181	0	5674	100	0	0	0	1706	2016-06-13 22:07:04	Fa009AA031288	SV	VIS	BB001_F_060916	PI_229841-E	E9	10	10	Energy	PI_229841	PI_229841	Insensitive	Energy	South Africa	Kafir	PI_229841
1708	9050	65449.5	0.138274547552	1975.19716966	221	427	426	1231.58696133	1467.40751381	23	True	1432.03393555	1589.97180176	514.330871582	439.669525146	16.3399448395	0.518895128927	295	427	0	9050	100	0	0	0	1708	2016-06-20 11:39:45	Fa008AB031407	SV	VIS	BB001_F_060916	M81e-E	E8	50	17	Energy	M81e	PI_653411	Sensitive	Energy	United States	Caudatum/durra	M81e
1710	3948	22388	0.176344470252	1913.98728025	136	280	280	1263.80851064	1492.31965552	16	True	981.711181641	1766.96484375	672.616760254	354.081756592	0	0.850222050739	295	280	0	3948	100	0	0	0	1710	2016-06-13 19:07:02	Fa011AC031710	SV	VIS	BB001_F_060916	PI_506069-E	E11	100	10	Energy	PI_506069	PI_506069	Sensitive	Energy	Togo	Guinea/bicolor	PI_506069
1712	13945	75068	0.185764906485	2778.76779914	263	466	447	1196.94600215	1426.95152384	18	True	1180.70141602	1404.16845703	444.400817871	204.984008789	162.194473267	0.887265383654	295	466	0	13945	100	0	0	0	1712	2016-06-25 16:11:00	Fa004AB031493	SV	VIS	BB001_F_060916	PI_329632-E	E4	50	22	Energy	PI_329632	PI_329632	Sensitive	Energy	Ethiopia	Durra	PI_329632
1714	722	1008	0.71626984127	248.124890447	26	98	84	1275.42936288	1528.86288089	12	True	1276.5267334	1533.42504883	92.2556610107	14.9085559845	168.297042847	0.986856269061	295	98	0	722	100	0	0	0	1714	2016-06-12 20:15:23	Fa025AB031454	SV	VIS	BB001_F_060916	Della-S	S7	50	9	Sweet	Della	PI_566819	Insensitive	Sweet	United States	NA	Della
1716	20506	279058.5	0.0734828002014	7370.15823507	652	741	695	1208.52301765	1309.75324295	21	True	1674.32543945	1647.83959961	1563.91296387	583.764831543	133.246932983	0.927721971374	295	741	0	20506	100	0	0	0	1716	2016-06-26 11:03:16	Fa024AC031813	SV	VIS	BB001_F_060916	Chinese Amber-S	S6	100	23	Sweet	Chinese Amber	PI_22913	Insensitive	Sweet	China	Caudatum/durra	Chinese Amber
1722	15540	110167	0.141058574709	4784.67257714	218	744	568	1216.07129987	1217.94736165	29	True	6349.58251953	-1200.00012207	4.82474206365e-07	1.13545105762e-07	0	0.971913293057	295	744	0	15540	100	0	0	0	1722	2016-06-18 18:49:05	Fa001AC031670	SV	VIS	BB001_F_060916	PI_329311-E	E1	100	15	Energy	PI_329311	PI_329311	Sensitive	Energy	Ethiopia	Durra	PI_329311
1730	10601	56363	0.188084381598	2602.82238746	210	433	433	1230.10282049	1480.85973021	23	True	1263.2767334	1430.6673584	403.670898438	215.258392334	16.219329834	0.84595632119	295	433	0	10601	100	0	0	0	1730	2016-06-18 20:46:55	Fa026AB031485	SV	VIS	BB001_F_060916	Rio-S	S8	50	15	Sweet	Rio	PI_651496	Insensitive	Sweet	United States	Durra	Rio
1732	9240	52161.5	0.177142145069	1976.92391992	236	371	273	1279.81915584	1440.46179654	21	True	1243.5020752	1443.06945801	380.309020996	215.172668457	11.2883014679	0.824553658137	295	371	0	9240	100	0	0	0	1732	2016-06-22 10:59:15	Fa030AC031849	SV	VIS	BB001_F_060916	PI_655972-E	E17	100	19	Energy	PI_655972	PI_655972	Insensitive	Energy	South Africa	kafir	PI_655972
1734	1350	3065	0.440456769984	522.433546424	32	177	142	1264.7162963	1521.71703704	10	True	1268.22924805	1525.31115723	145.395309448	31.2278575897	5.8318157196	0.976662677603	295	177	0	1350	100	0	0	0	1734	2016-06-13 17:55:28	Fa022AC031721	SV	VIS	BB001_F_060916	Atlas-S	S4	100	10	Sweet	Atlas	PI_641807	Insensitive	Sweet	United States	Durra	Atlas
1736	14929	54645	0.273199743801	2035.67531061	207	426	425	1166.47920155	1362.91941858	15	True	1069.70910645	1545.99719238	665.226013184	215.746109009	17.408285141	0.945947424224	295	426	0	14929	100	0	0	0	1736	2016-06-27 09:23:30	Fa011AB031500	SV	VIS	BB001_F_060916	PI_506069-E	E11	50	24	Energy	PI_506069	PI_506069	Sensitive	Energy	Togo	Guinea/bicolor	PI_506069
1740	6531	36148	0.180673896204	2270.17365432	181	315	315	1206.97672638	1484.90813045	14	True	1254.57080078	1466.95922852	334.161621094	185.505813599	5.06803131104	0.831758259547	295	315	0	6531	100	0	0	0	1740	2016-06-18 07:45:03	Fa014AA031353	SV	VIS	BB001_F_060916	Grassl-E	E14	10	15	Energy	Grassl	PI_154844	Sensitive	Sweet	Uganda	Caudatum	Grassl
1742	1141	1418	0.804654442877	278.994947672	23	110	109	1281.60035057	1541.64417178	13	True	1281.63464355	1543.00268555	105.242759705	14.3496170044	5.71888685226	0.990661032827	295	110	0	1141	100	0	0	0	1742	2016-06-11 15:03:35	Fa003AB031582	SV	VIS	BB001_F_060916	PI_505735-E	E3	50	8	Energy	PI_505735	PI_505735	Insensitive	Sweet	Zambia	Caudatum	PI_505735
1744	20873	118128	0.17669815793	4613.26344049	325	577	434	1262.96842811	1311.01298328	18	True	1424.71594238	1304.23815918	683.581115723	426.053283691	17.7450008392	0.782009421055	295	577	0	20873	100	0	0	0	1744	2016-06-28 17:51:38	Fa026AA031215	SV	VIS	BB001_F_060916	Rio-S	S8	10	25	Sweet	Rio	PI_651496	Insensitive	Sweet	United States	Durra	Rio
1746	1232	2118	0.581680830973	302.007140279	58	91	65	1292.68262987	1514.18587662	8	True	1297.25354004	1514.36401367	80.40234375	45.6641807556	25.1501293182	0.823065893445	295	91	0	1232	100	0	0	0	1746	2016-06-11 12:09:51	Fa024AA031303	SV	VIS	BB001_F_060916	Chinese Amber-S	S6	10	8	Sweet	Chinese Amber	PI_22913	Insensitive	Sweet	China	Caudatum/durra	Chinese Amber
1748	11409	101002	0.112958159244	3358.16170049	375	404	350	1223.45542992	1443.49311947	17	True	1402.52905273	1465.21691895	902.258361816	434.460205078	153.487167358	0.876432205194	295	404	0	11409	100	0	0	0	1748	2016-06-21 16:37:51	Fa012AB031621	SV	VIS	BB001_F_060916	PI_508366-E	E12	50	18	Energy	PI_508366	PI_508366	Sensitive	Energy	Mali	Guinea	PI_508366
1750	15192	98259.5	0.154611004534	4633.72705412	215	605	601	1236.92430226	1320.43773038	15	True	1296.1661377	1347.81445312	538.911010742	254.238723755	178.63319397	0.881724949421	295	605	0	15192	100	0	0	0	1750	2016-06-25 15:15:17	Fa005AC031794	SV	VIS	BB001_F_060916	PI_35038-E	E5	100	22	Energy	PI_35038	PI_35038	Insensitive	Energy	United States	Caudatum	PI_35038
1752	6549	39937.5	0.163981220657	3223.83847153	184	324	321	1204.34280043	1461.78134066	15	True	1210.23828125	1469.88452148	271.752838135	184.247344971	10.7080831528	0.735065565395	295	324	0	6549	100	0	0	0	1752	2016-06-16 09:18:51	Fa004AC031673	SV	VIS	BB001_F_060916	PI_329632-E	E4	100	13	Energy	PI_329632	PI_329632	Sensitive	Energy	Ethiopia	Durra	PI_329632
1754	15951	162869.5	0.0979373056343	5709.96604824	559	626	450	1266.52372892	1264.97059745	15	True	1761.43212891	1721.03479004	1654.65002441	621.231750488	138.472106934	0.926844265871	295	626	0	15951	100	0	0	0	1754	2016-06-28 07:48:03	Fa014AC031893	SV	VIS	BB001_F_060916	Grassl-E	E14	100	25	Energy	Grassl	PI_154844	Sensitive	Sweet	Uganda	Caudatum	Grassl
1756	2789	11336	0.246030345801	751.327988863	126	226	205	1195.06704912	1431.61778415	17	True	1157.98522949	1469.80908203	261.369628906	122.193214417	163.882949829	0.883987177238	295	226	0	2789	100	0	0	0	1756	2016-06-15 10:54:08	Fa027AB031396	SV	VIS	BB001_F_060916	PI_642998-S	S9	50	12	Sweet	PI_642998	PI_642998	Insensitive	Energy	NA	Bicolor	PI_642998
1758	9719	81686.5	0.1189792683	2772.36418724	300	397	287	1240.8649038	1426.40014405	17	True	1337.61889648	1447.03295898	440.096801758	306.248565674	177.688980103	0.718171281419	295	397	0	9719	100	0	0	0	1758	2016-06-18 17:19:08	Fa011AA031200	SV	VIS	BB001_F_060916	PI_506069-E	E11	10	15	Energy	PI_506069	PI_506069	Sensitive	Energy	Togo	Guinea/bicolor	PI_506069
1762	30283	323891.5	0.0934973594552	7562.42932558	579	809	594	1277.83954694	1190.9960704	17	True	1126.79772949	1239.22302246	851.598632812	563.822875977	21.1151485443	0.749436847637	295	809	0	30283	100	0	0	0	1762	2016-06-28 08:17:09	Fa001AC031850	SV	VIS	BB001_F_060916	PI_329311-E	E1	100	25	Energy	PI_329311	PI_329311	Sensitive	Energy	Ethiopia	Durra	PI_329311
1764	7228	31056.5	0.232737108174	1209.25900912	222	264	263	1247.64775872	1549.1934145	16	True	1151.93798828	1618.81652832	244.504714966	200.027709961	0	0.575085280001	295	264	0	7228	100	0	0	0	1764	2016-06-20 16:55:09	Fa010AB031559	SV	VIS	BB001_F_060916	PI_297155-E	E10	50	17	Energy	PI_297155	PI_297155	Insensitive	Energy	Uganda	Kafir	PI_297155
1766	20930	170968.5	0.12242021191	6488.9315927	583	570	569	1081.6475872	1406.08079312	23	True	1028.76281738	1442.56445312	658.61895752	389.700012207	155.364074707	0.806163618245	295	570	0	20930	100	0	0	0	1766	2016-06-26 12:27:11	Fa012AB031531	SV	VIS	BB001_F_060916	PI_508366-E	E12	50	23	Energy	PI_508366	PI_508366	Sensitive	Energy	Mali	Guinea	PI_508366
1768	14972	138747	0.107908639466	4746.87090719	598	553	540	1361.78606733	1400.33996794	33	True	1456.41333008	1304.57897949	739.692504883	211.706970215	43.1891174316	0.958167084681	295	553	0	14972	100	0	0	0	1768	2016-06-19 15:20:05	Fa012AC031711	SV	VIS	BB001_F_060916	PI_508366-E	E12	100	16	Energy	PI_508366	PI_508366	Sensitive	Energy	Mali	Guinea	PI_508366
1770	16511	169082.5	0.0976505552023	5171.74440777	426	670	606	1219.73544909	1319.4802253	20	True	1346.89758301	1403.11547852	1017.05767822	421.785919189	127.935394287	0.909952769329	295	670	0	16511	100	0	0	0	1770	2016-06-21 14:39:04	Fa028AC031907	SV	VIS	BB001_F_060916	China 17-S	S10	100	18	Sweet	China 17	none	Insensitive	Sweet	NA	Bicolor	China 17
1774	2599	9723.5	0.267290584666	779.67113471	70	249	172	1274.82839554	1484.06579454	11	True	1293.98242188	1482.99816895	401.875396729	65.4820327759	175.346313477	0.986635792442	295	249	0	2599	100	0	0	0	1774	2016-06-13 08:00:29	Fa029AB031578	SV	VIS	BB001_F_060916	PI_510757-E	E18	50	10	Energy	PI_510757	PI_510757	Sensitive	Energy	Cameroon	Durra	PI_510757
1776	8547	86771.5	0.0985000835528	3388.01220357	273	493	488	1211.04609805	1439.12132912	17	True	1147.62841797	1465.73937988	324.620178223	277.717102051	72.5063171387	0.517779704789	295	493	0	8547	100	0	0	0	1776	2016-06-19 20:43:46	Fa024AC031903	SV	VIS	BB001_F_060916	Chinese Amber-S	S6	100	16	Sweet	Chinese Amber	PI_22913	Insensitive	Sweet	China	Caudatum/durra	Chinese Amber
1778	6758	41473	0.162949388759	2380.7372185	218	300	298	1251.38946434	1527.01390944	18	True	1018.51367188	1429.14794922	573.133850098	415.368621826	108.283676147	0.689030530528	295	300	0	6758	100	0	0	0	1778	2016-06-14 21:06:19	Fa020AA031359	SV	VIS	BB001_F_060916	San Chi San-S	S2	10	11	Sweet	San Chi San	PI_542718	Insensitive	Sweet	China	Bicolor	San Chi San
1780	9933	97350.5	0.102033374251	3404.01089001	400	449	443	1145.3397765	1415.96607269	14	True	1097.98693848	1386.36560059	505.714447021	267.203796387	138.077056885	0.849014890323	295	449	0	9933	100	0	0	0	1780	2016-06-19 18:29:33	Fa010AC031769	SV	VIS	BB001_F_060916	PI_297155-E	E10	100	16	Energy	PI_297155	PI_297155	Insensitive	Energy	Uganda	Kafir	PI_297155
1782	10933	130403	0.0838400957033	4651.36110294	351	494	467	1182.30439952	1399.17515778	17	True	1182.32580566	1366.69873047	521.076538086	437.96585083	104.784164429	0.541808506418	295	494	0	10933	100	0	0	0	1782	2016-06-28 07:25:45	Fa018AA031357	SV	VIS	BB001_F_060916	CK60B-G	Grain 2	10	25	Grain	CK60B	none	Sensitive	Grain	United States	Kafir	CK60B
1784	11491	121381.5	0.094668462657	3941.39583874	315	508	418	1206.36280567	1379.06056914	13	True	1218.10925293	1405.75085449	339.590270996	229.853393555	0	0.736116313187	295	508	0	11491	100	0	0	0	1784	2016-06-21 08:29:26	Fa002AA031221	SV	VIS	BB001_F_060916	PI_213900-E	E2	10	18	Energy	PI_213900	PI_213900	Insensitive	Energy	Kenya	Bicolor	PI_213900
1788	2141	14185.5	0.150928765288	952.08029592	146	183	179	1309.09107894	1488.00840729	12	True	1269.02770996	1450.51953125	161.131378174	103.964828491	36.5142974854	0.763998710317	295	183	0	2141	100	0	0	0	1788	2016-06-11 15:09:08	Fa007AA031316	SV	VIS	BB001_F_060916	NTJ2-E	E7	10	8	Energy	NTJ2	none	Sensitive	Energy	India	Durra	NTJ2
1790	1791	6643	0.269607105224	736.156415939	68	195	171	1282.00390843	1517.42434394	12	True	1325.30285645	1365.8059082	429.40536499	67.4879989624	12.489408493	0.987572171172	295	195	0	1791	100	0	0	0	1790	2016-06-23 07:51:16	Fa025AB031574	SV	VIS	BB001_F_060916	Della-S	S7	50	20	Sweet	Della	PI_566819	Insensitive	Sweet	United States	NA	Della
1794	12994	68848	0.188734603765	3603.70375836	263	555	450	1159.73403109	1320.28590119	22	True	1181.77062988	1376.57214355	550.95715332	156.716369629	164.21081543	0.958692703937	295	555	0	12994	100	0	0	0	1794	2016-06-27 21:53:30	Fa026AA031245	SV	VIS	BB001_F_060916	Rio-S	S8	10	24	Sweet	Rio	PI_651496	Insensitive	Sweet	United States	Durra	Rio
1796	10945	62400.5	0.175399235583	2882.97594988	350	265	297	1168.43517588	1496.79844678	26	True	1149.04675293	1508.29321289	346.959411621	235.497161865	83.6738510132	0.734373513971	295	265	0	10945	100	0	0	0	1796	2016-06-29 14:54:03	Fa027AA031216	SV	VIS	BB001_F_060916	PI_642998-S	S9	10	26	Sweet	PI_642998	PI_642998	Insensitive	Energy	NA	Bicolor	PI_642998
1798	8014	49204.5	0.162871282098	2783.07513666	227	388	388	1197.15922136	1477.34302471	15	True	1111.82287598	1689.93640137	325.018737793	262.12512207	0	0.591244540855	295	388	0	8014	100	0	0	0	1798	2016-06-23 17:55:51	Fa025AB031394	SV	VIS	BB001_F_060916	Della-S	S7	50	20	Sweet	Della	PI_566819	Insensitive	Sweet	United States	NA	Della
1800	5392	36522.5	0.147635019509	2018.89207315	215	308	308	1248.42618694	1534.59421365	17	True	1125.7220459	1624.68164062	290.685821533	230.680603027	0	0.608474232278	295	308	0	5392	100	0	0	0	1800	2016-06-18 07:39:29	Fa008AA031347	SV	VIS	BB001_F_060916	M81e-E	E8	10	15	Energy	M81e	PI_653411	Sensitive	Energy	United States	Caudatum/durra	M81e
1802	13245	63498.5	0.208587604432	2363.33930504	216	469	467	1264.15047188	1431.02823707	14	True	1134.9810791	1347.83447266	586.779785156	340.571777344	175.342315674	0.814325711257	295	469	0	13245	100	0	0	0	1802	2016-06-19 17:01:02	Fa011AA031260	SV	VIS	BB001_F_060916	PI_506069-E	E11	10	16	Energy	PI_506069	PI_506069	Sensitive	Energy	Togo	Guinea/bicolor	PI_506069
1804	7224	43607	0.165661476368	2537.38093519	206	396	381	1189.1486711	1369.15254707	14	True	3478.90698242	-1873.93798828	988.613769531	2.60532459606e-07	126.03553772	1	295	396	0	7224	100	0	0	0	1804	2016-06-26 09:17:21	Fa019AC031688	SV	VIS	BB001_F_060916	B.Az9504-S	S1	100	23	Sweet	B.Az9504	PI_656003	Sensitive	Sweet	United States	Kafir	B.Az9504
1806	20953	96788.5	0.216482330029	2649.74132597	243	685	678	1178.23089772	1331.6141364	13	True	1214.78076172	1315.46557617	610.079406738	211.190719604	173.298370361	0.938172085981	295	685	0	20953	100	0	0	0	1806	2016-06-23 18:48:44	Fa012AB031441	SV	VIS	BB001_F_060916	PI_508366-E	E12	50	20	Energy	PI_508366	PI_508366	Sensitive	Energy	Mali	Guinea	PI_508366
1808	7487	44547.5	0.168067792805	1708.57985771	211	349	349	1235.16842527	1501.83518098	19	True	1348.36950684	1585.88049316	305.882476807	271.061523438	22.343460083	0.463374959801	295	349	0	7487	100	0	0	0	1808	2016-06-15 12:31:39	Fa016AA031235	SV	VIS	BB001_F_060916	PI_195754-E	E16	10	12	Energy	PI_195754	PI_195754	Insensitive	Sweet	China	Kafir-bicolor	PI_195754
1810	5946	80057.5	0.0742716172751	3073.25133967	284	400	384	1261.56878574	1449.43037336	23	True	1362.68786621	1411.9095459	435.113311768	329.503173828	34.4435462952	0.653088841277	295	400	0	5946	100	0	0	0	1810	2016-06-23 19:19:09	Fa015AA031234	SV	VIS	BB001_F_060916	PI_152730-E	E15	10	20	Energy	PI_152730	PI_152730	Sensitive	Energy	Kenya	Caudatum/bicolor	PI_152730
1812	19040	237688	0.0801050116119	5532.35815918	489	886	868	1296.40530462	1268.46223739	16	True	1331.83508301	1208.15490723	809.460449219	389.561859131	3.8402364254	0.876577272387	295	886	0	19040	100	0	0	0	1812	2016-06-24 21:49:54	Fa001AC031850	SV	VIS	BB001_F_060916	PI_329311-E	E1	100	21	Energy	PI_329311	PI_329311	Sensitive	Energy	Ethiopia	Durra	PI_329311
1814	6868	58299.5	0.11780547003	2410.10428154	309	270	267	1252.55896913	1532.95864881	22	True	987.642700195	1542.89929199	983.788574219	555.330932617	31.3590373993	0.825445384255	295	270	0	6868	100	0	0	0	1814	2016-06-16 15:29:42	Fa004AB031613	SV	VIS	BB001_F_060916	PI_329632-E	E4	50	13	Energy	PI_329632	PI_329632	Sensitive	Energy	Ethiopia	Durra	PI_329632
1816	15241	84031.5	0.181372461517	3573.41963649	209	791	788	1219.15838856	1282.25123023	16	True	1639.67590332	1630.07983398	848.93145752	1.63672984854e-06	0	1	295	791	0	15241	100	0	0	0	1816	2016-06-25 16:49:07	Fa008AC031887	SV	VIS	BB001_F_060916	M81e-E	E8	100	22	Energy	M81e	PI_653411	Sensitive	Energy	United States	Caudatum/durra	M81e
1818	18619	300636	0.061932037414	6596.08384538	708	632	593	1254.6643751	1302.54132875	41	True	1710.12597656	1559.2869873	1403.59338379	720.291870117	131.105438232	0.858282789089	295	632	0	18619	100	0	0	0	1818	2016-06-29 14:18:56	Fa011AA031200	SV	VIS	BB001_F_060916	PI_506069-E	E11	10	26	Energy	PI_506069	PI_506069	Sensitive	Energy	Togo	Guinea/bicolor	PI_506069
1820	10696	99513.5	0.10748290433	4127.2651614	410	350	376	1226.23382573	1448.62911369	19	True	1202.01989746	1432.67724609	408.114746094	308.463409424	116.728042603	0.654773447581	295	350	0	10696	100	0	0	0	1820	2016-06-21 15:55:09	Fa009AC031858	SV	VIS	BB001_F_060916	PI_229841-E	E9	100	18	Energy	PI_229841	PI_229841	Insensitive	Energy	South Africa	Kafir	PI_229841
1822	3383	12546.5	0.269636950544	1077.9209156	66	267	236	1270.5199527	1460.86905114	17	True	1278.25549316	1466.38757324	223.187973022	63.7365875244	5.20336294174	0.958356787853	295	267	0	3383	100	0	0	0	1822	2016-06-14 13:51:04	Fa022AB031451	SV	VIS	BB001_F_060916	Atlas-S	S4	50	11	Sweet	Atlas	PI_641807	Insensitive	Sweet	United States	Durra	Atlas
1824	12222	76180	0.160435809924	2924.51505387	376	485	485	1153.61135657	1455.09229259	19	True	1124.13366699	1405.33886719	512.021179199	169.263015747	144.530227661	0.94377862061	295	485	0	12222	100	0	0	0	1824	2016-06-24 21:31:04	Fa029AC031848	SV	VIS	BB001_F_060916	PI_510757-E	E18	100	21	Energy	PI_510757	PI_510757	Sensitive	Energy	Cameroon	Durra	PI_510757
1830	16967	134297	0.126339382116	5519.76755762	325	743	742	1301.54806389	1274.71898391	21	True	1309.37487793	1282.33251953	686.50189209	228.875427246	15.7737007141	0.942787685552	295	743	0	16967	100	0	0	0	1830	2016-06-18 18:49:05	Fa001AC031670	SV	VIS	BB001_F_060916	PI_329311-E	E1	100	15	Energy	PI_329311	PI_329311	Sensitive	Energy	Ethiopia	Durra	PI_329311
1834	17354	135529	0.128046395974	5211.84181058	382	667	581	1141.3793938	1235.35242595	18	True	1120.06738281	1257.49902344	588.593322754	262.655303955	153.62928772	0.894912124094	295	667	0	17354	100	0	0	0	1834	2016-06-25 11:56:12	Fa005AB031434	SV	VIS	BB001_F_060916	PI_35038-E	E5	50	22	Energy	PI_35038	PI_35038	Insensitive	Energy	United States	Caudatum	PI_35038
1836	257	330.5	0.7776096823	101.941124916	16	40	33	1213.18677043	1561.36575875	9	True	1212.57226562	1558.87426758	36.2491950989	13.5986156464	170.703140259	0.926967132015	295	40	0	257	100	0	0	0	1836	2016-06-11 10:26:39	Fa014AB031533	SV	VIS	BB001_F_060916	Grassl-E	E14	50	8	Energy	Grassl	PI_154844	Sensitive	Sweet	Uganda	Caudatum	Grassl
1842	15001	90773	0.165258391813	4579.22635114	246	592	561	1233.91800547	1306.73308446	14	True	1175.78979492	1383.36303711	625.95098877	201.587844849	0.589162826538	0.946722482593	295	592	0	15001	100	0	0	0	1842	2016-06-27 12:17:32	Fa018AC031867	SV	VIS	BB001_F_060916	CK60B-G	Grain 2	100	24	Grain	CK60B	none	Sensitive	Grain	United States	Kafir	CK60B
1846	7809	60572	0.128920953576	2114.02559674	237	417	415	1216.42130875	1449.06658983	21	True	2051.85913086	1957.53808594	1819.55114746	977.361022949	0	0.843490544596	295	417	0	7809	100	0	0	0	1846	2016-06-18 08:11:48	Fa017AA031356	SV	VIS	BB001_F_060916	BTx623-G	Grain 1	10	15	Grain	BTx623	PI_564163	Insensitive	Grain	United States	Kafir	BTx623
1848	17356	144051.5	0.120484687768	4907.66649771	505	567	519	1348.5424637	1323.76624798	29	True	1401.88525391	1345.77478027	625.173217773	274.163360596	26.3554077148	0.898711751319	295	567	0	17356	100	0	0	0	1848	2016-06-28 20:17:32	Fa016AA031265	SV	VIS	BB001_F_060916	PI_195754-E	E16	10	25	Energy	PI_195754	PI_195754	Insensitive	Sweet	China	Kafir-bicolor	PI_195754
1850	21903	161856	0.135323991696	3104.40740836	470	606	510	1167.31105328	1348.01707529	25	True	1597.68591309	1458.31860352	2589.19873047	796.61126709	156.448150635	0.951494064625	295	606	0	21903	100	0	0	0	1850	2016-06-29 16:01:59	Fa016AA031235	SV	VIS	BB001_F_060916	PI_195754-E	E16	10	26	Energy	PI_195754	PI_195754	Insensitive	Sweet	China	Kafir-bicolor	PI_195754
1852	5367	36088	0.148719796054	2442.50830472	184	318	318	1228.20942799	1499.16899571	14	True	1386.11889648	1614.88146973	378.815551758	351.470336914	19.740694046	0.3730433687	295	318	0	5367	100	0	0	0	1852	2016-06-17 07:55:04	Fa018AA031267	SV	VIS	BB001_F_060916	CK60B-G	Grain 2	10	14	Grain	CK60B	none	Sensitive	Grain	United States	Kafir	CK60B
1858	23945	130572.5	0.183384709644	5493.03243506	398	695	695	1140.90858217	1310.71814575	16	True	1094.50952148	1278.14648438	699.035766602	208.54927063	156.044647217	0.954460134929	295	695	0	23945	100	0	0	0	1858	2016-06-29 18:57:59	Fa004AC031793	SV	VIS	BB001_F_060916	PI_329632-E	E4	100	26	Energy	PI_329632	PI_329632	Sensitive	Energy	Ethiopia	Durra	PI_329632
1862	10246	55522.5	0.184537799991	2884.58630574	222	429	428	1206.17977747	1437.41196565	26	True	1522.83276367	1742.95458984	711.76940918	418.699523926	0	0.808677936678	295	429	0	10246	100	0	0	0	1862	2016-06-17 21:42:55	Fa013AC031682	SV	VIS	BB001_F_060916	PI_297130-E	E13	100	14	Energy	PI_297130	PI_297130	Sensitive	Sweet	Uganda	Caudatum	PI_297130
1864	8901	67188	0.13247901411	2619.86325204	196	449	448	1224.49455117	1425.37501404	21	True	139.860351562	835.432067871	2622.59741211	1066.72424316	125.185386658	0.91354243991	295	449	0	8901	100	0	0	0	1864	2016-06-18 17:29:37	Fa025AC031664	SV	VIS	BB001_F_060916	Della-S	S7	100	15	Sweet	Della	PI_566819	Insensitive	Sweet	United States	NA	Della
1866	11223	101320.5	0.110767317571	4301.08421504	270	547	547	1205.86278179	1393.75006683	14	True	1340.29870605	1432.22412109	685.526428223	353.560668945	161.194534302	0.856738767174	295	547	0	11223	100	0	0	0	1866	2016-06-23 19:21:14	Fa022AA031241	SV	VIS	BB001_F_060916	Atlas-S	S4	10	20	Sweet	Atlas	PI_641807	Insensitive	Sweet	United States	Durra	Atlas
1868	13744	84369	0.162903436096	4552.49324381	271	548	455	1186.84727881	1351.9326979	18	True	1098.64489746	1364.32348633	552.881164551	271.417327881	165.627075195	0.871207809339	295	548	0	13744	100	0	0	0	1868	2016-06-27 10:20:21	Fa019AC031838	SV	VIS	BB001_F_060916	B.Az9504-S	S1	100	24	Sweet	B.Az9504	PI_656003	Sensitive	Sweet	United States	Kafir	B.Az9504
1870	6576	49174	0.133729206491	1882.14334691	249	266	262	1235.305809	1528.3125	12	True	619.235717773	1541.03735352	1212.32177734	889.425048828	0	0.679522929553	295	266	0	6576	100	0	0	0	1870	2016-06-19 17:37:29	Fa019AB031538	SV	VIS	BB001_F_060916	B.Az9504-S	S1	50	16	Sweet	B.Az9504	PI_656003	Sensitive	Sweet	United States	Kafir	B.Az9504
1876	1769	5609.5	0.315357875033	482.190905809	86	129	115	1226.00452233	1503.9361221	8	True	1172.26196289	1406.18371582	206.015396118	107.561019897	0	0.852883143178	295	129	0	1769	100	0	0	0	1876	2016-06-12 09:57:56	Fa028AC031787	SV	VIS	BB001_F_060916	China 17-S	S10	100	9	Sweet	China 17	none	Insensitive	Sweet	NA	Bicolor	China 17
1878	2301	19194.5	0.119878090078	1531.02170789	150	308	246	1237.37592351	1407.40199913	8	True	1166.71057129	1470.72973633	255.155349731	115.997665405	4.9307847023	0.890687617384	295	308	0	2301	100	0	0	0	1878	2016-06-15 17:21:06	Fa005AB031554	SV	VIS	BB001_F_060916	PI_35038-E	E5	50	12	Energy	PI_35038	PI_35038	Insensitive	Energy	United States	Caudatum	PI_35038
1880	5198	38370.5	0.135468654305	2525.61360013	229	302	301	1250.49730666	1533.63736052	16	True	893.929077148	1761.30395508	800.977111816	335.945526123	0	0.907792471668	295	302	0	5198	100	0	0	0	1880	2016-06-14 17:16:25	Fa015AC031804	SV	VIS	BB001_F_060916	PI_152730-E	E15	100	11	Energy	PI_152730	PI_152730	Sensitive	Energy	Kenya	Caudatum/bicolor	PI_152730
1882	4353	13798	0.315480504421	1618.58978856	219	115	210	1220.08614748	1586.46060188	18	True	1243.37109375	1559.20263672	252.792633057	100.56085968	89.9267807007	0.917472242945	295	115	0	4353	100	0	0	0	1882	2016-06-14 15:12:31	Fa021AA031240	SV	VIS	BB001_F_060916	ICSV700-S	S3	10	11	Sweet	ICSV700	none	Sensitive	Sweet	NA	Bicolor	ICSV700
1884	16288	158538.5	0.102738451543	4187.11663842	467	577	505	1199.85848477	1297.16558202	20	True	1025.33178711	1521.78918457	841.684143066	460.369567871	12.4163913727	0.837157181994	295	577	0	16288	100	0	0	0	1884	2016-06-22 21:10:42	Fa003AC031642	SV	VIS	BB001_F_060916	PI_505735-E	E3	100	19	Energy	PI_505735	PI_505735	Insensitive	Sweet	Zambia	Caudatum	PI_505735
1886	5843	37138	0.157332112661	1708.3797375	199	320	320	1229.15728222	1518.19014205	14	True	1779.06274414	1649.20117188	1289.30541992	1100.12353516	5.17637348175	0.521472038891	295	320	0	5843	100	0	0	0	1886	2016-06-24 22:54:20	Fa010AA031319	SV	VIS	BB001_F_060916	PI_297155-E	E10	10	21	Energy	PI_297155	PI_297155	Insensitive	Energy	Uganda	Kafir	PI_297155
1888	9123	99398	0.0917825308356	4271.53535295	238	545	544	1199.53644634	1426.04998356	18	True	1211.91601562	1397.42602539	485.955444336	265.00869751	161.616104126	0.838217944184	295	545	0	9123	100	0	0	0	1888	2016-06-18 21:34:27	Fa030AB031519	SV	VIS	BB001_F_060916	PI_655972-E	E17	50	15	Energy	PI_655972	PI_655972	Insensitive	Energy	South Africa	kafir	PI_655972
1890	14090	96999	0.145259229477	4051.26271355	339	555	524	1264.60340667	1396.1456352	17	True	1490.13574219	1293.72546387	795.698913574	363.013519287	44.7934112549	0.889867173087	295	555	0	14090	100	0	0	0	1890	2016-06-26 12:06:51	Fa015AB031504	SV	VIS	BB001_F_060916	PI_152730-E	E15	50	23	Energy	PI_152730	PI_152730	Sensitive	Energy	Kenya	Caudatum/bicolor	PI_152730
1892	7992	56444	0.141591666076	2610.62925124	231	411	410	1300.17354855	1435.45708208	17	True	1285.78479004	1436.81604004	384.012451172	194.110366821	20.8658103943	0.862838698628	295	411	0	7992	100	0	0	0	1892	2016-06-15 18:13:33	Fa020AC031899	SV	VIS	BB001_F_060916	San Chi San-S	S2	100	12	Sweet	San Chi San	PI_542718	Insensitive	Sweet	China	Bicolor	San Chi San
1896	25584	271818	0.0941218020882	6892.76888299	484	839	838	1322.76012351	1276.90208724	23	True	1378.71313477	1228.93322754	728.406005859	425.587982178	20.9241962433	0.811557163434	295	839	0	25584	100	0	0	0	1896	2016-06-27 20:19:14	Fa016AB031385	SV	VIS	BB001_F_060916	PI_195754-E	E16	50	24	Energy	PI_195754	PI_195754	Insensitive	Sweet	China	Kafir-bicolor	PI_195754
1898	14895	115412	0.12905936991	4413.47805023	374	611	489	1299.5204431	1316.81235314	25	True	1479.77722168	1273.02978516	757.043151855	381.156799316	31.2050571442	0.864006331533	295	611	0	14895	100	0	0	0	1898	2016-06-23 08:43:54	Fa001AB031580	SV	VIS	BB001_F_060916	PI_329311-E	E1	50	20	Energy	PI_329311	PI_329311	Sensitive	Energy	Ethiopia	Durra	PI_329311
1904	17341	104695	0.165633506853	4672.71045685	449	571	399	1331.77982815	1300.44766738	15	True	1365.98217773	1329.11047363	678.013427734	250.402374268	42.4277839661	0.929303190889	295	571	0	17341	100	0	0	0	1904	2016-06-27 10:42:58	Fa021AC031900	SV	VIS	BB001_F_060916	ICSV700-S	S3	100	24	Sweet	ICSV700	none	Sensitive	Sweet	NA	Bicolor	ICSV700
1906	6690	46770	0.14304041052	1914.30272722	222	324	322	1209.80059791	1496.51913303	16	True	1347.41845703	1535.46435547	678.808288574	312.755950928	161.97102356	0.887533763685	295	324	0	6690	100	0	0	0	1906	2016-06-20 17:10:35	Fa018AA031357	SV	VIS	BB001_F_060916	CK60B-G	Grain 2	10	17	Grain	CK60B	none	Sensitive	Grain	United States	Kafir	CK60B
1908	7040	49335.5	0.14269643563	2967.51298201	251	336	254	1185.51903409	1441.09090909	20	True	1083.32824707	1503.38232422	417.967346191	344.667541504	78.0271453857	0.565675525998	295	336	0	7040	100	0	0	0	1908	2016-06-17 07:21:02	Fa009AC031738	SV	VIS	BB001_F_060916	PI_229841-E	E9	100	14	Energy	PI_229841	PI_229841	Insensitive	Energy	South Africa	Kafir	PI_229841
1914	6923	53670	0.128991988075	2951.47742891	205	349	349	1207.27892532	1485.35418171	18	True	1055.82128906	1425.03540039	495.183868408	341.100036621	127.656745911	0.72491805415	295	349	0	6923	100	0	0	0	1914	2016-06-18 19:01:23	Fa019AC031688	SV	VIS	BB001_F_060916	B.Az9504-S	S1	100	15	Sweet	B.Az9504	PI_656003	Sensitive	Sweet	United States	Kafir	B.Az9504
1916	10712	119671.5	0.089511704959	4266.15403175	347	519	456	1220.02417849	1390.75830844	14	True	460.238098145	1581.03491211	1510.95751953	1048.04577637	0	0.720331268623	295	519	0	10712	100	0	0	0	1916	2016-06-27 11:54:44	Fa018AA031327	SV	VIS	BB001_F_060916	CK60B-G	Grain 2	10	24	Grain	CK60B	none	Sensitive	Grain	United States	Kafir	CK60B
1918	12828	103704.5	0.123697621608	2863.97386193	293	598	596	1264.08995946	1344.06852198	17	True	1284.36889648	1361.0534668	452.459564209	335.58102417	0	0.670751896772	295	598	0	12828	100	0	0	0	1918	2016-06-19 21:15:02	Fa018AC031837	SV	VIS	BB001_F_060916	CK60B-G	Grain 2	100	16	Grain	CK60B	none	Sensitive	Grain	United States	Kafir	CK60B
1920	9290	64783.5	0.143400711601	2399.50582564	253	435	432	1205.89461787	1452.50775027	20	True	1338.89367676	1537.09985352	670.998168945	301.695007324	1.40872859955	0.893219328758	295	435	0	9290	100	0	0	0	1920	2016-06-19 21:10:43	Fa026AC031845	SV	VIS	BB001_F_060916	Rio-S	S8	100	16	Sweet	Rio	PI_651496	Insensitive	Sweet	United States	Durra	Rio
1922	10978	60023	0.18289655632	3668.63190544	500	306	434	1085.18300237	1479.81973037	24	True	1065.30786133	1474.70812988	511.089202881	129.352890015	121.043014526	0.967442060772	295	306	0	10978	100	0	0	0	1922	2016-06-22 22:18:37	Fa020AA031239	SV	VIS	BB001_F_060916	San Chi San-S	S2	10	19	Sweet	San Chi San	PI_542718	Insensitive	Sweet	China	Bicolor	San Chi San
1924	456	1191	0.382871536524	264.936072588	30	64	59	1288.21052632	1571.02412281	7	True	1262.92736816	1570.86779785	77.6503677368	62.1985168457	142.850326538	0.598654485573	295	64	0	456	100	0	0	0	1924	2016-06-11 12:12:19	Fa019AC031778	SV	VIS	BB001_F_060916	B.Az9504-S	S1	100	8	Sweet	B.Az9504	PI_656003	Sensitive	Sweet	United States	Kafir	B.Az9504
1926	11304	135058.5	0.0836970646053	4799.90357757	310	587	584	1244.46027955	1392.32634466	16	True	1271.71337891	1385.90856934	415.567321777	392.66595459	0	0.327384172293	295	587	0	11304	100	0	0	0	1926	2016-06-17 20:47:55	Fa020AB031389	SV	VIS	BB001_F_060916	San Chi San-S	S2	50	14	Sweet	San Chi San	PI_542718	Insensitive	Sweet	China	Bicolor	San Chi San
1928	1598	6178.5	0.258638828195	585.303603649	77	147	142	1265.53817272	1505.77409262	9	True	1295.51184082	1480.94274902	113.986831665	84.3385543823	148.914428711	0.672719789643	295	147	0	1598	100	0	0	0	1928	2016-06-11 11:06:09	Fa017AB031536	SV	VIS	BB001_F_060916	BTx623-G	Grain 1	50	8	Grain	BTx623	PI_564163	Insensitive	Grain	United States	Kafir	BTx623
1930	7807	61819	0.126288034423	2896.88085389	282	295	280	1256.46816959	1490.91610094	21	True	1148.41113281	1495.95727539	505.008453369	270.886077881	68.2065963745	0.843964460013	295	295	0	7807	100	0	0	0	1930	2016-06-22 11:03:34	Fa014AB031563	SV	VIS	BB001_F_060916	Grassl-E	E14	50	19	Energy	Grassl	PI_154844	Sensitive	Sweet	Uganda	Caudatum	Grassl
1932	5775	28950.5	0.199478420062	2464.66581786	200	244	243	1239.48588745	1543.56848485	12	True	1499.73522949	1733.44482422	567.600219727	254.405990601	0	0.893926619651	295	244	0	5775	100	0	0	0	1932	2016-06-15 11:00:17	Fa010AA031199	SV	VIS	BB001_F_060916	PI_297155-E	E10	10	12	Energy	PI_297155	PI_297155	Insensitive	Energy	Uganda	Kafir	PI_297155
1934	1012	2147	0.471355379599	322.492421508	66	95	80	1226.22134387	1492.73913043	9	True	1243.4263916	1507.91381836	99.6442184448	66.3232955933	34.5215797424	0.746307747064	295	95	0	1012	100	0	0	0	1934	2016-06-11 07:02:07	Fa024AC031663	SV	VIS	BB001_F_060916	Chinese Amber-S	S6	100	8	Sweet	Chinese Amber	PI_22913	Insensitive	Sweet	China	Caudatum/durra	Chinese Amber
1936	4550	40859	0.11135857461	2250.78527784	173	275	258	1226.76857143	1476.92923077	15	True	1140.58422852	1472.96655273	328.456939697	251.156082153	146.323303223	0.644440432946	295	275	0	4550	100	0	0	0	1936	2016-06-19 21:47:11	Fa013AA031322	SV	VIS	BB001_F_060916	PI_297130-E	E13	10	16	Energy	PI_297130	PI_297130	Sensitive	Sweet	Uganda	Caudatum	PI_297130
1938	6748	39703.5	0.169959827219	2347.27438986	220	281	281	1230.24081209	1543.48532899	15	True	1218.51977539	1503.85754395	250.809417725	231.87677002	99.7398529053	0.381148550649	295	281	0	6748	100	0	0	0	1938	2016-06-14 21:42:45	Fa004AC031853	SV	VIS	BB001_F_060916	PI_329632-E	E4	100	11	Energy	PI_329632	PI_329632	Sensitive	Energy	Ethiopia	Durra	PI_329632
1942	9015	72890.5	0.123678668688	2551.47820091	262	372	372	1261.09317804	1446.2879645	15	True	1197.27844238	1443.37792969	378.783996582	268.065429688	19.126991272	0.706513076693	295	372	0	9015	100	0	0	0	1942	2016-06-24 20:25:16	Fa004AA031283	SV	VIS	BB001_F_060916	PI_329632-E	E4	10	21	Energy	PI_329632	PI_329632	Sensitive	Energy	Ethiopia	Durra	PI_329632
1946	17657	101139.5	0.174580653454	2910.18201268	283	443	438	1202.45273829	1395.54409016	21	True	1266.03466797	1409.88720703	497.201141357	273.5262146	164.520904541	0.8350777684	295	443	0	17657	100	0	0	0	1946	2016-06-25 13:36:12	Fa012AA031261	SV	VIS	BB001_F_060916	PI_508366-E	E12	10	22	Energy	PI_508366	PI_508366	Sensitive	Energy	Mali	Guinea	PI_508366
1948	13464	61305	0.219623195498	3125.74817145	345	389	329	1148.05184195	1425.4650921	24	True	1187.72180176	1446.40136719	436.649017334	178.675674438	150.808273315	0.912445849445	295	389	0	13464	100	0	0	0	1948	2016-06-21 07:30:38	Fa012AA031201	SV	VIS	BB001_F_060916	PI_508366-E	E12	10	18	Energy	PI_508366	PI_508366	Sensitive	Energy	Mali	Guinea	PI_508366
1950	12505	148547	0.0841821107124	5519.04072833	370	544	404	1249.87892843	1345.24710116	23	True	1386.98583984	1362.29162598	608.819885254	429.151580811	176.089813232	0.709315766248	295	544	0	12505	100	0	0	0	1950	2016-06-24 21:20:30	Fa014AC031893	SV	VIS	BB001_F_060916	Grassl-E	E14	100	21	Energy	Grassl	PI_154844	Sensitive	Sweet	Uganda	Caudatum	Grassl
1952	6403	23676.5	0.270436931134	1513.38059151	287	149	160	1280.90363892	1610.56489146	10	True	1009.73577881	1546.3638916	570.382141113	131.190032959	0	0.97318974189	295	149	0	6403	100	0	0	0	1952	2016-06-25 18:42:31	Fa010AB031589	SV	VIS	BB001_F_060916	PI_297155-E	E10	50	22	Energy	PI_297155	PI_297155	Insensitive	Energy	Uganda	Kafir	PI_297155
1954	0	0	0	0	0	0	0	0	0	0	0	0	0	0	0	0	0	0	0	0	0	0	0	0	0	1954	2016-06-13 07:45:38	Fa025AB031634	SV	VIS	BB001_F_060916	Della-S	S7	50	10	Sweet	Della	PI_566819	Insensitive	Sweet	United States	NA	Della
1956	3139	15710	0.199809038829	992.648837447	202	243	195	1312.36285441	1427.21121376	11	True	1263.23181152	1407.82202148	183.932617188	89.8205871582	34.0825386047	0.872656696964	295	243	0	3139	100	0	0	0	1956	2016-06-16 07:36:53	Fa024AB031393	SV	VIS	BB001_F_060916	Chinese Amber-S	S6	50	13	Sweet	Chinese Amber	PI_22913	Insensitive	Sweet	China	Caudatum/durra	Chinese Amber
1958	5066	20507	0.247037596918	1212.94024849	196	193	192	1216.64626925	1575.91117252	17	True	1211.8269043	1538.11425781	205.918136597	165.020751953	84.9365158081	0.598142073204	295	193	0	5066	100	0	0	0	1958	2016-06-13 17:44:59	Fa008AA031197	SV	VIS	BB001_F_060916	M81e-E	E8	10	10	Energy	M81e	PI_653411	Sensitive	Energy	United States	Caudatum/durra	M81e
1960	5849	39459.5	0.148227929903	1550.50373769	211	315	313	1213.43203966	1504.88117627	12	True	609.519897461	1184.81787109	1501.21154785	455.570281982	121.555168152	0.952841499903	295	315	0	5849	100	0	0	0	1960	2016-06-17 21:25:02	Fa008AA031227	SV	VIS	BB001_F_060916	M81e-E	E8	10	14	Energy	M81e	PI_653411	Sensitive	Energy	United States	Caudatum/durra	M81e
1962	1166	1684	0.692399049881	322.208150744	21	114	102	1273.09433962	1538.46912521	15	True	1273.35949707	1543.43334961	104.92893219	18.7544307709	178.037612915	0.9838973232	295	114	0	1166	100	0	0	0	1962	2016-06-12 11:35:31	Fa010AC031859	SV	VIS	BB001_F_060916	PI_297155-E	E10	100	9	Energy	PI_297155	PI_297155	Insensitive	Energy	Uganda	Kafir	PI_297155
1964	14926	185964	0.0802628465725	4002.54346693	585	569	524	1327.15154763	1358.98271473	22	True	1453.15307617	1374.00537109	621.899841309	474.167663574	21.0101013184	0.647046891498	295	569	0	14926	100	0	0	0	1964	2016-06-24 14:51:06	Fa008AC031647	SV	VIS	BB001_F_060916	M81e-E	E8	100	21	Energy	M81e	PI_653411	Sensitive	Energy	United States	Caudatum/durra	M81e
1966	19671	190474	0.10327393765	4831.34765685	571	558	517	1198.55045498	1303.71038585	15	True	1171.3527832	1293.26330566	1000.93682861	314.054595947	30.2313690186	0.949502106767	295	558	0	19671	100	0	0	0	1966	2016-06-27 08:20:00	Fa011AC031770	SV	VIS	BB001_F_060916	PI_506069-E	E11	100	24	Energy	PI_506069	PI_506069	Sensitive	Energy	Togo	Guinea/bicolor	PI_506069
1968	23164	173411.5	0.133578222898	4244.86533999	489	739	530	1216.21546365	1216.69120186	10	True	1137.90625	1292.64160156	787.906311035	355.605316162	23.638502121	0.892357402762	295	739	0	23164	100	0	0	0	1968	2016-06-26 08:41:08	Fa017AC031686	SV	VIS	BB001_F_060916	BTx623-G	Grain 1	100	23	Grain	BTx623	PI_564163	Insensitive	Grain	United States	Kafir	BTx623
1970	5014	31570	0.158821666139	2033.64164543	190	329	328	1201.47566813	1511.62963702	16	True	1295.22705078	1617.08789062	244.37713623	236.730987549	0	0.2481887795	295	329	0	5014	100	0	0	0	1970	2016-06-14 20:41:00	Fa024AC031903	SV	VIS	BB001_F_060916	Chinese Amber-S	S6	100	11	Sweet	Chinese Amber	PI_22913	Insensitive	Sweet	China	Caudatum/durra	Chinese Amber
1972	15620	115679.5	0.135028246146	3830.49402022	339	555	427	1190.68828425	1315.90620999	9	True	1183.13195801	1325.27282715	493.245361328	303.635772705	30.921913147	0.788068395265	295	555	0	15620	100	0	0	0	1972	2016-06-27 08:23:54	Fa009AC031768	SV	VIS	BB001_F_060916	PI_229841-E	E9	100	24	Energy	PI_229841	PI_229841	Insensitive	Energy	South Africa	Kafir	PI_229841
1976	22450	209764.5	0.107024782554	6650.55907321	579	539	538	1287.32129176	1340.55714922	39	True	1158.39868164	1398.43688965	735.542419434	396.765991211	48.6194572449	0.842037115937	295	539	0	22450	100	0	0	0	1976	2016-06-27 20:46:21	Fa011AB031380	SV	VIS	BB001_F_060916	PI_506069-E	E11	50	24	Energy	PI_506069	PI_506069	Sensitive	Energy	Togo	Guinea/bicolor	PI_506069
1978	15909	211307.5	0.0752883830437	4665.94354796	600	577	523	1253.50248287	1369.05889748	14	True	1490.82849121	1406.21716309	733.583007812	574.815856934	116.718223572	0.621299697094	295	577	0	15909	100	0	0	0	1978	2016-06-29 18:49:23	Fa023AA031302	SV	VIS	BB001_F_060916	Leoti-S	S5	10	26	Sweet	Leoti	PI_641825	Insensitive	Sweet	United States	Durra	Leoti
1980	8121	70905.5	0.114532723131	2996.36447966	275	393	386	1213.96355129	1454.06858761	13	True	1120.58813477	1508.70605469	845.584289551	285.602508545	62.0367774963	0.941233134235	295	393	0	8121	100	0	0	0	1980	2016-06-20 15:18:40	Fa003AB031522	SV	VIS	BB001_F_060916	PI_505735-E	E3	50	17	Energy	PI_505735	PI_505735	Insensitive	Sweet	Zambia	Caudatum	PI_505735
1984	3388	13396.5	0.252901877356	1031.61939991	92	245	241	1229.36688312	1490.73789847	11	True	1237.35522461	1496.91503906	204.913894653	83.3807296753	178.391159058	0.913469957018	295	245	0	3388	100	0	0	0	1984	2016-06-13 08:39:36	Fa007AA031316	SV	VIS	BB001_F_060916	NTJ2-E	E7	10	10	Energy	NTJ2	none	Sensitive	Energy	India	Durra	NTJ2
1986	3250	13150	0.247148288973	1594.8833096	192	129	164	1228.53969231	1576.12430769	15	True	1197.10791016	1555.16052246	276.471343994	100.004814148	94.3288269043	0.932287342682	295	129	0	3250	100	0	0	0	1986	2016-06-12 21:36:32	Fa003AA031222	SV	VIS	BB001_F_060916	PI_505735-E	E3	10	9	Energy	PI_505735	PI_505735	Insensitive	Sweet	Zambia	Caudatum	PI_505735
1988	14488	105895	0.136814769347	3893.68625915	311	453	434	1281.88397294	1336.44243512	20	True	1106.15258789	1412.25671387	571.491882324	451.020080566	56.7638473511	0.614139223842	295	453	0	14488	100	0	0	0	1988	2016-06-25 18:01:43	Fa002AC031821	SV	VIS	BB001_F_060916	PI_213900-E	E2	100	22	Energy	PI_213900	PI_213900	Insensitive	Energy	Kenya	Bicolor	PI_213900
1996	12875	63833.5	0.201696601314	3764.24994671	267	380	333	1252.96085437	1416.70260194	24	True	1263.0748291	1448.50976562	360.137023926	246.28453064	21.4375591278	0.729610064605	295	380	0	12875	100	0	0	0	1996	2016-06-26 10:58:58	Fa009AB031468	SV	VIS	BB001_F_060916	PI_229841-E	E9	50	23	Energy	PI_229841	PI_229841	Insensitive	Energy	South Africa	Kafir	PI_229841
1998	3079	15527.5	0.198293350507	1108.34732175	182	291	233	1133.66092887	1447.64209159	12	True	1004.38049316	1478.10925293	432.473510742	269.780090332	132.946334839	0.7815782595	295	291	0	3079	100	0	0	0	1998	2016-06-13 17:22:47	Fa002AC031701	SV	VIS	BB001_F_060916	PI_213900-E	E2	100	10	Energy	PI_213900	PI_213900	Insensitive	Energy	Kenya	Bicolor	PI_213900
2000	4815	28831	0.16700773473	1942.88091648	221	253	253	1252.87975078	1541.51277259	15	True	1306.65124512	1607.62390137	180.784088135	176.128356934	35.4445877075	0.22548340888	295	253	0	4815	100	0	0	0	2000	2016-06-14 14:29:56	Fa008AA031197	SV	VIS	BB001_F_060916	M81e-E	E8	10	11	Energy	M81e	PI_653411	Sensitive	Energy	United States	Caudatum/durra	M81e
2006	12641	107561	0.117524009632	4868.80879664	446	517	510	1118.82208686	1315.01210347	14	True	1105.65649414	1333.04077148	569.326171875	203.66456604	149.01133728	0.93382538899	295	517	0	12641	100	0	0	0	2006	2016-06-23 16:56:18	Fa005AB031374	SV	VIS	BB001_F_060916	PI_35038-E	E5	50	20	Energy	PI_35038	PI_35038	Insensitive	Energy	United States	Caudatum	PI_35038
2008	1191	1690	0.704733727811	264.267025828	39	91	73	1297.36356003	1524.04785894	13	True	1297.57714844	1521.48950195	83.9866104126	28.575548172	14.1620521545	0.940338873694	295	91	0	1191	100	0	0	0	2008	2016-06-11 08:58:22	Fa025AB031424	SV	VIS	BB001_F_060916	Della-S	S7	50	8	Sweet	Della	PI_566819	Insensitive	Sweet	United States	NA	Della
2010	24471	265707.5	0.0920975132429	7802.80253565	658	593	581	1200.19116505	1278.70176944	26	True	1141.26550293	1307.21289062	657.855285645	543.228942871	61.8983688354	0.564025295562	295	593	0	24471	100	0	0	0	2010	2016-06-28 18:23:03	Fa029AB031428	SV	VIS	BB001_F_060916	PI_510757-E	E18	50	25	Energy	PI_510757	PI_510757	Sensitive	Energy	Cameroon	Durra	PI_510757
2016	7093	49238	0.144055404362	2487.82580328	189	348	345	1228.94797688	1477.75088115	15	True	1068.2121582	1532.29296875	669.999511719	374.120422363	13.3830862045	0.829579180254	295	348	0	7093	100	0	0	0	2016	2016-06-19 17:44:53	Fa027AB031486	SV	VIS	BB001_F_060916	PI_642998-S	S9	50	16	Sweet	PI_642998	PI_642998	Insensitive	Energy	NA	Bicolor	PI_642998
2018	9839	46530.5	0.211452703066	2454.25199616	392	354	341	1033.37961175	1378.987702	18	True	1000.95031738	1394.7800293	438.118988037	133.419235229	132.25982666	0.952503576981	295	354	0	9839	100	0	0	0	2018	2016-06-20 10:26:17	Fa005AB031374	SV	VIS	BB001_F_060916	PI_35038-E	E5	50	17	Energy	PI_35038	PI_35038	Insensitive	Energy	United States	Caudatum	PI_35038
2022	11762	148725	0.0790855605984	5513.66627681	494	563	437	1229.69554498	1336.19962591	13	True	1149.48815918	1115.80322266	897.221862793	387.280731201	1.74416077137	0.902043885327	295	563	0	11762	100	0	0	0	2022	2016-06-27 08:33:11	Fa023AC031782	SV	VIS	BB001_F_060916	Leoti-S	S5	100	24	Sweet	Leoti	PI_641825	Insensitive	Sweet	United States	Durra	Leoti
2024	25123	201624.5	0.12460291284	4322.62983966	518	740	690	1162.59889344	1318.70389683	6	True	1140.82580566	1331.09643555	614.145812988	453.987854004	6.33146810532	0.673465836035	295	740	0	25123	100	0	0	0	2024	2016-06-28 20:12:22	Fa002AC031791	SV	VIS	BB001_F_060916	PI_213900-E	E2	100	25	Energy	PI_213900	PI_213900	Insensitive	Energy	Kenya	Bicolor	PI_213900
2026	18211	115606	0.157526425964	4277.01871264	403	525	513	1159.7630553	1345.2309044	32	True	1118.81994629	1354.18481445	572.42376709	254.255172729	147.962036133	0.895941047336	295	525	0	18211	100	0	0	0	2026	2016-06-27 21:28:13	Fa021AB031420	SV	VIS	BB001_F_060916	ICSV700-S	S3	50	24	Sweet	ICSV700	none	Sensitive	Sweet	NA	Bicolor	ICSV700
2028	18817	129928.5	0.144825808041	4725.6226393	329	527	524	1259.13020141	1364.56247011	29	True	1284.29455566	1357.04077148	489.711517334	301.235626221	15.9285573959	0.788426686038	295	527	0	18817	100	0	0	0	2028	2016-06-24 15:08:59	Fa009AC031648	SV	VIS	BB001_F_060916	PI_229841-E	E9	100	21	Energy	PI_229841	PI_229841	Insensitive	Energy	South Africa	Kafir	PI_229841
2030	4010	25832	0.15523381852	2094.61427939	299	332	332	1312.44239401	1480.70249377	17	True	1509.97119141	1328.09399414	793.16595459	136.271087646	45.9467964172	0.985130710835	295	332	0	4010	100	0	0	0	2030	2016-06-19 18:33:56	Fa027AA031306	SV	VIS	BB001_F_060916	PI_642998-S	S9	10	16	Sweet	PI_642998	PI_642998	Insensitive	Energy	NA	Bicolor	PI_642998
2032	8946	51776	0.172782756489	2266.81985199	203	514	430	1134.62620165	1327.04191818	12	True	1194.05407715	1232.72033691	619.157531738	233.688827515	10.1943025589	0.926037985661	295	514	0	8946	100	0	0	0	2032	2016-06-15 10:57:12	Fa001AC031640	SV	VIS	BB001_F_060916	PI_329311-E	E1	100	12	Energy	PI_329311	PI_329311	Sensitive	Energy	Ethiopia	Durra	PI_329311
2034	11129	138326	0.080454867487	4154.81627381	406	517	506	1242.5855872	1419.59349447	13	True	1218.37036133	1430.98852539	292.416656494	247.353744507	0	0.53334969631	295	517	0	11129	100	0	0	0	2034	2016-06-21 11:17:07	Fa023AC031752	SV	VIS	BB001_F_060916	Leoti-S	S5	100	18	Sweet	Leoti	PI_641825	Insensitive	Sweet	United States	Durra	Leoti
2036	10017	88031	0.113789460531	2638.60127854	328	454	450	1292.91344714	1416.83537985	18	True	1043.66003418	1476.28186035	1045.61450195	508.379730225	23.745759964	0.873846518456	295	454	0	10017	100	0	0	0	2036	2016-06-24 20:09:50	Fa030AC031789	SV	VIS	BB001_F_060916	PI_655972-E	E17	100	21	Energy	PI_655972	PI_655972	Insensitive	Energy	South Africa	kafir	PI_655972
2038	3154	7294	0.432410200165	827.712764859	69	278	249	1265.29422955	1453.22098922	18	True	1263.09729004	1464.57824707	248.072357178	32.2089500427	170.257080078	0.991535362451	295	278	0	3154	100	0	0	0	2038	2016-06-16 07:08:57	Fa018AB031447	SV	VIS	BB001_F_060916	CK60B-G	Grain 2	50	13	Grain	CK60B	none	Sensitive	Grain	United States	Kafir	CK60B
2040	13106	209178	0.0626547724904	4159.63489199	571	587	568	1261.3691439	1368.12070807	23	True	1539.61962891	1576.68078613	1042.27404785	542.981445312	138.564758301	0.853582052585	295	587	0	13106	100	0	0	0	2040	2016-06-20 18:51:16	Fa012AC031891	SV	VIS	BB001_F_060916	PI_508366-E	E12	100	17	Energy	PI_508366	PI_508366	Sensitive	Energy	Mali	Guinea	PI_508366
2042	3777	9270.5	0.407421390432	1183.05649316	201	87	185	1227.42573471	1594.42441091	15	True	1208.36914062	1579.10876465	191.405639648	73.3258743286	99.1283950806	0.923710398186	295	87	0	3777	100	0	0	0	2042	2016-06-14 22:00:41	Fa022AA031331	SV	VIS	BB001_F_060916	Atlas-S	S4	10	11	Sweet	Atlas	PI_641807	Insensitive	Sweet	United States	Durra	Atlas
2044	11645	112848	0.103191904154	3373.70886087	466	403	363	1350.82765135	1399.21356805	27	True	1407.65441895	1421.03198242	504.569976807	276.798950195	55.4493675232	0.836095531847	295	403	0	11645	100	0	0	0	2044	2016-06-28 07:41:53	Fa011AA031350	SV	VIS	BB001_F_060916	PI_506069-E	E11	10	25	Energy	PI_506069	PI_506069	Sensitive	Energy	Togo	Guinea/bicolor	PI_506069
2046	7131	42204	0.168965027012	2593.95416319	215	333	245	1255.45449446	1438.96157622	20	True	1216.3371582	1462.14111328	312.510925293	171.586837769	11.2977733612	0.835783799884	295	333	0	7131	100	0	0	0	2046	2016-06-22 08:00:45	Fa003AB031462	SV	VIS	BB001_F_060916	PI_505735-E	E3	50	19	Energy	PI_505735	PI_505735	Insensitive	Sweet	Zambia	Caudatum	PI_505735
2048	6711	42228.5	0.158921107783	2396.71633041	190	313	312	1219.32379675	1502.65936522	15	True	1209.8092041	1481.76611328	284.317230225	238.53717041	132.438537598	0.544158455666	295	313	0	6711	100	0	0	0	2048	2016-06-17 08:03:05	Fa030AA031279	SV	VIS	BB001_F_060916	PI_655972-E	E17	10	14	Energy	PI_655972	PI_655972	Insensitive	Energy	South Africa	kafir	PI_655972
2050	5416	19610	0.276185619582	2144.32524192	119	321	321	1171.60690547	1453.69885524	20	True	1056.63598633	1351.90454102	560.761535645	176.191421509	153.015060425	0.949356727083	295	321	0	5416	100	0	0	0	2050	2016-06-15 10:25:43	Fa013AB031382	SV	VIS	BB001_F_060916	PI_297130-E	E13	50	12	Energy	PI_297130	PI_297130	Sensitive	Sweet	Uganda	Caudatum	PI_297130
2052	13363	76395.5	0.174918679765	4020.63392878	352	449	449	1159.99588416	1405.74960712	19	True	1133.67602539	1389.06164551	501.932281494	156.799621582	153.767532349	0.94995328723	295	449	0	13363	100	0	0	0	2052	2016-06-22 21:29:12	Fa011AC031650	SV	VIS	BB001_F_060916	PI_506069-E	E11	100	19	Energy	PI_506069	PI_506069	Sensitive	Energy	Togo	Guinea/bicolor	PI_506069
2056	28556	189120.5	0.150993678633	7699.14099133	280	954	903	1260.07431013	1218.2988864	18	True	1195.26733398	1171.03869629	826.267578125	296.117401123	179.035598755	0.933575974209	295	954	0	28556	100	0	0	0	2056	2016-06-28 20:30:29	Fa001AC031730	SV	VIS	BB001_F_060916	PI_329311-E	E1	100	25	Energy	PI_329311	PI_329311	Sensitive	Energy	Ethiopia	Durra	PI_329311
2058	1228	3430	0.358017492711	474.977702737	43	193	176	1225.47068404	1493.18566775	12	True	1367.66247559	1412.8145752	489.518463135	304.821044922	165.626022339	0.782464093702	295	193	0	1228	100	0	0	0	2058	2016-06-11 07:20:40	Fa029AC031668	SV	VIS	BB001_F_060916	PI_510757-E	E18	100	8	Energy	PI_510757	PI_510757	Sensitive	Energy	Cameroon	Durra	PI_510757
2062	10894	70718.5	0.154047385055	3664.56957543	255	489	486	1205.9623646	1384.98825041	21	True	1174.86022949	1377.43078613	514.129089355	190.849868774	157.148239136	0.928548933638	295	489	0	10894	100	0	0	0	2062	2016-06-29 20:49:13	Fa014AA031353	SV	VIS	BB001_F_060916	Grassl-E	E14	10	26	Energy	Grassl	PI_154844	Sensitive	Sweet	Uganda	Caudatum	Grassl
2064	15523	163536.5	0.0949207057752	5881.28966618	457	517	442	1246.79623784	1346.46569606	25	True	1280.30078125	1362.02844238	567.501098633	309.105438232	42.0013618469	0.838645176861	295	517	0	15523	100	0	0	0	2064	2016-06-26 11:54:27	Fa024AC031783	SV	VIS	BB001_F_060916	Chinese Amber-S	S6	100	23	Sweet	Chinese Amber	PI_22913	Insensitive	Sweet	China	Caudatum/durra	Chinese Amber
2066	3517	6770	0.519497784343	661.546244264	65	240	200	1257.88768837	1464.00312767	20	True	1262.69604492	1473.08984375	206.168945312	45.9540176392	9.85538482666	0.974842468995	295	240	0	3517	100	0	0	0	2066	2016-06-13 08:44:33	Fa006AC031855	SV	VIS	BB001_F_060916	PI_585954-E	E6	100	10	Energy	PI_585954	PI_585954	Sensitive	Energy	Togo	Guinea	PI_585954
2068	7836	58561	0.133809190417	2680.73511815	226	354	353	1218.65199081	1505.48979071	17	True	1352.57397461	1441.07751465	427.403076172	385.836456299	171.200210571	0.430173796471	295	354	0	7836	100	0	0	0	2068	2016-06-23 20:09:20	Fa019AA031268	SV	VIS	BB001_F_060916	B.Az9504-S	S1	10	20	Sweet	B.Az9504	PI_656003	Sensitive	Sweet	United States	Kafir	B.Az9504
2070	5834	40952	0.142459464739	2833.54155982	223	294	269	1239.51439835	1488.37572849	20	True	1346.48815918	1448.79077148	415.816070557	233.497894287	48.0620193481	0.827448714567	295	294	0	5834	100	0	0	0	2070	2016-06-23 09:26:12	Fa006AB031615	SV	VIS	BB001_F_060916	PI_585954-E	E6	50	20	Energy	PI_585954	PI_585954	Sensitive	Energy	Togo	Guinea	PI_585954
2074	9338	70730.5	0.132022253483	3179.48577511	297	393	391	1197.57442707	1473.34289998	17	True	1375.40283203	1475.07641602	673.525756836	396.24105835	147.989364624	0.808636432902	295	393	0	9338	100	0	0	0	2074	2016-06-22 07:41:34	Fa025AA031274	SV	VIS	BB001_F_060916	Della-S	S7	10	19	Sweet	Della	PI_566819	Insensitive	Sweet	United States	NA	Della
2076	5723	70133.5	0.0816015171067	3502.09423614	250	393	386	1216.16267692	1468.05014852	16	True	1191.59020996	1467.11120605	338.237579346	266.033782959	78.2695846558	0.617552899573	295	393	0	5723	100	0	0	0	2076	2016-06-18 07:07:07	Fa008AC031827	SV	VIS	BB001_F_060916	M81e-E	E8	100	15	Energy	M81e	PI_653411	Sensitive	Energy	United States	Caudatum/durra	M81e
2078	7261	49959.5	0.145337723556	2574.5795548	224	302	302	1244.63407244	1519.66822752	17	True	1295.27746582	1482.55761719	342.549438477	233.60760498	66.5658493042	0.731382421268	295	302	0	7261	100	0	0	0	2078	2016-06-16 15:38:58	Fa002AB031581	SV	VIS	BB001_F_060916	PI_213900-E	E2	50	13	Energy	PI_213900	PI_213900	Insensitive	Energy	Kenya	Bicolor	PI_213900
2080	8449	51757.5	0.163242042216	4050.62912703	183	439	437	1243.96946384	1422.34548467	14	True	1472.50671387	1268.43310547	820.169250488	370.494995117	36.4617156982	0.892154736377	295	439	0	8449	100	0	0	0	2080	2016-06-14 15:13:45	Fa020AB031419	SV	VIS	BB001_F_060916	San Chi San-S	S2	50	11	Sweet	San Chi San	PI_542718	Insensitive	Sweet	China	Bicolor	San Chi San
2088	11381	86133	0.132132864291	4508.60827804	195	733	731	1247.48976364	1355.46999385	17	True	1267.83911133	1303.38903809	679.066040039	215.465240479	13.6020040512	0.948326402638	295	733	0	11381	100	0	0	0	2088	2016-06-24 22:30:06	Fa026AC031905	SV	VIS	BB001_F_060916	Rio-S	S8	100	21	Sweet	Rio	PI_651496	Insensitive	Sweet	United States	Durra	Rio
2094	10428	57104	0.182614177641	1970.01845646	163	506	505	1216.32546989	1384.87111623	14	True	993.474487305	1611.55554199	514.014831543	460.904205322	161.058929443	0.442689617023	295	506	0	10428	100	0	0	0	2094	2016-06-17 20:25:55	Fa017AC031656	SV	VIS	BB001_F_060916	BTx623-G	Grain 1	100	14	Grain	BTx623	PI_564163	Insensitive	Grain	United States	Kafir	BTx623
2100	16609	101915.5	0.16296834142	4335.36348426	458	431	425	1381.28466494	1397.69907881	27	True	1380.06530762	1394.69006348	534.809692383	217.932922363	45.5437774658	0.913206898449	295	431	0	16609	100	0	0	0	2100	2016-06-21 13:50:59	Fa002AC031881	SV	VIS	BB001_F_060916	PI_213900-E	E2	100	18	Energy	PI_213900	PI_213900	Insensitive	Energy	Kenya	Bicolor	PI_213900
2102	4627	35099	0.131827117582	2331.66085839	233	268	268	1217.7977091	1526.64707154	14	True	1059.65759277	1661.38647461	332.252593994	218.414169312	0	0.753564603561	295	268	0	4627	100	0	0	0	2102	2016-06-14 22:19:14	Fa014AC031863	SV	VIS	BB001_F_060916	Grassl-E	E14	100	11	Energy	Grassl	PI_154844	Sensitive	Sweet	Uganda	Caudatum	Grassl
2104	11447	56545	0.202440534088	2393.34644532	248	380	378	1255.45487901	1436.8230104	22	True	1277.08642578	1452.9296875	352.480072021	176.208587646	17.4462108612	0.866076908999	295	380	0	11447	100	0	0	0	2104	2016-06-23 09:04:56	Fa009AC031888	SV	VIS	BB001_F_060916	PI_229841-E	E9	100	20	Energy	PI_229841	PI_229841	Insensitive	Energy	South Africa	Kafir	PI_229841
2106	16682	230264.5	0.0724471205939	6827.49997354	682	505	560	1290.93591895	1355.87465532	39	True	1248.37243652	1365.90161133	813.92199707	411.911712646	73.1822967529	0.862485049989	295	505	0	16682	100	0	0	0	2106	2016-06-24 17:58:51	Fa025AC031754	SV	VIS	BB001_F_060916	Della-S	S7	100	21	Sweet	Della	PI_566819	Insensitive	Sweet	United States	NA	Della
2110	5917	39421	0.150097663682	3423.22603261	203	332	332	1272.49754943	1487.87510563	16	True	160.002197266	2350.56640625	2663.90380859	543.194519043	0	0.978989803009	295	332	0	5917	100	0	0	0	2110	2016-06-16 14:48:58	Fa007AB031616	SV	VIS	BB001_F_060916	NTJ2-E	E7	50	13	Energy	NTJ2	none	Sensitive	Energy	India	Durra	NTJ2
2114	11045	74167.5	0.14891967506	2511.74132597	256	575	513	1143.76966953	1268.65205976	11	True	1119.67382812	1347.10717773	540.387451172	207.154281616	178.24458313	0.923605643886	295	575	0	11045	100	0	0	0	2114	2016-06-21 08:02:52	Fa021AC031660	SV	VIS	BB001_F_060916	ICSV700-S	S3	100	18	Sweet	ICSV700	none	Sensitive	Sweet	NA	Bicolor	ICSV700
2116	13344	146945.5	0.0908091775522	3499.05921018	340	599	598	1228.63571643	1362.42948141	18	True	1173.12341309	1350.59094238	586.43951416	279.909576416	174.007888794	0.878738562042	295	599	0	13344	100	0	0	0	2116	2016-06-19 21:01:59	Fa020AC031839	SV	VIS	BB001_F_060916	San Chi San-S	S2	100	16	Sweet	San Chi San	PI_542718	Insensitive	Sweet	China	Bicolor	San Chi San
2118	4481	35777.5	0.125246314024	1500.85698819	221	368	268	1204.28207989	1391.54519081	12	True	3422.13085938	1029.34033203	1219.36376953	7.62811168897e-07	0	1	295	368	0	4481	100	0	0	0	2118	2016-06-15 10:58:26	Fa028AB031457	SV	VIS	BB001_F_060916	China 17-S	S10	50	12	Sweet	China 17	none	Insensitive	Sweet	NA	Bicolor	China 17
2122	10611	94886.5	0.111828342283	2626.63576841	266	497	493	1254.67184997	1392.60795401	15	True	1217.95410156	1438.45495605	303.205200195	277.67678833	0	0.401623585247	295	497	0	10611	100	0	0	0	2122	2016-06-17 10:21:33	Fa018AC031897	SV	VIS	BB001_F_060916	CK60B-G	Grain 2	100	14	Grain	CK60B	none	Sensitive	Grain	United States	Kafir	CK60B
2124	7084	42001	0.168662650889	2337.44746327	206	283	281	1243.24590627	1514.35417843	15	True	1229.93688965	1488.90197754	485.021575928	233.160964966	85.6057281494	0.8768725793	295	283	0	7084	100	0	0	0	2124	2016-06-16 14:19:57	Fa030AC031849	SV	VIS	BB001_F_060916	PI_655972-E	E17	100	13	Energy	PI_655972	PI_655972	Insensitive	Energy	South Africa	kafir	PI_655972
2126	9793	90760.5	0.107899361506	3451.9196676	271	520	518	1253.83906872	1433.43765955	16	True	736.895263672	1754.34130859	1133.08959961	1099.48742676	165.601013184	0.241725603524	295	520	0	9793	100	0	0	0	2126	2016-06-15 18:01:49	Fa001AC031850	SV	VIS	BB001_F_060916	PI_329311-E	E1	100	12	Energy	PI_329311	PI_329311	Sensitive	Energy	Ethiopia	Durra	PI_329311
2128	11961	132995.5	0.0899353737532	4567.16527534	393	467	410	1293.98436586	1417.4868322	15	True	1207.07983398	1386.5111084	511.272949219	363.717712402	43.5411376953	0.702791026067	295	467	0	11961	100	0	0	0	2128	2016-06-26 15:22:18	Fa003AA031312	SV	VIS	BB001_F_060916	PI_505735-E	E3	10	23	Energy	PI_505735	PI_505735	Insensitive	Sweet	Zambia	Caudatum	PI_505735
2132	8724	60175.5	0.14497594536	2989.9087435	189	391	390	1244.90256763	1458.15451628	15	True	-67.0236816406	1293.66296387	2663.53662109	1868.96142578	97.0602722168	0.712488144353	295	391	0	8724	100	0	0	0	2132	2016-06-14 18:37:19	Fa029AC031788	SV	VIS	BB001_F_060916	PI_510757-E	E18	100	11	Energy	PI_510757	PI_510757	Sensitive	Energy	Cameroon	Durra	PI_510757
2134	26178	265114.5	0.0987422415598	4735.48265195	460	938	880	1087.98705019	1093.2622431	13	True	1073.24121094	1124.29040527	794.205078125	403.863952637	172.311325073	0.861054055263	295	938	0	26178	100	0	0	0	2134	2016-06-26 07:05:08	Fa022AC031661	SV	VIS	BB001_F_060916	Atlas-S	S4	100	23	Sweet	Atlas	PI_641807	Insensitive	Sweet	United States	Durra	Atlas
2136	1702	8318.5	0.204604195468	668.132030725	113	154	148	1180.51116334	1467.42773208	8	True	1219.80371094	1456.33886719	151.372024536	81.5224533081	149.19720459	0.842589122699	295	154	0	1702	100	0	0	0	2136	2016-06-12 20:23:23	Fa013AC031652	SV	VIS	BB001_F_060916	PI_297130-E	E13	100	9	Energy	PI_297130	PI_297130	Sensitive	Sweet	Uganda	Caudatum	PI_297130
2138	8036	54093.5	0.148557590099	2664.17826104	557	221	498	1093.21179691	1514.29168741	23	True	1070.07543945	1500.3671875	542.51373291	133.633483887	107.213172913	0.969187853	295	221	0	8036	100	0	0	0	2138	2016-06-19 17:02:16	Fa016AA031265	SV	VIS	BB001_F_060916	PI_195754-E	E16	10	16	Energy	PI_195754	PI_195754	Insensitive	Sweet	China	Kafir-bicolor	PI_195754
2140	6017	39262.5	0.153250557147	1912.74926436	224	272	272	1264.61293003	1532.83746053	13	True	1179.59509277	1470.32971191	301.03237915	275.886047363	108.872581482	0.400111758769	295	272	0	6017	100	0	0	0	2140	2016-06-18 20:35:48	Fa010AA031259	SV	VIS	BB001_F_060916	PI_297155-E	E10	10	15	Energy	PI_297155	PI_297155	Insensitive	Energy	Uganda	Kafir	PI_297155
2142	22472	166031.5	0.135347810506	5830.24278128	425	697	683	1164.96960662	1221.41153435	13	True	1087.12890625	1269.52966309	710.689941406	272.917999268	163.294937134	0.923325448904	295	697	0	22472	100	0	0	0	2142	2016-06-26 09:29:13	Fa028AC031697	SV	VIS	BB001_F_060916	China 17-S	S10	100	23	Sweet	China 17	none	Insensitive	Sweet	NA	Bicolor	China 17
2144	807	1771.5	0.455546147333	297.036577821	38	104	75	1217.96778191	1539.48203222	13	True	1225.50561523	1537.89855957	89.1239852905	33.9058570862	15.9490280151	0.9248077827	295	104	0	807	100	0	0	0	2144	2016-06-12 07:34:41	Fa011AC031740	SV	VIS	BB001_F_060916	PI_506069-E	E11	100	9	Energy	PI_506069	PI_506069	Sensitive	Energy	Togo	Guinea/bicolor	PI_506069
2146	12554	161153	0.0779011250178	5914.42919576	385	742	741	1257.66982635	1364.95491477	16	True	1366.12695312	1312.57397461	977.582946777	292.394012451	5.85788154602	0.9542221076	295	742	0	12554	100	0	0	0	2146	2016-06-23 20:17:05	Fa014AC031743	SV	VIS	BB001_F_060916	Grassl-E	E14	100	20	Energy	Grassl	PI_154844	Sensitive	Sweet	Uganda	Caudatum	Grassl
2150	9618	60164	0.159863041021	2099.49154508	206	461	460	1257.00093575	1421.32002495	18	True	1631.2376709	1699.42236328	820.244689941	772.975158691	0	0.334568519389	295	461	0	9618	100	0	0	0	2150	2016-06-17 12:46:37	Fa022AC031871	SV	VIS	BB001_F_060916	Atlas-S	S4	100	14	Sweet	Atlas	PI_641807	Insensitive	Sweet	United States	Durra	Atlas
2158	4382	22804	0.192159270303	1772.79096985	164	196	196	1262.59721588	1533.8986764	11	True	1232.01147461	1524.21337891	201.271392822	167.203552246	136.804977417	0.556665405551	295	196	0	4382	100	0	0	0	2158	2016-06-13 09:02:27	Fa011AA031320	SV	VIS	BB001_F_060916	PI_506069-E	E11	10	10	Energy	PI_506069	PI_506069	Sensitive	Energy	Togo	Guinea/bicolor	PI_506069
2160	16927	153603	0.110199670579	4405.10856879	265	685	679	1248.97306079	1339.44242926	13	True	1233.56481934	1298.38598633	598.195678711	358.713500977	176.949188232	0.800255538177	295	685	0	16927	100	0	0	0	2160	2016-06-24 19:27:15	Fa030AB031519	SV	VIS	BB001_F_060916	PI_655972-E	E17	50	21	Energy	PI_655972	PI_655972	Insensitive	Energy	South Africa	kafir	PI_655972
2162	10181	82150	0.123931832015	3032.04984832	307	477	473	1295.89971516	1431.87859739	16	True	1348.82006836	1450.08886719	574.140380859	343.014251709	110.962928772	0.801913845537	295	477	0	10181	100	0	0	0	2162	2016-06-20 14:25:38	Fa003AC031732	SV	VIS	BB001_F_060916	PI_505735-E	E3	100	17	Energy	PI_505735	PI_505735	Insensitive	Sweet	Zambia	Caudatum	PI_505735
2164	15996	127711	0.125251544503	3395.46123111	339	578	450	1182.81776694	1329.47186797	15	True	1178.15966797	1335.87451172	574.487976074	358.903930664	147.427307129	0.780835195563	295	578	0	15996	100	0	0	0	2164	2016-06-22 11:57:17	Fa028AC031877	SV	VIS	BB001_F_060916	China 17-S	S10	100	19	Sweet	China 17	none	Insensitive	Sweet	NA	Bicolor	China 17
2166	10937	132845.5	0.0823287202051	3898.83671117	439	425	400	1296.9796105	1403.65072689	15	True	1334.73010254	1400.00341797	925.392272949	383.631195068	89.2599639893	0.910021698511	295	425	0	10937	100	0	0	0	2166	2016-06-17 11:14:48	Fa021AC031840	SV	VIS	BB001_F_060916	ICSV700-S	S3	100	14	Sweet	ICSV700	none	Sensitive	Sweet	NA	Bicolor	ICSV700
2168	1367	3222	0.424270639354	412.977702737	57	119	114	1183.42940746	1516.62399415	14	True	1178.89611816	1515.35107422	109.085517883	38.6881904602	166.061645508	0.934995615028	295	119	0	1367	100	0	0	0	2168	2016-06-11 08:50:57	Fa017AA031236	SV	VIS	BB001_F_060916	BTx623-G	Grain 1	10	8	Grain	BTx623	PI_564163	Insensitive	Grain	United States	Kafir	BTx623
2170	8254	46124	0.178952389212	2915.97506094	260	367	365	1259.41664647	1504.1112188	16	True	935.700439453	1698.82421875	682.680480957	364.39730835	0	0.845626972789	295	367	0	8254	100	0	0	0	2170	2016-06-16 10:46:26	Fa015AC031804	SV	VIS	BB001_F_060916	PI_152730-E	E15	100	13	Energy	PI_152730	PI_152730	Sensitive	Energy	Kenya	Caudatum/bicolor	PI_152730
2172	2107	6585.5	0.319945334447	656.558436871	72	171	164	1232.29568106	1486.25201709	9	True	1233.40039062	1486.01586914	188.751251221	61.123374939	9.43844223022	0.946115180429	295	171	0	2107	100	0	0	0	2172	2016-06-12 11:09:35	Fa020AC031839	SV	VIS	BB001_F_060916	San Chi San-S	S2	100	9	Sweet	San Chi San	PI_542718	Insensitive	Sweet	China	Bicolor	San Chi San
2174	18591	158257.5	0.11747310554	4457.99945867	634	587	548	1096.83626486	1306.36727449	19	True	931.252319336	1338.84667969	769.783081055	451.590362549	140.509002686	0.809843299747	295	587	0	18591	100	0	0	0	2174	2016-06-27 20:30:56	Fa010AC031649	SV	VIS	BB001_F_060916	PI_297155-E	E10	100	24	Energy	PI_297155	PI_297155	Insensitive	Energy	Uganda	Kafir	PI_297155
2178	2519	8818.5	0.285649486874	848.541191936	64	245	197	1190.16832076	1457.68797142	9	True	2717.40039062	-717.75378418	628.153564453	5.4023564644e-07	0	1	295	245	0	2519	100	0	0	0	2178	2016-06-13 18:47:18	Fa014AB031413	SV	VIS	BB001_F_060916	Grassl-E	E14	50	10	Energy	Grassl	PI_154844	Sensitive	Sweet	Uganda	Caudatum	Grassl
2180	4764	24388	0.195341971461	1167.17574883	167	322	251	1252.74622166	1425.79827876	17	True	1271.7779541	1417.22875977	298.313293457	84.2359008789	23.0140190125	0.95930441279	295	322	0	4764	100	0	0	0	2180	2016-06-13 22:11:24	Fa012AB031531	SV	VIS	BB001_F_060916	PI_508366-E	E12	50	10	Energy	PI_508366	PI_508366	Sensitive	Energy	Mali	Guinea	PI_508366
2182	16659	115714.5	0.143966400062	4600.05651772	396	442	428	1152.8954319	1376.23758929	21	True	1144.36730957	1396.70617676	470.969848633	248.819168091	142.119400024	0.849050118901	295	442	0	16659	100	0	0	0	2182	2016-06-28 21:22:52	Fa006AB031525	SV	VIS	BB001_F_060916	PI_585954-E	E6	50	25	Energy	PI_585954	PI_585954	Sensitive	Energy	Togo	Guinea	PI_585954
2184	17337	102262	0.169535115683	4779.44403124	501	473	476	1091.34002423	1405.80867509	17	True	1108.67285156	1406.19018555	522.58001709	249.395431519	132.044387817	0.878773679778	295	473	0	17337	100	0	0	0	2184	2016-06-28 16:53:39	Fa004AB031373	SV	VIS	BB001_F_060916	PI_329632-E	E4	50	25	Energy	PI_329632	PI_329632	Sensitive	Energy	Ethiopia	Durra	PI_329632
2186	4887	30591.5	0.159750257424	1438.75648296	218	370	232	1243.19562104	1415.62246777	18	True	-476.234741211	-577.348510742	1499.87365723	6.03699561452e-07	46.6855278015	1	295	370	0	4887	100	0	0	0	2186	2016-06-16 07:35:39	Fa003AC031642	SV	VIS	BB001_F_060916	PI_505735-E	E3	100	13	Energy	PI_505735	PI_505735	Insensitive	Sweet	Zambia	Caudatum	PI_505735
2188	9165	90119	0.101698864834	3658.72805655	357	432	319	1268.34206219	1412.72493181	16	True	1409.3494873	1443.60961914	485.911102295	424.245727539	43.0999069214	0.48755316681	295	432	0	9165	100	0	0	0	2188	2016-06-22 11:49:51	Fa019AB031598	SV	VIS	BB001_F_060916	B.Az9504-S	S1	50	19	Sweet	B.Az9504	PI_656003	Sensitive	Sweet	United States	Kafir	B.Az9504
2190	12578	137126.5	0.091725523513	3471.90191782	482	583	546	1172.21728415	1374.72531404	18	True	1282.15600586	1431.44128418	1381.30908203	336.321411133	118.317344666	0.969905867781	295	583	0	12578	100	0	0	0	2190	2016-06-28 08:20:14	Fa023AA031332	SV	VIS	BB001_F_060916	Leoti-S	S5	10	25	Sweet	Leoti	PI_641825	Insensitive	Sweet	United States	Durra	Leoti
2192	3477	26803	0.129724284595	2178.36285424	155	216	203	1244.01811907	1520.32729364	10	True	1161.21166992	1508.62084961	298.374084473	214.026641846	102.038597107	0.696754413972	295	216	0	3477	100	0	0	0	2192	2016-06-14 14:29:19	Fa006AB031375	SV	VIS	BB001_F_060916	PI_585954-E	E6	50	11	Energy	PI_585954	PI_585954	Sensitive	Energy	Togo	Guinea	PI_585954
2194	2402	12327.5	0.194848915027	1037.24600017	142	178	177	1216.32098251	1450.02331391	11	True	1251.45605469	1438.16674805	249.206832886	93.6553878784	145.769683838	0.926695162561	295	178	0	2402	100	0	0	0	2194	2016-06-12 11:41:40	Fa020AB031599	SV	VIS	BB001_F_060916	San Chi San-S	S2	50	9	Sweet	San Chi San	PI_542718	Insensitive	Sweet	China	Bicolor	San Chi San
2198	15364	197607.5	0.0777500853966	5355.50068939	497	657	456	1154.93263473	1320.90230409	18	True	1286.37609863	1304.50305176	866.076477051	436.996398926	144.011886597	0.863370657751	295	657	0	15364	100	0	0	0	2198	2016-06-29 16:04:27	Fa005AA031224	SV	VIS	BB001_F_060916	PI_35038-E	E5	10	26	Energy	PI_35038	PI_35038	Insensitive	Energy	United States	Caudatum	PI_35038
2200	14585	196663.5	0.0741622110864	6466.15645218	694	484	694	1223.99808022	1361.96564964	30	True	670.418029785	1630.49633789	1479.83374023	518.993896484	63.3224563599	0.936483758395	295	484	0	14585	100	0	0	0	2200	2016-06-28 07:07:43	Fa013AC031832	SV	VIS	BB001_F_060916	PI_297130-E	E13	100	25	Energy	PI_297130	PI_297130	Sensitive	Sweet	Uganda	Caudatum	PI_297130
2202	3399	16242.5	0.209265814992	1563.61750555	206	134	181	1243.37099147	1578.548985	17	True	1079.34997559	1654.97766113	315.966644287	132.248382568	0	0.9081929626	295	134	0	3399	100	0	0	0	2202	2016-06-13 09:11:43	Fa030AA031339	SV	VIS	BB001_F_060916	PI_655972-E	E17	10	10	Energy	PI_655972	PI_655972	Insensitive	Energy	South Africa	kafir	PI_655972
2204	6590	52819	0.124765709309	2833.44914913	290	232	238	1224.69817906	1497.39635812	13	True	577.377685547	1523.47802734	1438.82958984	423.8046875	87.4176559448	0.955636619741	295	232	0	6590	100	0	0	0	2204	2016-06-22 08:18:06	Fa021AC031780	SV	VIS	BB001_F_060916	ICSV700-S	S3	100	19	Sweet	ICSV700	none	Sensitive	Sweet	NA	Bicolor	ICSV700
2210	10859	53975.5	0.20118387046	3539.4638418	312	515	472	1114.36835804	1316.10074593	10	True	1133.57873535	1364.36462402	472.967468262	168.104370117	152.966003418	0.934704877532	295	515	0	10859	100	0	0	0	2210	2016-06-21 10:37:40	Fa027AC031756	SV	VIS	BB001_F_060916	PI_642998-S	S9	100	18	Sweet	PI_642998	PI_642998	Insensitive	Energy	NA	Bicolor	PI_642998
2212	23325	230174.5	0.101336160174	8500.14983249	640	575	562	1262.1726045	1341.13834941	18	True	1344.12768555	1378.06689453	637.844543457	464.718444824	112.202018738	0.684964606776	295	575	0	23325	100	0	0	0	2212	2016-06-28 18:32:54	Fa023AC031692	SV	VIS	BB001_F_060916	Leoti-S	S5	100	25	Sweet	Leoti	PI_641825	Insensitive	Sweet	United States	Durra	Leoti
2214	7930	56596.5	0.140114671402	3209.98274171	207	417	413	1205.33820933	1418.7964691	14	True	1042.10998535	1498.3828125	1344.48120117	394.216674805	170.547866821	0.95604775542	295	417	0	7930	100	0	0	0	2214	2016-06-17 21:37:59	Fa027AB031456	SV	VIS	BB001_F_060916	PI_642998-S	S9	50	14	Sweet	PI_642998	PI_642998	Insensitive	Energy	NA	Bicolor	PI_642998
2216	4980	24500	0.203265306122	1816.63959002	178	226	226	1219.00381526	1551.21706827	13	True	1361.83776855	1619.46875	297.700744629	193.357925415	0	0.760357885065	295	226	0	4980	100	0	0	0	2216	2016-06-27 11:05:49	Fa025AA031364	SV	VIS	BB001_F_060916	Della-S	S7	10	24	Sweet	Della	PI_566819	Insensitive	Sweet	United States	NA	Della
2218	14415	153569.5	0.0938662950651	4204.9594754	487	595	500	1215.94970517	1325.46631981	10	True	1585.62060547	1642.46765137	1267.88708496	534.905456543	140.121749878	0.906648282257	295	595	0	14415	100	0	0	0	2218	2016-06-27 10:19:43	Fa015AB031564	SV	VIS	BB001_F_060916	PI_152730-E	E15	50	24	Energy	PI_152730	PI_152730	Sensitive	Energy	Kenya	Caudatum/bicolor	PI_152730
2220	9594	111062	0.0863841818084	4390.04075885	336	550	540	1312.85178236	1314.49530957	36	True	1391.45397949	1380.17712402	608.65826416	287.05670166	5.5724902153	0.88180075683	295	550	0	9594	100	0	0	0	2220	2016-06-22 07:34:07	Fa001AB031460	SV	VIS	BB001_F_060916	PI_329311-E	E1	50	19	Energy	PI_329311	PI_329311	Sensitive	Energy	Ethiopia	Durra	PI_329311
2222	11203	82147	0.136377469658	3002.96584523	480	363	385	1375.04552352	1391.64188164	26	True	1391.39685059	1425.7376709	510.968383789	197.018295288	51.7154350281	0.922675139491	295	363	0	11203	100	0	0	0	2222	2016-06-25 17:28:26	Fa011AA031350	SV	VIS	BB001_F_060916	PI_506069-E	E11	10	22	Energy	PI_506069	PI_506069	Sensitive	Energy	Togo	Guinea/bicolor	PI_506069
2226	7039	44839.5	0.156982125135	1999.81721246	298	263	297	1276.21068334	1511.79073732	14	True	1322.95397949	1497.19006348	772.986633301	211.301651001	90.9806518555	0.961912525821	295	263	0	7039	100	0	0	0	2226	2016-06-20 14:05:53	Fa010AA031259	SV	VIS	BB001_F_060916	PI_297155-E	E10	10	17	Energy	PI_297155	PI_297155	Insensitive	Energy	Uganda	Kafir	PI_297155
2228	5282	20753.5	0.254511287253	1859.10759771	218	179	179	1239.43941689	1567.41215449	16	True	1131.46337891	1624.83691406	254.22492981	151.462814331	0	0.803145676658	295	179	0	5282	100	0	0	0	2228	2016-06-13 17:36:57	Fa004AA031193	SV	VIS	BB001_F_060916	PI_329632-E	E4	10	10	Energy	PI_329632	PI_329632	Sensitive	Energy	Ethiopia	Durra	PI_329632
2230	6293	50470	0.124687933426	2387.18477952	267	381	241	1185.16844113	1392.5720642	8	True	1237.33630371	1338.70703125	638.933654785	190.357467651	152.859115601	0.954587737604	295	381	0	6293	100	0	0	0	2230	2016-06-23 21:11:28	Fa003AA031252	SV	VIS	BB001_F_060916	PI_505735-E	E3	10	20	Energy	PI_505735	PI_505735	Insensitive	Sweet	Zambia	Caudatum	PI_505735
2232	5345	26290	0.203309243058	1917.7873553	270	252	252	1261.70682881	1558.22207671	14	True	1278.86132812	1518.78283691	304.385650635	147.539901733	51.1153907776	0.874672857368	295	252	0	5345	100	0	0	0	2232	2016-06-17 11:10:29	Fa015AA031354	SV	VIS	BB001_F_060916	PI_152730-E	E15	10	14	Energy	PI_152730	PI_152730	Sensitive	Energy	Kenya	Caudatum/bicolor	PI_152730
2236	5694	29192.5	0.195050098484	1731.35654998	210	262	260	1243.83965578	1530.38707411	16	True	1220.97949219	1508.30603027	257.609191895	209.169052124	116.212722778	0.58370933855	295	262	0	5694	100	0	0	0	2236	2016-06-15 16:57:39	Fa010AC031829	SV	VIS	BB001_F_060916	PI_297155-E	E10	100	12	Energy	PI_297155	PI_297155	Insensitive	Energy	Uganda	Kafir	PI_297155
2238	7463	57193.5	0.130486856024	1912.06008661	369	305	361	1303.93045692	1480.6690339	14	True	1296.44470215	1474.03356934	1114.3013916	242.527679443	88.2948303223	0.976026887285	295	305	0	7463	100	0	0	0	2238	2016-06-23 09:11:44	Fa030AA031339	SV	VIS	BB001_F_060916	PI_655972-E	E17	10	20	Energy	PI_655972	PI_655972	Insensitive	Energy	South Africa	kafir	PI_655972
2240	19486	124650.5	0.156325084937	3445.07645512	261	607	603	1193.79267166	1313.9486811	21	True	1225.33557129	1339.00231934	576.227050781	241.673431396	167.787017822	0.907798490425	295	607	0	19486	100	0	0	0	2240	2016-06-29 20:19:08	Fa012AA031351	SV	VIS	BB001_F_060916	PI_508366-E	E12	10	26	Energy	PI_508366	PI_508366	Sensitive	Energy	Mali	Guinea	PI_508366
2242	1579	7020.5	0.224912755502	719.369619012	66	178	137	1209.48385054	1526.1241292	11	True	1195.22485352	1547.5411377	200.379745483	71.5422363281	11.2049703598	0.934091666878	295	178	0	1579	100	0	0	0	2242	2016-06-13 17:15:59	Fa010AC031649	SV	VIS	BB001_F_060916	PI_297155-E	E10	100	10	Energy	PI_297155	PI_297155	Insensitive	Energy	Uganda	Kafir	PI_297155
2244	11923	104294	0.114321053944	5221.80525124	376	513	512	1285.24700159	1381.2840728	18	True	1320.70239258	1394.75512695	498.865020752	208.823425293	23.1465778351	0.908172071238	295	513	0	11923	100	0	0	0	2244	2016-06-21 08:44:54	Fa023AC031692	SV	VIS	BB001_F_060916	Leoti-S	S5	100	18	Sweet	Leoti	PI_641825	Insensitive	Sweet	United States	Durra	Leoti
2246	21019	57232	0.367259575063	1994.97177398	212	542	536	1127.1863552	1248.85907988	18	True	1111.65881348	1262.13439941	507.256195068	147.700744629	168.600723267	0.956669553643	295	542	0	21019	100	0	0	0	2246	2016-06-28 09:01:35	Fa027AB031606	SV	VIS	BB001_F_060916	PI_642998-S	S9	50	25	Sweet	PI_642998	PI_642998	Insensitive	Energy	NA	Bicolor	PI_642998
2248	4143	31103	0.13320258496	1897.64626741	229	207	194	1270.86121168	1535.78614531	24	True	1429.65991211	1471.29394531	492.01965332	186.183731079	64.570022583	0.925639273826	295	207	0	4143	100	0	0	0	2248	2016-06-14 18:25:34	Fa002AA031281	SV	VIS	BB001_F_060916	PI_213900-E	E2	10	11	Energy	PI_213900	PI_213900	Insensitive	Energy	Kenya	Bicolor	PI_213900
2250	11173	97460.5	0.114641316226	4431.41041517	270	482	481	1229.59026224	1418.73239058	18	True	1212.30419922	1411.45910645	433.591308594	217.634918213	174.823928833	0.86490499065	295	482	0	11173	100	0	0	0	2250	2016-06-29 18:22:51	Fa014AA031293	SV	VIS	BB001_F_060916	Grassl-E	E14	10	26	Energy	Grassl	PI_154844	Sensitive	Sweet	Uganda	Caudatum	Grassl
2252	10708	52961	0.202186514605	1856.26109707	218	411	411	1221.47301083	1447.31303698	21	True	1310.55615234	1423.45544434	456.208953857	296.343292236	178.338180542	0.760294971401	295	411	0	10708	100	0	0	0	2252	2016-06-26 14:38:05	Fa020AA031359	SV	VIS	BB001_F_060916	San Chi San-S	S2	10	23	Sweet	San Chi San	PI_542718	Insensitive	Sweet	China	Bicolor	San Chi San
2256	2358	11756	0.200578428037	809.428494096	126	189	187	1232.21755725	1455.81933842	8	True	1199.88305664	1437.23571777	438.891418457	104.792678833	27.2162799835	0.971076947384	295	189	0	2358	100	0	0	0	2256	2016-06-12 09:01:49	Fa020AB031509	SV	VIS	BB001_F_060916	San Chi San-S	S2	50	9	Sweet	San Chi San	PI_542718	Insensitive	Sweet	China	Bicolor	San Chi San
2258	2446	6029.5	0.405672112115	553.546244264	76	154	153	1300.58258381	1502.59811938	10	True	1300.68444824	1513.13354492	134.869125366	60.3340950012	12.9703931808	0.894357522785	295	154	0	2446	100	0	0	0	2258	2016-06-13 07:10:53	Fa004AA031343	SV	VIS	BB001_F_060916	PI_329632-E	E4	10	10	Energy	PI_329632	PI_329632	Sensitive	Energy	Ethiopia	Durra	PI_329632
2260	13519	76513.5	0.176687774053	2325.90070629	182	590	388	1211.54759967	1315.89488868	20	True	1401.98925781	1137.8972168	1031.04846191	374.323760986	13.4910030365	0.93176904801	295	590	0	13519	100	0	0	0	2260	2016-06-18 08:42:56	Fa001AC031880	SV	VIS	BB001_F_060916	PI_329311-E	E1	100	15	Energy	PI_329311	PI_329311	Sensitive	Energy	Ethiopia	Durra	PI_329311
2262	17345	145764	0.118993715869	4970.07173848	404	517	486	1274.62917267	1369.7696166	15	True	1244.30432129	1384.81311035	508.015899658	334.792144775	23.8297424316	0.752126265838	295	517	0	17345	100	0	0	0	2262	2016-06-29 17:12:55	Fa022AB031481	SV	VIS	BB001_F_060916	Atlas-S	S4	50	26	Sweet	Atlas	PI_641807	Insensitive	Sweet	United States	Durra	Atlas
2264	15299	133292.5	0.114777650656	4884.21489251	325	670	665	1079.41139944	1408.41545199	18	True	981.098510742	2043.15014648	1688.87976074	349.691741943	5.37442111969	0.978329210835	295	670	0	15299	100	0	0	0	2264	2016-06-26 08:32:59	Fa024AC031693	SV	VIS	BB001_F_060916	Chinese Amber-S	S6	100	23	Sweet	Chinese Amber	PI_22913	Insensitive	Sweet	China	Caudatum/durra	Chinese Amber
2266	9569	77831	0.122945869898	2633.96713519	291	465	456	1254.81157906	1458.23565681	24	True	1550.60009766	1275.85961914	893.66796875	450.677307129	42.7948684692	0.863528163243	295	465	0	9569	100	0	0	0	2266	2016-06-24 18:27:28	Fa025AA031274	SV	VIS	BB001_F_060916	Della-S	S7	10	21	Sweet	Della	PI_566819	Insensitive	Sweet	United States	NA	Della
2268	10168	63704.5	0.159611958339	2388.70101833	382	291	344	1301.31372935	1496.06176239	22	True	1324.50598145	1478.59716797	430.934020996	222.873764038	74.8364944458	0.855872017121	295	291	0	10168	100	0	0	0	2268	2016-06-28 18:45:49	Fa010AA031229	SV	VIS	BB001_F_060916	PI_297155-E	E10	10	25	Energy	PI_297155	PI_297155	Insensitive	Energy	Uganda	Kafir	PI_297155
2270	13840	81629	0.169547587255	2720.52515852	233	484	472	1250.36488439	1367.9257948	22	True	1213.31079102	1420.99536133	473.895172119	222.085601807	11.7943582535	0.883389947701	295	484	0	13840	100	0	0	0	2270	2016-06-27 08:47:58	Fa012AA031291	SV	VIS	BB001_F_060916	PI_508366-E	E12	10	24	Energy	PI_508366	PI_508366	Sensitive	Energy	Mali	Guinea	PI_508366
2274	6406	40762.5	0.157154247163	2829.73662591	182	401	401	1207.95082735	1457.37917577	14	True	1333.89831543	1614.89001465	376.282012939	286.106231689	19.7789802551	0.649512937892	295	401	0	6406	100	0	0	0	2274	2016-06-16 10:57:33	Fa020AB031479	SV	VIS	BB001_F_060916	San Chi San-S	S2	50	13	Sweet	San Chi San	PI_542718	Insensitive	Sweet	China	Bicolor	San Chi San
2276	4337	28232.5	0.153617285044	1868.61929142	156	295	287	1281.69933134	1401.20913074	12	True	1283.69958496	1412.8548584	264.425201416	126.283096313	15.7703037262	0.878590510918	295	295	0	4337	100	0	0	0	2276	2016-06-16 08:47:24	Fa005AC031674	SV	VIS	BB001_F_060916	PI_35038-E	E5	100	13	Energy	PI_35038	PI_35038	Insensitive	Energy	United States	Caudatum	PI_35038
2278	2061	10686	0.192869174621	782.78383255	115	185	144	1212.55264435	1514.2493935	9	True	1258.34277344	1469.9921875	248.27305603	128.549026489	29.4668083191	0.855518184895	295	185	0	2061	100	0	0	0	2278	2016-06-12 09:03:40	Fa030AB031519	SV	VIS	BB001_F_060916	PI_655972-E	E17	50	9	Energy	PI_655972	PI_655972	Insensitive	Energy	South Africa	kafir	PI_655972
2280	6215	21895.5	0.283848279327	1635.58768344	199	213	213	1234.06468222	1565.985358	14	True	1521.48278809	1812.95825195	720.634033203	274.550109863	0	0.924581588709	295	213	0	6215	100	0	0	0	2280	2016-06-14 17:29:25	Fa030AB031489	SV	VIS	BB001_F_060916	PI_655972-E	E17	50	11	Energy	PI_655972	PI_655972	Insensitive	Energy	South Africa	kafir	PI_655972
2282	14002	154880.5	0.090405183351	3772.80646491	531	495	410	1212.25646336	1395.24282245	14	True	1413.86413574	1417.42749023	957.421875	482.848937988	146.529541016	0.863515660503	295	495	0	14002	100	0	0	0	2282	2016-06-25 18:11:01	Fa026AB031635	SV	VIS	BB001_F_060916	Rio-S	S8	50	22	Sweet	Rio	PI_651496	Insensitive	Sweet	United States	Durra	Rio
2284	13955	109834.5	0.12705479608	3694.76662302	386	433	433	1184.31916876	1447.4938015	25	True	1181.81970215	1426.94396973	408.185943604	307.28704834	130.691741943	0.658236230028	295	433	0	13955	100	0	0	0	2284	2016-06-27 07:24:31	Fa005AA031254	SV	VIS	BB001_F_060916	PI_35038-E	E5	10	24	Energy	PI_35038	PI_35038	Insensitive	Energy	United States	Caudatum	PI_35038
2286	11619	87694	0.132494811504	3074.69043994	349	453	411	1136.53799811	1335.27016094	20	True	-1576.99511719	14570.9716797	2004.96496582	2.16738644809e-08	0	1	295	453	0	11619	100	0	0	0	2286	2016-06-21 07:56:40	Fa009AC031648	SV	VIS	BB001_F_060916	PI_229841-E	E9	100	18	Energy	PI_229841	PI_229841	Insensitive	Energy	South Africa	Kafir	PI_229841
2288	2492	6539.5	0.381068889059	657.972650409	90	212	198	1325.68900482	1462.35513644	10	True	1312.04748535	1480.92773438	201.840652466	49.1437034607	22.6017570496	0.969906488284	295	212	0	2492	100	0	0	0	2288	2016-06-11 09:08:13	Fa001AA031220	SV	VIS	BB001_F_060916	PI_329311-E	E1	10	8	Energy	PI_329311	PI_329311	Sensitive	Energy	Ethiopia	Durra	PI_329311
2292	11303	100528.5	0.112435776919	4219.67955899	319	637	634	1203.83384942	1382.09776166	17	True	1298.81921387	1452.25610352	749.640991211	321.729156494	117.663276672	0.903220099175	295	637	0	11303	100	0	0	0	2292	2016-06-21 11:49:12	Fa030AB031519	SV	VIS	BB001_F_060916	PI_655972-E	E17	50	18	Energy	PI_655972	PI_655972	Insensitive	Energy	South Africa	kafir	PI_655972
2294	8111	65496	0.123839623794	3128.6638695	234	479	314	1175.32462089	1389.2723462	18	True	1183.35778809	1410.01721191	471.433105469	296.406890869	143.580612183	0.777618955554	295	479	0	8111	100	0	0	0	2294	2016-06-18 18:37:23	Fa030AC031729	SV	VIS	BB001_F_060916	PI_655972-E	E17	100	15	Energy	PI_655972	PI_655972	Insensitive	Energy	South Africa	kafir	PI_655972
2296	6095	36729.5	0.165942906928	1528.47935247	215	262	260	1262.69171452	1538.17916325	19	True	1617.68408203	1693.87243652	697.664550781	284.316802979	0	0.913193374713	295	262	0	6095	100	0	0	0	2296	2016-06-19 20:10:35	Fa010AB031559	SV	VIS	BB001_F_060916	PI_297155-E	E10	50	16	Energy	PI_297155	PI_297155	Insensitive	Energy	Uganda	Kafir	PI_297155
2298	7903	121406	0.0650956295405	4554.36098027	458	525	438	1305.5759838	1341.89244591	17	True	1430.29003906	1352.08325195	619.819213867	354.971435547	30.5721549988	0.819763938104	295	525	0	7903	100	0	0	0	2298	2016-06-21 07:56:03	Fa008AB031437	SV	VIS	BB001_F_060916	M81e-E	E8	50	18	Energy	M81e	PI_653411	Sensitive	Energy	United States	Caudatum/durra	M81e
2300	8685	74794.5	0.116118163769	2478.9961592	244	416	415	1265.4642487	1472.40333909	14	True	1249.39428711	1440.03735352	387.190490723	191.160186768	10.5991096497	0.869626065247	295	416	0	8685	100	0	0	0	2300	2016-06-20 17:43:21	Fa029AC031848	SV	VIS	BB001_F_060916	PI_510757-E	E18	100	17	Energy	PI_510757	PI_510757	Sensitive	Energy	Cameroon	Durra	PI_510757
2302	6826	45497.5	0.150030221441	2013.80734134	202	301	300	1215.04541459	1507.96762379	21	True	1240.93554688	1492.18481445	300.884613037	181.080505371	170.755050659	0.798626431205	295	301	0	6826	100	0	0	0	2302	2016-06-21 14:50:49	Fa011AB031590	SV	VIS	BB001_F_060916	PI_506069-E	E11	50	18	Energy	PI_506069	PI_506069	Sensitive	Energy	Togo	Guinea/bicolor	PI_506069
2304	5658	42586	0.132860564505	2373.99432647	238	311	220	1226.50742312	1461.47613998	12	True	1167.68640137	1526.11523438	340.346191406	198.772674561	67.5081481934	0.81173146381	295	311	0	5658	100	0	0	0	2304	2016-06-17 07:08:36	Fa004AB031463	SV	VIS	BB001_F_060916	PI_329632-E	E4	50	14	Energy	PI_329632	PI_329632	Sensitive	Energy	Ethiopia	Durra	PI_329632
2306	7846	59285.5	0.132342647022	2963.54067874	216	400	400	1254.74827938	1455.13790466	15	True	1118.56811523	1419.44396973	454.497924805	391.130065918	2.3917555809	0.509321825408	295	400	0	7846	100	0	0	0	2306	2016-06-16 10:56:55	Fa016AC031745	SV	VIS	BB001_F_060916	PI_195754-E	E16	100	13	Energy	PI_195754	PI_195754	Insensitive	Sweet	China	Kafir-bicolor	PI_195754
2308	23869	150058	0.159065161471	4367.02060866	423	562	557	1232.89685366	1343.24437555	23	True	1220.8326416	1364.09301758	467.200256348	385.372192383	2.63496160507	0.5653452045	295	562	0	23869	100	0	0	0	2308	2016-06-29 19:14:39	Fa007AB031496	SV	VIS	BB001_F_060916	NTJ2-E	E7	50	26	Energy	NTJ2	none	Sensitive	Energy	India	Durra	NTJ2
2312	6689	51397.5	0.130142516659	3008.50172555	224	279	251	1212.08925101	1505.53206757	13	True	1279.81347656	1486.23657227	286.758270264	266.933044434	95.2874069214	0.365365027878	295	279	0	6689	100	0	0	0	2312	2016-06-22 22:36:34	Fa026AB031455	SV	VIS	BB001_F_060916	Rio-S	S8	50	19	Sweet	Rio	PI_651496	Insensitive	Sweet	United States	Durra	Rio
2314	4450	21667	0.20538145567	1760.19880652	194	217	217	1238.12741573	1550.88269663	15	True	1293.30664062	1612.6619873	159.359039307	143.2084198	0	0.438660974389	295	217	0	4450	100	0	0	0	2314	2016-06-13 22:13:53	Fa030AC031789	SV	VIS	BB001_F_060916	PI_655972-E	E17	100	10	Energy	PI_655972	PI_655972	Insensitive	Energy	South Africa	kafir	PI_655972
2316	6586	47121	0.139767831752	2625.94662166	364	235	361	1190.62238081	1520.01928333	21	True	1123.83215332	1493.2479248	371.544219971	167.254760742	119.413246155	0.892947349821	295	235	0	6586	100	0	0	0	2316	2016-06-18 17:37:01	Fa004AA031193	SV	VIS	BB001_F_060916	PI_329632-E	E4	10	15	Energy	PI_329632	PI_329632	Sensitive	Energy	Ethiopia	Durra	PI_329632
2318	15299	116443.5	0.131385607612	4819.98716676	307	609	606	1219.20713772	1368.87169096	20	True	1229.39245605	1348.30078125	531.555908203	294.209960938	160.468795776	0.832856970375	295	609	0	15299	100	0	0	0	2318	2016-06-24 20:38:36	Fa013AC031832	SV	VIS	BB001_F_060916	PI_297130-E	E13	100	21	Energy	PI_297130	PI_297130	Sensitive	Sweet	Uganda	Caudatum	PI_297130
2322	6260	41023	0.152597323453	1526.25395679	224	363	363	1269.67140575	1506.98482428	27	True	1092.57946777	1633.07531738	397.741455078	369.943450928	0	0.367280144285	295	363	0	6260	100	0	0	0	2322	2016-06-16 13:58:20	Fa017AB031566	SV	VIS	BB001_F_060916	BTx623-G	Grain 1	50	13	Grain	BTx623	PI_564163	Insensitive	Grain	United States	Kafir	BTx623
2326	5799	61609.5	0.0941250943442	1853.25604475	221	361	358	1246.52922918	1479.25521642	20	True	1167.30834961	1496.1776123	2669.89477539	259.041473389	68.2587509155	0.995282129679	295	361	0	5799	100	0	0	0	2326	2016-06-15 18:43:51	Fa020AA031329	SV	VIS	BB001_F_060916	San Chi San-S	S2	10	12	Sweet	San Chi San	PI_542718	Insensitive	Sweet	China	Bicolor	San Chi San
2328	16356	180155.5	0.0907882357186	3647.81865752	442	632	584	1221.62209587	1356.34164832	24	True	1198.49328613	1332.63891602	668.348449707	442.831420898	102.909820557	0.748994982244	295	632	0	16356	100	0	0	0	2328	2016-06-26 12:20:24	Fa001AB031490	SV	VIS	BB001_F_060916	PI_329311-E	E1	50	23	Energy	PI_329311	PI_329311	Sensitive	Energy	Ethiopia	Durra	PI_329311
2330	9636	84983	0.113387383359	2472.29262257	269	424	322	1203.49335824	1398.02293483	22	True	1217.25085449	1409.60925293	417.303863525	348.221679688	89.5035476685	0.551074692086	295	424	0	9636	100	0	0	0	2330	2016-06-26 10:29:45	Fa028AA031277	SV	VIS	BB001_F_060916	China 17-S	S10	10	23	Sweet	China 17	none	Insensitive	Sweet	NA	Bicolor	China 17
2332	11814	67836	0.174155315762	3592.28110158	231	470	469	1260.83705773	1407.51659049	16	True	1394.78515625	1368.40258789	598.011962891	315.457885742	27.7359352112	0.849548203367	295	470	0	11814	100	0	0	0	2332	2016-06-25 15:04:04	Fa005AB031524	SV	VIS	BB001_F_060916	PI_35038-E	E5	50	22	Energy	PI_35038	PI_35038	Insensitive	Energy	United States	Caudatum	PI_35038
2336	4564	22467	0.203142386611	2433.96435368	181	296	291	1274.70836985	1481.98290973	18	True	1283.08630371	1478.44104004	292.837982178	113.534973145	31.8988780975	0.92178318589	295	296	0	4564	100	0	0	0	2336	2016-06-14 20:49:02	Fa016AC031895	SV	VIS	BB001_F_060916	PI_195754-E	E16	100	11	Energy	PI_195754	PI_195754	Insensitive	Sweet	China	Kafir-bicolor	PI_195754
2342	1678	4991.5	0.336171491536	635.730009794	47	207	207	1250.03098927	1513.93563766	9	True	1250.2479248	1510.67993164	169.873397827	33.8585662842	4.89154052734	0.979935173429	295	207	0	1678	100	0	0	0	2342	2016-06-12 20:41:15	Fa022AB031391	SV	VIS	BB001_F_060916	Atlas-S	S4	50	9	Sweet	Atlas	PI_641807	Insensitive	Sweet	United States	Durra	Atlas
2344	18367	128141	0.143334295815	3613.29174614	395	461	352	1255.34431317	1367.44906626	20	True	1089.72741699	1428.18066406	616.385803223	435.304504395	32.028968811	0.707991606185	295	461	0	18367	100	0	0	0	2344	2016-06-29 21:55:14	Fa003AB031612	SV	VIS	BB001_F_060916	PI_505735-E	E3	50	26	Energy	PI_505735	PI_505735	Insensitive	Sweet	Zambia	Caudatum	PI_505735
2346	14156	140173.5	0.100989131327	4447.805565	405	633	630	1324.47562871	1243.96792879	22	True	783.243347168	-368.650634766	796.830627441	1.56317719302e-06	67.8004760742	1	295	633	0	14156	100	0	0	0	2346	2016-06-26 08:53:50	Fa030AC031729	SV	VIS	BB001_F_060916	PI_655972-E	E17	100	23	Energy	PI_655972	PI_655972	Insensitive	Energy	South Africa	kafir	PI_655972
2348	11900	119339	0.0997159352768	4581.4151895	403	470	410	1234.25890756	1387.85176471	18	True	1201.00585938	1400.70373535	486.623382568	279.899932861	138.193862915	0.818021245629	295	470	0	11900	100	0	0	0	2348	2016-06-25 14:31:23	Fa024AC031753	SV	VIS	BB001_F_060916	Chinese Amber-S	S6	100	22	Sweet	Chinese Amber	PI_22913	Insensitive	Sweet	China	Caudatum/durra	Chinese Amber
2350	14353	173523.5	0.0827150213084	4014.90697014	418	641	460	1246.85961123	1310.01699993	15	True	1000.26422119	1222.68066406	903.866760254	551.216674805	16.9213047028	0.792522369899	295	641	0	14353	100	0	0	0	2350	2016-06-26 13:50:02	Fa018AB031627	SV	VIS	BB001_F_060916	CK60B-G	Grain 2	50	23	Grain	CK60B	none	Sensitive	Grain	United States	Kafir	CK60B
2352	7974	49520.5	0.161024222292	2468.93618059	397	255	311	1176.69388011	1519.33057437	19	True	1252.92224121	1485.80310059	453.237976074	231.964706421	91.021987915	0.859107899408	295	255	0	7974	100	0	0	0	2352	2016-06-17 08:56:04	Fa029AC031818	SV	VIS	BB001_F_060916	PI_510757-E	E18	100	14	Energy	PI_510757	PI_510757	Sensitive	Energy	Cameroon	Durra	PI_510757
2354	4629	35153	0.131681506557	1538.59710264	194	233	229	1250.32447613	1544.79758047	19	True	1116.78393555	1464.95983887	426.880157471	220.663513184	121.593276978	0.856032830423	295	233	0	4629	100	0	0	0	2354	2016-06-15 15:48:37	Fa030AC031819	SV	VIS	BB001_F_060916	PI_655972-E	E17	100	12	Energy	PI_655972	PI_655972	Insensitive	Energy	South Africa	kafir	PI_655972
2356	15748	175061	0.0899572149137	5149.74273193	435	569	469	1243.44640589	1349.68338837	19	True	1424.73303223	1364.65856934	725.328552246	540.010620117	137.306152344	0.667617059647	295	569	0	15748	100	0	0	0	2356	2016-06-22 21:22:25	Fa020AB031389	SV	VIS	BB001_F_060916	San Chi San-S	S2	50	19	Sweet	San Chi San	PI_542718	Insensitive	Sweet	China	Bicolor	San Chi San
2358	2025	6808.5	0.297422339722	657.102593184	71	197	168	1190.2962963	1496.80148148	9	True	1178.61071777	1529.66552734	263.358856201	59.6318626404	178.245620728	0.974027867123	295	197	0	2025	100	0	0	0	2358	2016-06-13 18:26:19	Fa010AC031709	SV	VIS	BB001_F_060916	PI_297155-E	E10	100	10	Energy	PI_297155	PI_297155	Insensitive	Energy	Uganda	Kafir	PI_297155
2362	16108	194484.5	0.0828240810964	4365.02470899	425	639	531	1235.25198659	1318.84250062	16	True	1257.3223877	1332.94116211	461.846405029	419.373474121	0	0.418890673463	295	639	0	16108	100	0	0	0	2362	2016-06-24 17:03:34	Fa018AB031447	SV	VIS	BB001_F_060916	CK60B-G	Grain 2	50	21	Grain	CK60B	none	Sensitive	Grain	United States	Kafir	CK60B
2364	9800	53020	0.184835910977	1727.22451925	229	382	304	1275.46285714	1426.705	20	True	1281.14233398	1440.59643555	413.449981689	169.517272949	24.2403621674	0.912082499253	295	382	0	9800	100	0	0	0	2364	2016-06-22 12:29:47	Fa012AB031621	SV	VIS	BB001_F_060916	PI_508366-E	E12	50	19	Energy	PI_508366	PI_508366	Sensitive	Energy	Mali	Guinea	PI_508366
2366	6856	51873	0.132168951092	2522.43685234	195	422	314	1272.49212369	1402.54813302	17	True	1251.28051758	1430.03430176	392.482147217	269.998077393	33.2630081177	0.725782273521	295	422	0	6856	100	0	0	0	2366	2016-06-21 13:51:36	Fa025AC031844	SV	VIS	BB001_F_060916	Della-S	S7	100	18	Sweet	Della	PI_566819	Insensitive	Sweet	United States	NA	Della
2368	3996	19646.5	0.203395006744	1856.62943089	187	195	194	1231.36561562	1568.00950951	16	True	1371.77746582	1655.77563477	299.744232178	129.721801758	0	0.901501981922	295	195	0	3996	100	0	0	0	2368	2016-06-17 11:38:53	Fa018AB031597	SV	VIS	BB001_F_060916	CK60B-G	Grain 2	50	14	Grain	CK60B	none	Sensitive	Grain	United States	Kafir	CK60B
2372	1997	3411.5	0.585373003078	522.693431973	26	217	198	1216.23935904	1497.50826239	11	True	1217.43005371	1481.59509277	211.609313965	18.5458984375	1.74258470535	0.996152021978	295	217	0	1997	100	0	0	0	2372	2016-06-12 21:21:22	Fa006AB031435	SV	VIS	BB001_F_060916	PI_585954-E	E6	50	9	Energy	PI_585954	PI_585954	Sensitive	Energy	Togo	Guinea	PI_585954
2374	17182	148313	0.115849588371	5144.44462264	501	529	426	1318.83156792	1374.64742172	28	True	1378.14782715	1414.37451172	502.027740479	455.157775879	150.531600952	0.421907899064	295	529	0	17182	100	0	0	0	2374	2016-06-23 17:04:18	Fa016AB031385	SV	VIS	BB001_F_060916	PI_195754-E	E16	50	20	Energy	PI_195754	PI_195754	Insensitive	Sweet	China	Kafir-bicolor	PI_195754
2376	13111	109034.5	0.120246344047	4844.38376212	452	439	397	1154.74586225	1383.72572649	27	True	1096.80566406	1380.81982422	513.428527832	239.003311157	143.894104004	0.885045491689	295	439	0	13111	100	0	0	0	2376	2016-06-22 20:46:05	Fa013AB031382	SV	VIS	BB001_F_060916	PI_297130-E	E13	50	19	Energy	PI_297130	PI_297130	Sensitive	Sweet	Uganda	Caudatum	PI_297130
2378	18906	107689	0.17556110652	4443.11753392	270	654	590	1185.79625516	1307.98492542	19	True	523.277954102	1777.70690918	1422.45532227	976.13269043	0	0.727383842103	295	654	0	18906	100	0	0	0	2378	2016-06-28 21:18:33	Fa011AC031770	SV	VIS	BB001_F_060916	PI_506069-E	E11	100	25	Energy	PI_506069	PI_506069	Sensitive	Energy	Togo	Guinea/bicolor	PI_506069
2380	6354	67100.5	0.0946937802252	3558.11289644	228	431	430	1226.96789424	1466.69405099	18	True	992.193481445	1615.54284668	480.563049316	455.160797119	0	0.320818634309	295	431	0	6354	100	0	0	0	2380	2016-06-16 08:33:12	Fa029AA031248	SV	VIS	BB001_F_060916	PI_510757-E	E18	10	13	Energy	PI_510757	PI_510757	Sensitive	Energy	Cameroon	Durra	PI_510757
2382	6530	38155.5	0.171141775105	2107.22769308	201	325	325	1221.84808576	1498.48774885	14	True	959.009643555	1373.25671387	691.73236084	421.79675293	127.317405701	0.792579405465	295	325	0	6530	100	0	0	0	2382	2016-06-13 18:57:46	Fa020AB031449	SV	VIS	BB001_F_060916	San Chi San-S	S2	50	10	Sweet	San Chi San	PI_542718	Insensitive	Sweet	China	Bicolor	San Chi San
2384	1144	5886.5	0.194342988193	701.239905953	95	131	126	1175.34353147	1517.11713287	10	True	1192.63586426	1492.15026855	95.6073303223	57.5636749268	139.511825562	0.798432505465	295	131	0	1144	100	0	0	0	2384	2016-06-12 21:45:46	Fa007AC031676	SV	VIS	BB001_F_060916	NTJ2-E	E7	100	9	Energy	NTJ2	none	Sensitive	Energy	India	Durra	NTJ2
2386	8936	48822	0.183032239564	1721.30777955	243	323	321	1214.04252462	1497.28636974	20	True	411.416870117	1116.37390137	1934.01928711	493.81552124	117.265602112	0.966853641231	295	323	0	8936	100	0	0	0	2386	2016-06-17 11:58:28	Fa004AC031853	SV	VIS	BB001_F_060916	PI_329632-E	E4	100	14	Energy	PI_329632	PI_329632	Sensitive	Energy	Ethiopia	Durra	PI_329632
2390	21346	110718	0.192796112647	3408.72320461	363	695	649	1120.20603392	1242.40588401	17	True	1074.81762695	1295.01782227	750.249267578	215.010253906	166.378860474	0.958054792881	295	695	0	21346	100	0	0	0	2390	2016-06-26 07:21:17	Fa022AB031451	SV	VIS	BB001_F_060916	Atlas-S	S4	50	23	Sweet	Atlas	PI_641807	Insensitive	Sweet	United States	Durra	Atlas
2394	13950	148066.5	0.0942144239244	4941.66305482	438	584	452	1269.19283154	1322.05483871	15	True	1069.76855469	1387.85180664	999.974243164	481.558227539	26.2809715271	0.876407283798	295	584	0	13950	100	0	0	0	2394	2016-06-21 15:17:33	Fa028AC031877	SV	VIS	BB001_F_060916	China 17-S	S10	100	18	Sweet	China 17	none	Insensitive	Sweet	NA	Bicolor	China 17
2396	3626	22910	0.158271497163	2105.03282189	136	283	281	1222.10286817	1472.23248759	15	True	1218.65197754	1483.27502441	280.984924316	109.62512207	151.393432617	0.920753039836	295	283	0	3626	100	0	0	0	2396	2016-06-14 20:28:03	Fa022AB031571	SV	VIS	BB001_F_060916	Atlas-S	S4	50	11	Sweet	Atlas	PI_641807	Insensitive	Sweet	United States	Durra	Atlas
2400	15572	89117.5	0.174735601874	3995.15763152	209	584	430	1258.26701772	1320.42756229	17	True	1251.30786133	1365.00744629	530.475341797	221.513687134	8.70767974854	0.90864207297	295	584	0	15572	100	0	0	0	2400	2016-06-24 18:14:26	Fa020AA031269	SV	VIS	BB001_F_060916	San Chi San-S	S2	10	21	Sweet	San Chi San	PI_542718	Insensitive	Sweet	China	Bicolor	San Chi San
2402	5235	43321	0.120842085824	2466.07906532	219	292	291	1237.29627507	1528.13333333	19	True	1398.18261719	1598.11071777	339.717529297	269.833374023	0	0.607542120568	295	292	0	5235	100	0	0	0	2402	2016-06-18 20:29:36	Fa018AB031477	SV	VIS	BB001_F_060916	CK60B-G	Grain 2	50	15	Grain	CK60B	none	Sensitive	Grain	United States	Kafir	CK60B
2404	23403	168883	0.138575226636	4622.7071712	666	529	437	1455.56168013	1499.86894843	15	True	1473.30297852	1654.79003906	911.985595703	450.406890869	42.4359741211	0.869532908627	295	529	0	23403	100	0	0	0	2404	2016-06-26 10:46:35	Fa015AC031804	SV	VIS	BB001_F_060916	PI_152730-E	E15	100	23	Energy	PI_152730	PI_152730	Sensitive	Energy	Kenya	Caudatum/bicolor	PI_152730
2408	3781	8201.5	0.461013229287	803.286358714	66	251	251	1194.22295689	1436.81327691	17	True	1189.9362793	1444.61645508	214.5677948	47.2704353333	174.107116699	0.975430955138	295	251	0	3781	100	0	0	0	2408	2016-06-13 08:50:06	Fa013AC031892	SV	VIS	BB001_F_060916	PI_297130-E	E13	100	10	Energy	PI_297130	PI_297130	Sensitive	Sweet	Uganda	Caudatum	PI_297130
2416	4916	28363.5	0.173321346096	1799.13525546	212	209	209	1224.3352319	1542.93531326	15	True	1131.85510254	1496.85009766	367.165863037	193.225311279	113.479881287	0.850322691924	295	209	0	4916	100	0	0	0	2416	2016-06-15 18:50:02	Fa004AA031313	SV	VIS	BB001_F_060916	PI_329632-E	E4	10	12	Energy	PI_329632	PI_329632	Sensitive	Energy	Ethiopia	Durra	PI_329632
2418	15065	173108.5	0.0870263447491	4812.74068546	497	489	483	1171.09538666	1353.38280783	41	True	1175.39025879	1363.70202637	582.746337891	368.998931885	125.254310608	0.773982670599	295	489	0	15065	100	0	0	0	2418	2016-06-24 18:41:31	Fa006AB031465	SV	VIS	BB001_F_060916	PI_585954-E	E6	50	21	Energy	PI_585954	PI_585954	Sensitive	Energy	Togo	Guinea	PI_585954
2420	25244	248639.5	0.101528518196	6395.70293689	764	514	673	1265.69458089	1333.79626842	35	True	1135.22583008	1384.3449707	829.794616699	432.659637451	63.9305686951	0.85330891414	295	514	0	25244	100	0	0	0	2420	2016-06-28 20:20:37	Fa012AB031471	SV	VIS	BB001_F_060916	PI_508366-E	E12	50	25	Energy	PI_508366	PI_508366	Sensitive	Energy	Mali	Guinea	PI_508366
2422	12396	126668.5	0.0978617414748	3367.37431419	392	469	391	1218.98959342	1410.35059697	17	True	1180.1854248	1412.0657959	428.548034668	335.673400879	88.7930221558	0.621668206144	295	469	0	12396	100	0	0	0	2422	2016-06-24 19:52:20	Fa029AB031518	SV	VIS	BB001_F_060916	PI_510757-E	E18	50	21	Energy	PI_510757	PI_510757	Sensitive	Energy	Cameroon	Durra	PI_510757
2426	15840	146783	0.107914404257	5724.97042572	631	365	529	1008.49766414	1452.1334596	19	True	987.662963867	1512.83239746	505.688964844	386.353363037	109.471374512	0.645199865863	295	365	0	15840	100	0	0	0	2426	2016-06-23 16:47:03	Fa024AC031663	SV	VIS	BB001_F_060916	Chinese Amber-S	S6	100	20	Sweet	Chinese Amber	PI_22913	Insensitive	Sweet	China	Caudatum/durra	Chinese Amber
2428	10278	58146.5	0.176760424101	2333.33216476	212	585	584	1268.87400272	1350.72231952	15	True	1106.72729492	1532.99438477	2286.27075195	302.671508789	5.58078384399	0.99119816386	295	585	0	10278	100	0	0	0	2428	2016-06-24 20:12:20	Fa018AC031777	SV	VIS	BB001_F_060916	CK60B-G	Grain 2	100	21	Grain	CK60B	none	Sensitive	Grain	United States	Kafir	CK60B
2430	12937	106793.5	0.121140331574	3689.08244348	329	459	350	1224.87276803	1402.40132952	34	True	1150.21850586	1381.74829102	487.658691406	270.030944824	164.552627563	0.832696687738	295	459	0	12937	100	0	0	0	2430	2016-06-23 17:09:52	Fa006AA031195	SV	VIS	BB001_F_060916	PI_585954-E	E6	10	20	Energy	PI_585954	PI_585954	Sensitive	Energy	Togo	Guinea	PI_585954
2436	6672	40573	0.164444334903	2827.49306536	243	179	174	1234.43120504	1565.00254796	21	True	1279.96899414	1527.48205566	346.012908936	165.314620972	86.1972579956	0.878484908619	295	179	0	6672	100	0	0	0	2436	2016-06-13 20:43:44	Fa009AB031468	SV	VIS	BB001_F_060916	PI_229841-E	E9	50	10	Energy	PI_229841	PI_229841	Insensitive	Energy	South Africa	Kafir	PI_229841
2438	8598	91128	0.0943508032657	4221.87398386	306	462	447	1248.43172831	1426.22423819	12	True	1240.30310059	1427.95007324	498.77142334	263.695007324	39.9041252136	0.848815558072	295	462	0	8598	100	0	0	0	2438	2016-06-27 21:57:48	Fa025AB031424	SV	VIS	BB001_F_060916	Della-S	S7	50	24	Sweet	Della	PI_566819	Insensitive	Sweet	United States	NA	Della
2440	9572	46927	0.203976388859	1864.31997216	174	422	422	1242.53802758	1422.08524864	22	True	1023.01092529	1272.24035645	803.810302734	407.299530029	153.740234375	0.862115974069	295	422	0	9572	100	0	0	0	2440	2016-06-23 08:39:35	Fa007AA031316	SV	VIS	BB001_F_060916	NTJ2-E	E7	10	20	Energy	NTJ2	none	Sensitive	Energy	India	Durra	NTJ2
2446	6125	39439	0.155303126347	2100.37074709	201	526	432	1179.84963265	1324.4677551	14	True	1417.66040039	1415.84814453	616.597717285	400.36706543	176.005462646	0.760518307488	295	526	0	6125	100	0	0	0	2446	2016-06-18 07:37:37	Fa022AB031631	SV	VIS	BB001_F_060916	Atlas-S	S4	50	15	Sweet	Atlas	PI_641807	Insensitive	Sweet	United States	Durra	Atlas
2448	18916	150202.5	0.125936652186	5325.4626708	365	845	825	1227.73821104	1278.63396067	16	True	1340.9329834	1580.62182617	569.133666992	328.701477051	0	0.816357392073	295	845	0	18916	100	0	0	0	2448	2016-06-26 07:54:55	Fa014AC031653	SV	VIS	BB001_F_060916	Grassl-E	E14	100	23	Energy	Grassl	PI_154844	Sensitive	Sweet	Uganda	Caudatum	Grassl
2450	4508	24657.5	0.182824698368	2080.72026527	199	227	227	1221.31810115	1552.18456078	22	True	1331.01879883	1617.72619629	242.297286987	148.034393311	0	0.791660056503	295	227	0	4508	100	0	0	0	2450	2016-06-14 22:17:23	Fa003AC031852	SV	VIS	BB001_F_060916	PI_505735-E	E3	100	11	Energy	PI_505735	PI_505735	Insensitive	Sweet	Zambia	Caudatum	PI_505735
2452	25856	260202.5	0.0993687608689	5920.87665617	489	860	857	1253.59839109	1233.09781095	11	True	1277.9152832	1210.06262207	714.895812988	411.689910889	0.0254864376038	0.817538462069	295	860	0	25856	100	0	0	0	2452	2016-06-26 15:41:09	Fa020AC031869	SV	VIS	BB001_F_060916	San Chi San-S	S2	100	23	Sweet	San Chi San	PI_542718	Insensitive	Sweet	China	Bicolor	San Chi San
2454	21741	187688.5	0.115835546664	4550.619735	475	716	583	1169.3778575	1287.57301872	14	True	990.129394531	1269.3092041	831.31640625	492.850646973	159.983627319	0.805308730704	295	716	0	21741	100	0	0	0	2454	2016-06-28 21:34:35	Fa030AB031519	SV	VIS	BB001_F_060916	PI_655972-E	E17	50	25	Energy	PI_655972	PI_655972	Insensitive	Energy	South Africa	kafir	PI_655972
2456	12906	59278.5	0.217718059668	3466.72384942	158	549	402	1207.08825353	1324.61343561	19	True	1640.29272461	970.775878906	1515.01245117	620.294006348	30.0971660614	0.912340806006	295	549	0	12906	100	0	0	0	2456	2016-06-17 11:03:04	Fa014AC031893	SV	VIS	BB001_F_060916	Grassl-E	E14	100	14	Energy	Grassl	PI_154844	Sensitive	Sweet	Uganda	Caudatum	Grassl
2460	11563	70051.5	0.165064274141	2998.34729183	287	437	390	1180.70422901	1385.19294301	19	True	1221.91064453	1414.01672363	440.851867676	289.895782471	148.684051514	0.753383910451	295	437	0	11563	100	0	0	0	2460	2016-06-18 18:31:07	Fa011AA031230	SV	VIS	BB001_F_060916	PI_506069-E	E11	10	15	Energy	PI_506069	PI_506069	Sensitive	Energy	Togo	Guinea/bicolor	PI_506069
2464	11127	84097	0.132311497437	3374.36168432	407	468	458	1341.25083131	1300.87337108	15	True	1257.21728516	1402.32080078	642.416259766	244.891098022	46.3802833557	0.924491299555	295	468	0	11127	100	0	0	0	2464	2016-06-23 07:52:30	Fa027AC031846	SV	VIS	BB001_F_060916	PI_642998-S	S9	100	20	Sweet	PI_642998	PI_642998	Insensitive	Energy	NA	Bicolor	PI_642998
2468	8347	78239	0.1066859239	3004.2569952	245	448	442	1238.52318198	1438.2721936	15	True	1230.52807617	1424.12097168	312.768096924	238.160095215	0	0.648213027106	295	448	0	8347	100	0	0	0	2468	2016-06-22 11:30:42	Fa018AB031567	SV	VIS	BB001_F_060916	CK60B-G	Grain 2	50	19	Grain	CK60B	none	Sensitive	Grain	United States	Kafir	CK60B
2470	17387	194552	0.0893694230848	5116.69324994	507	565	510	1224.52458734	1357.68873296	22	True	1069.47912598	1410.3626709	728.008178711	459.003326416	33.7014808655	0.77619575409	295	565	0	17387	100	0	0	0	2470	2016-06-26 12:26:34	Fa004AC031793	SV	VIS	BB001_F_060916	PI_329632-E	E4	100	23	Energy	PI_329632	PI_329632	Sensitive	Energy	Ethiopia	Durra	PI_329632
2472	1695	10407.5	0.162863319721	829.662777424	148	142	144	1278.17345133	1523.0359882	13	True	1059.58666992	1291.76953125	596.38848877	270.281097412	0	0.891410708622	295	142	0	1695	100	0	0	0	2472	2016-06-13 07:10:53	Fa004AA031343	SV	VIS	BB001_F_060916	PI_329632-E	E4	10	10	Energy	PI_329632	PI_329632	Sensitive	Energy	Ethiopia	Durra	PI_329632
2474	8232	42574.5	0.193355177395	2805.25376701	201	290	288	1226.54385326	1497.41618076	17	True	1276.03540039	1473.82092285	312.383056641	211.632629395	25.460899353	0.735543093336	295	290	0	8232	100	0	0	0	2474	2016-06-23 09:19:25	Fa013AC031862	SV	VIS	BB001_F_060916	PI_297130-E	E13	100	20	Energy	PI_297130	PI_297130	Sensitive	Sweet	Uganda	Caudatum	PI_297130
2476	13847	79335.5	0.174537250033	3711.30422163	196	621	619	1236.43056258	1354.72441684	23	True	850.848388672	764.571472168	1768.26452637	559.355285645	158.273986816	0.948649182251	295	621	0	13847	100	0	0	0	2476	2016-06-19 20:41:07	Fa017AB031626	SV	VIS	BB001_F_060916	BTx623-G	Grain 1	50	16	Grain	BTx623	PI_564163	Insensitive	Grain	United States	Kafir	BTx623
2480	2536	13616.5	0.186244629677	1185.29130924	124	243	189	1191.52957413	1486.39865931	13	True	1145.07775879	1474.6361084	193.811294556	96.8549575806	6.3247013092	0.866176352193	295	243	0	2536	100	0	0	0	2480	2016-06-14 15:45:50	Fa010AB031439	SV	VIS	BB001_F_060916	PI_297155-E	E10	50	11	Energy	PI_297155	PI_297155	Insensitive	Energy	Uganda	Kafir	PI_297155
2482	3618	18112	0.199757067138	1697.39692605	195	187	187	1205.2169707	1548.91569928	14	True	1144.32958984	1521.72814941	316.16305542	128.916976929	117.981285095	0.913091502225	295	187	0	3618	100	0	0	0	2482	2016-06-12 07:55:44	Fa013AA031262	SV	VIS	BB001_F_060916	PI_297130-E	E13	10	9	Energy	PI_297130	PI_297130	Sensitive	Sweet	Uganda	Caudatum	PI_297130
2484	7825	60162	0.130065489844	3142.69768441	257	463	463	1179.89699681	1425.46300319	19	True	1160.14648438	1409.37915039	483.739135742	151.886611938	156.567169189	0.949428094247	295	463	0	7825	100	0	0	0	2484	2016-06-20 10:44:48	Fa003AA031192	SV	VIS	BB001_F_060916	PI_505735-E	E3	10	17	Energy	PI_505735	PI_505735	Insensitive	Sweet	Zambia	Caudatum	PI_505735
2486	19180	235379.5	0.0814854309742	5070.80350053	501	645	533	1257.82122002	1311.65224192	24	True	1155.17626953	1289.94567871	630.479919434	500.453704834	19.9727630615	0.608222887786	295	645	0	19180	100	0	0	0	2486	2016-06-24 17:37:42	Fa003AC031642	SV	VIS	BB001_F_060916	PI_505735-E	E3	100	21	Energy	PI_505735	PI_505735	Insensitive	Sweet	Zambia	Caudatum	PI_505735
2488	8572	64087	0.133755675878	4025.93731546	266	360	358	1256.04503033	1487.05459636	17	True	1246.9239502	1462.47253418	309.37387085	242.640640259	16.8985290527	0.620387003088	295	360	0	8572	100	0	0	0	2488	2016-06-15 13:44:08	Fa016AB031475	SV	VIS	BB001_F_060916	PI_195754-E	E16	50	12	Energy	PI_195754	PI_195754	Insensitive	Sweet	China	Kafir-bicolor	PI_195754
2490	4141	14361	0.288350393427	1603.38186681	214	122	201	1236.11736296	1583.21081864	18	True	1294.07421875	1554.76281738	290.645019531	98.1866760254	81.3801040649	0.941209530262	295	122	0	4141	100	0	0	0	2490	2016-06-14 17:14:34	Fa018AB031477	SV	VIS	BB001_F_060916	CK60B-G	Grain 2	50	11	Grain	CK60B	none	Sensitive	Grain	United States	Kafir	CK60B
2492	25610	122551	0.208974222977	3626.6988194	436	517	385	1190.83225303	1354.90679422	18	True	1108.67053223	1360.70324707	543.179321289	292.960968018	156.085891724	0.842084993245	295	517	0	25610	100	0	0	0	2492	2016-06-28 21:12:24	Fa017AC031746	SV	VIS	BB001_F_060916	BTx623-G	Grain 1	100	25	Grain	BTx623	PI_564163	Insensitive	Grain	United States	Kafir	BTx623
2494	6594	39263.5	0.167942236428	1791.48144042	207	257	254	1220.0429178	1519.68410676	18	True	20540.5625	-4837.06396484	2283.89282227	9.62188639875e-09	0	1	295	257	0	6594	100	0	0	0	2494	2016-06-15 18:25:19	Fa009AB031618	SV	VIS	BB001_F_060916	PI_229841-E	E9	50	12	Energy	PI_229841	PI_229841	Insensitive	Energy	South Africa	Kafir	PI_229841
2502	12408	74259.5	0.167089732627	2399.94947672	281	453	447	1255.08937782	1431.12572534	19	True	1564.43566895	1278.78881836	898.01940918	452.076690674	45.1535339355	0.864044592429	295	453	0	12408	100	0	0	0	2502	2016-06-23 17:12:22	Fa030AC031669	SV	VIS	BB001_F_060916	PI_655972-E	E17	100	20	Energy	PI_655972	PI_655972	Insensitive	Energy	South Africa	kafir	PI_655972
2504	9605	84758	0.113322636211	3091.42618477	327	455	452	1204.21540864	1451.32004164	16	True	1277.85913086	1444.02648926	898.484008789	307.541625977	113.850593567	0.939594545799	295	455	0	9605	100	0	0	0	2504	2016-06-19 21:04:31	Fa019AB031568	SV	VIS	BB001_F_060916	B.Az9504-S	S1	50	16	Sweet	B.Az9504	PI_656003	Sensitive	Sweet	United States	Kafir	B.Az9504
2506	5806	27888	0.208189902467	1136.28844666	196	279	279	1240.35773338	1552.26386497	14	True	1334.1697998	1617.35900879	193.215621948	131.825363159	0	0.731099619017	295	279	0	5806	100	0	0	0	2506	2016-06-22 11:10:21	Fa015AA031354	SV	VIS	BB001_F_060916	PI_152730-E	E15	10	19	Energy	PI_152730	PI_152730	Sensitive	Energy	Kenya	Caudatum/bicolor	PI_152730
2510	18401	190577	0.0965541487168	5855.74313939	455	620	414	1259.001576	1289.15075268	17	True	1524.97875977	1303.02990723	1098.29309082	665.955078125	171.727233887	0.79519437097	295	620	0	18401	100	0	0	0	2510	2016-06-26 15:35:36	Fa027AB031606	SV	VIS	BB001_F_060916	PI_642998-S	S9	50	23	Sweet	PI_642998	PI_642998	Insensitive	Energy	NA	Bicolor	PI_642998
2512	6840	44774.5	0.15276552502	1706.13620663	238	325	320	1265.24181287	1499.28640351	20	True	1608.16162109	1304.3145752	910.781921387	407.858062744	50.8082847595	0.89412829441	295	325	0	6840	100	0	0	0	2512	2016-06-23 07:32:03	Fa022AA031361	SV	VIS	BB001_F_060916	Atlas-S	S4	10	20	Sweet	Atlas	PI_641807	Insensitive	Sweet	United States	Durra	Atlas
2514	430	600	0.716666666667	210.083260298	12	83	74	1234.03255814	1518.59302326	9	True	1233.65026855	1518.21350098	74.6156997681	8.74422168732	177.996154785	0.993109500156	295	83	0	430	100	0	0	0	2514	2016-06-11 08:53:25	Fa003AB031432	SV	VIS	BB001_F_060916	PI_505735-E	E3	50	8	Energy	PI_505735	PI_505735	Insensitive	Sweet	Zambia	Caudatum	PI_505735
2516	7676	61968	0.123870384715	3013.08214355	232	391	391	1239.95987493	1474.10383012	13	True	1204.16113281	1451.56176758	392.338317871	276.107971191	37.6567153931	0.710448005158	295	391	0	7676	100	0	0	0	2516	2016-06-18 21:07:17	Fa005AB031464	SV	VIS	BB001_F_060916	PI_35038-E	E5	50	15	Energy	PI_35038	PI_35038	Insensitive	Energy	United States	Caudatum	PI_35038
2520	12908	133395	0.0967652460737	4969.48868573	464	477	433	1178.77974899	1391.19398822	25	True	93.7126464844	1155.79187012	2458.80322266	846.537841797	106.793815613	0.938863878093	295	477	0	12908	100	0	0	0	2520	2016-06-27 22:00:53	Fa026AB031455	SV	VIS	BB001_F_060916	Rio-S	S8	50	24	Sweet	Rio	PI_651496	Insensitive	Sweet	United States	Durra	Rio
2522	4512	16624	0.271414821944	1034.58996236	226	140	198	1243.00620567	1579.87832447	19	True	1521.57055664	1712.765625	570.837036133	186.56729126	0	0.945082767806	295	140	0	4512	100	0	0	0	2522	2016-06-17 10:41:16	Fa007AC031886	SV	VIS	BB001_F_060916	NTJ2-E	E7	100	14	Energy	NTJ2	none	Sensitive	Energy	India	Durra	NTJ2
2524	17014	82040.5	0.207385376735	4157.02163768	178	795	793	1194.65034677	1254.07282238	12	True	1054.58361816	1099.62524414	1164.85229492	290.868103027	168.055023193	0.96832225378	295	795	0	17014	100	0	0	0	2524	2016-06-29 16:53:47	Fa010AB031469	SV	VIS	BB001_F_060916	PI_297155-E	E10	50	26	Energy	PI_297155	PI_297155	Insensitive	Energy	Uganda	Kafir	PI_297155
2526	7572	25145.5	0.301127438309	1432.31283188	172	330	326	1272.42604332	1394.31352351	17	True	1239.16699219	1210.53271484	295.842681885	211.774307251	0	0.698270297991	295	330	0	7572	100	0	0	0	2526	2016-06-22 07:08:39	Fa004AB031463	SV	VIS	BB001_F_060916	PI_329632-E	E4	50	19	Energy	PI_329632	PI_329632	Sensitive	Energy	Ethiopia	Durra	PI_329632
2528	778	2255.5	0.344934604301	367.019332886	74	101	83	1190.89845758	1518.68251928	11	True	1246.48449707	1537.9152832	126.469924927	84.7899017334	166.454711914	0.741967999289	295	101	0	778	100	0	0	0	2528	2016-06-12 08:18:35	Fa014AC031803	SV	VIS	BB001_F_060916	Grassl-E	E14	100	9	Energy	Grassl	PI_154844	Sensitive	Sweet	Uganda	Caudatum	Grassl
2532	10299	64881.5	0.158735540948	2417.7900964	206	394	389	1219.38654238	1439.57423051	15	True	1237.72998047	1433.44494629	355.834625244	220.363372803	177.743240356	0.785165556357	295	394	0	10299	100	0	0	0	2532	2016-06-26 14:11:32	Fa024AA031363	SV	VIS	BB001_F_060916	Chinese Amber-S	S6	10	23	Sweet	Chinese Amber	PI_22913	Insensitive	Sweet	China	Caudatum/durra	Chinese Amber
2538	9197	148606.5	0.0618882754119	3993.15579152	586	467	542	1194.49440035	1384.92388822	14	True	1225.58044434	1368.26171875	602.62890625	307.350189209	60.3813171387	0.860165106173	295	467	0	9197	100	0	0	0	2538	2016-06-22 08:39:44	Fa024AC031783	SV	VIS	BB001_F_060916	Chinese Amber-S	S6	100	19	Sweet	Chinese Amber	PI_22913	Insensitive	Sweet	China	Caudatum/durra	Chinese Amber
2540	3265	3796	0.860115911486	584.156415939	212	26	211	1235.16079632	1600.86156202	19	True	1234.18151855	1600.92163086	192.563400269	20.9923667908	89.239982605	0.994040066149	295	26	0	3265	100	0	0	0	2540	2016-06-19 18:15:47	Fa025AA031304	SV	VIS	BB001_F_060916	Della-S	S7	10	16	Sweet	Della	PI_566819	Insensitive	Sweet	United States	NA	Della
2542	7226	38603	0.187187524286	1565.70980048	206	340	338	1278.32576806	1484.15887074	17	True	493.59588623	1912.67614746	1696.38598633	704.420837402	0	0.909708262737	295	340	0	7226	100	0	0	0	2542	2016-06-17 11:43:13	Fa008AC031857	SV	VIS	BB001_F_060916	M81e-E	E8	100	14	Energy	M81e	PI_653411	Sensitive	Energy	United States	Caudatum/durra	M81e
2544	7082	46823	0.151250453837	1698.14334691	204	313	310	1254.8794126	1496.92219712	20	True	873.570983887	1308.11328125	1011.43585205	356.370513916	120.871124268	0.935871617424	295	313	0	7082	100	0	0	0	2544	2016-06-14 15:24:51	Fa012AA031231	SV	VIS	BB001_F_060916	PI_508366-E	E12	10	11	Energy	PI_508366	PI_508366	Sensitive	Energy	Mali	Guinea	PI_508366
2546	8827	42237	0.208987380733	1731.10676908	215	361	360	1244.72244251	1505.9284015	18	True	1053.42260742	1656.23059082	462.578796387	410.395050049	0	0.461405239495	295	361	0	8827	100	0	0	0	2546	2016-06-25 16:55:20	Fa010AB031559	SV	VIS	BB001_F_060916	PI_297155-E	E10	50	22	Energy	PI_297155	PI_297155	Insensitive	Energy	Uganda	Kafir	PI_297155
2548	3529	8089.5	0.436244514494	810.298551321	106	273	203	1321.47917257	1426.86625106	9	True	1458.05151367	1431.76464844	471.661254883	268.420410156	30.427022934	0.822271269383	295	273	0	3529	100	0	0	0	2548	2016-06-13 17:03:39	Fa014AC031713	SV	VIS	BB001_F_060916	Grassl-E	E14	100	10	Energy	Grassl	PI_154844	Sensitive	Sweet	Uganda	Caudatum	Grassl
2550	12127	95294	0.127258799085	3627.77272284	360	352	348	1234.76770842	1457.70940876	25	True	1223.88037109	1443.88793945	387.588348389	301.201324463	92.2238006592	0.629356695604	295	352	0	12127	100	0	0	0	2550	2016-06-21 13:53:27	Fa009AC031828	SV	VIS	BB001_F_060916	PI_229841-E	E9	100	18	Energy	PI_229841	PI_229841	Insensitive	Energy	South Africa	Kafir	PI_229841
2552	12496	75773	0.164913623586	3534.95511436	177	562	561	1251.00424136	1372.51576504	18	True	1258.14001465	1364.88061523	497.635986328	165.360046387	4.36073493958	0.943176852625	295	562	0	12496	100	0	0	0	2552	2016-06-25 15:10:14	Fa008AA031287	SV	VIS	BB001_F_060916	M81e-E	E8	10	22	Energy	M81e	PI_653411	Sensitive	Energy	United States	Caudatum/durra	M81e
2556	31469	222259	0.14158706734	6417.26711082	509	543	508	1115.01067717	1313.03044266	25	True	1099.19018555	1346.52050781	630.582214355	425.437774658	117.173484802	0.738115333312	295	543	0	31469	100	0	0	0	2556	2016-06-28 16:58:36	Fa002AC031641	SV	VIS	BB001_F_060916	PI_213900-E	E2	100	25	Energy	PI_213900	PI_213900	Insensitive	Energy	Kenya	Bicolor	PI_213900
2560	7730	94801	0.0815392242698	3389.83865893	371	412	410	1271.63790427	1463.49974127	12	True	1305.0736084	1418.72717285	375.333312988	318.016052246	23.5738830566	0.531131014782	295	412	0	7730	100	0	0	0	2560	2016-06-21 16:35:54	Fa026AC031875	SV	VIS	BB001_F_060916	Rio-S	S8	100	18	Sweet	Rio	PI_651496	Insensitive	Sweet	United States	Durra	Rio
2562	8239	45515	0.181017247061	1804.46210754	196	442	423	1280.08301978	1351.05740988	11	True	1409.86083984	1259.37634277	651.832702637	332.176300049	165.431045532	0.860409296826	295	442	0	8239	100	0	0	0	2562	2016-06-17 10:53:38	Fa017AB031626	SV	VIS	BB001_F_060916	BTx623-G	Grain 1	50	14	Grain	BTx623	PI_564163	Insensitive	Grain	United States	Kafir	BTx623
2564	33239	258030	0.128818354455	6248.53023314	643	711	696	1397.82189597	1189.66292608	32	True	1461.09655762	1278.60913086	740.080932617	429.095855713	21.72032547	0.81476178647	295	711	0	33239	100	0	0	0	2564	2016-06-29 22:15:02	Fa021AC031870	SV	VIS	BB001_F_060916	ICSV700-S	S3	100	26	Sweet	ICSV700	none	Sensitive	Sweet	NA	Bicolor	ICSV700
2566	6209	48536	0.127925663425	2861.75832117	232	345	342	1220.87534225	1472.99017555	24	True	535.756713867	1070.54467773	1765.69177246	523.393676758	125.05279541	0.955056399031	295	345	0	6209	100	0	0	0	2566	2016-06-14 22:11:48	Fa028AB031607	SV	VIS	BB001_F_060916	China 17-S	S10	50	11	Sweet	China 17	none	Insensitive	Sweet	NA	Bicolor	China 17
2568	7206	49987.5	0.14415603901	2711.07970035	275	361	360	1203.63905079	1484.2354982	19	True	1172.76135254	1444.89685059	396.353637695	181.033309937	148.951171875	0.889596670214	295	361	0	7206	100	0	0	0	2568	2016-06-18 07:17:43	Fa013AA031352	SV	VIS	BB001_F_060916	PI_297130-E	E13	10	15	Energy	PI_297130	PI_297130	Sensitive	Sweet	Uganda	Caudatum	PI_297130
2572	6273	37058.5	0.169272906351	2557.2076081	194	372	371	1254.13024071	1470.86258568	18	True	1260.98974609	1459.89538574	347.366729736	277.975585938	47.9009246826	0.599684345367	295	372	0	6273	100	0	0	0	2572	2016-06-13 21:19:30	Fa020AA031299	SV	VIS	BB001_F_060916	San Chi San-S	S2	10	10	Sweet	San Chi San	PI_542718	Insensitive	Sweet	China	Bicolor	San Chi San
2574	1490	2298.5	0.648248857951	379.07820797	34	150	132	1272.27583893	1515.97516779	17	True	1270.99438477	1514.55395508	141.661102295	18.7038002014	171.924682617	0.991245453003	295	150	0	1490	100	0	0	0	2574	2016-06-12 08:00:41	Fa015AC031804	SV	VIS	BB001_F_060916	PI_152730-E	E15	100	9	Energy	PI_152730	PI_152730	Sensitive	Energy	Kenya	Caudatum/bicolor	PI_152730
2578	12852	77161	0.166560827361	2937.67948651	225	536	535	1230.52769997	1400.09298164	18	True	1206.53894043	1402.35742188	506.013702393	188.078216553	167.315490723	0.928358500952	295	536	0	12852	100	0	0	0	2578	2016-06-28 18:47:03	Fa018AA031237	SV	VIS	BB001_F_060916	CK60B-G	Grain 2	10	25	Grain	CK60B	none	Sensitive	Grain	United States	Kafir	CK60B
2584	4423	23373.5	0.189231394528	1096.14631128	200	219	219	1241.91996383	1536.77888311	17	True	1339.34265137	1623.73352051	218.774703979	154.206863403	0	0.709340425231	295	219	0	4423	100	0	0	0	2584	2016-06-15 14:29:36	Fa015AA031264	SV	VIS	BB001_F_060916	PI_152730-E	E15	10	12	Energy	PI_152730	PI_152730	Sensitive	Energy	Kenya	Caudatum/bicolor	PI_152730
2586	1723	3045	0.565845648604	463.220343351	30	181	168	1265.47533372	1532.14161346	14	True	1260.97021484	1519.88623047	154.064483643	25.5768890381	172.97644043	0.986123365397	295	181	0	1723	100	0	0	0	2586	2016-06-12 22:24:41	Fa026AC031695	SV	VIS	BB001_F_060916	Rio-S	S8	100	9	Sweet	Rio	PI_651496	Insensitive	Sweet	United States	Durra	Rio
2588	7248	53010.5	0.136727629432	2208.74162197	246	314	230	1248.97585541	1463.08981788	14	True	1198.04846191	1468.15942383	331.789581299	200.422714233	169.340484619	0.796934501034	295	314	0	7248	100	0	0	0	2588	2016-06-25 15:56:14	Fa022AA031301	SV	VIS	BB001_F_060916	Atlas-S	S4	10	22	Sweet	Atlas	PI_641807	Insensitive	Sweet	United States	Durra	Atlas
2590	10639	75276	0.141333227058	2315.25604475	265	493	491	1196.17473447	1404.21101607	14	True	1309.50585938	1354.11071777	520.585205078	358.998840332	178.567474365	0.724184467149	295	493	0	10639	100	0	0	0	2590	2016-06-23 19:04:46	Fa030AB031459	SV	VIS	BB001_F_060916	PI_655972-E	E17	50	20	Energy	PI_655972	PI_655972	Insensitive	Energy	South Africa	kafir	PI_655972
2592	12683	159630	0.0794524838689	4464.36732733	492	568	549	1309.42119372	1389.46605693	27	True	1386.03613281	1410.79284668	608.843933105	382.712371826	6.8521437645	0.777737962491	295	568	0	12683	100	0	0	0	2592	2016-06-27 20:33:24	Fa015AA031204	SV	VIS	BB001_F_060916	PI_152730-E	E15	10	24	Energy	PI_152730	PI_152730	Sensitive	Energy	Kenya	Caudatum/bicolor	PI_152730
2596	6954	29234.5	0.237869640322	2498.79956627	123	390	390	1256.13402358	1454.00273224	15	True	1446.32495117	1211.51330566	851.142822266	237.145202637	27.4302463531	0.960401495946	295	390	0	6954	100	0	0	0	2596	2016-06-13 20:27:41	Fa017AC031806	SV	VIS	BB001_F_060916	BTx623-G	Grain 1	100	10	Grain	BTx623	PI_564163	Insensitive	Grain	United States	Kafir	BTx623
2598	11268	76456	0.147378884587	3696.04492748	235	530	437	1284.58209088	1355.88649272	18	True	1278.06616211	1387.8614502	470.591339111	183.272399902	12.2276668549	0.921047067001	295	530	0	11268	100	0	0	0	2598	2016-06-20 14:49:43	Fa020AA031299	SV	VIS	BB001_F_060916	San Chi San-S	S2	10	17	Sweet	San Chi San	PI_542718	Insensitive	Sweet	China	Bicolor	San Chi San
2600	5005	29538	0.16944275171	2402.32615077	166	346	345	1233.26053946	1508.14725275	12	True	1184.05200195	1612.44775391	178.825180054	159.503433228	148.893829346	0.452130585505	295	346	0	5005	100	0	0	0	2600	2016-06-14 20:15:42	Fa023AC031902	SV	VIS	BB001_F_060916	Leoti-S	S5	100	11	Sweet	Leoti	PI_641825	Insensitive	Sweet	United States	Durra	Leoti
2602	6409	38489.5	0.166512945089	1571.9524411	223	311	309	1248.96005617	1519.70291777	23	True	6540.47753906	-2172.52197266	1201.84509277	9.47667899709e-08	0	1	295	311	0	6409	100	0	0	0	2602	2016-06-19 17:49:50	Fa009AA031258	SV	VIS	BB001_F_060916	PI_229841-E	E9	10	16	Energy	PI_229841	PI_229841	Insensitive	Energy	South Africa	Kafir	PI_229841
2604	1289	6385.5	0.201863597212	568.132030725	81	155	132	1283.82699767	1513.32117921	8	True	1262.29431152	1477.41455078	718.62677002	101.964981079	32.471622467	0.989882625095	295	155	0	1289	100	0	0	0	2604	2016-06-11 10:24:48	Fa022AB031541	SV	VIS	BB001_F_060916	Atlas-S	S4	50	8	Sweet	Atlas	PI_641807	Insensitive	Sweet	United States	Durra	Atlas
2606	11704	103591	0.11298278808	3863.45579779	445	476	425	1320.40909091	1389.96770335	21	True	1543.984375	1325.2286377	782.512573242	393.895690918	52.1274147034	0.864069231326	295	476	0	11704	100	0	0	0	2606	2016-06-18 20:41:58	Fa016AC031745	SV	VIS	BB001_F_060916	PI_195754-E	E16	100	15	Energy	PI_195754	PI_195754	Insensitive	Sweet	China	Kafir-bicolor	PI_195754
2608	8853	46955	0.188542221276	3309.67849517	279	377	261	1161.83576189	1448.91347566	16	True	1207.57983398	1447.51269531	390.727661133	193.157821655	158.740921021	0.869260618471	295	377	0	8853	100	0	0	0	2608	2016-06-15 11:49:36	Fa029AB031428	SV	VIS	BB001_F_060916	PI_510757-E	E18	50	12	Energy	PI_510757	PI_510757	Sensitive	Energy	Cameroon	Durra	PI_510757
2610	18494	161834	0.114277593089	5817.48943305	523	471	450	1214.69811831	1372.56996864	28	True	1238.4029541	1381.76330566	630.317443848	388.697967529	74.3750534058	0.78722163142	295	471	0	18494	100	0	0	0	2610	2016-06-27 21:05:27	Fa015AC031654	SV	VIS	BB001_F_060916	PI_152730-E	E15	100	24	Energy	PI_152730	PI_152730	Sensitive	Energy	Kenya	Caudatum/bicolor	PI_152730
2612	9877	73207.5	0.134917870437	3588.9628706	341	423	423	1289.31932773	1449.90715804	20	True	943.59197998	1321.81848145	848.696166992	719.325744629	97.0665054321	0.530690509252	295	423	0	9877	100	0	0	0	2612	2016-06-19 21:20:45	Fa007AB031616	SV	VIS	BB001_F_060916	NTJ2-E	E7	50	16	Energy	NTJ2	none	Sensitive	Energy	India	Durra	NTJ2
2614	19437	128951	0.150731673271	3498.34608555	268	739	738	1204.80516541	1326.09703143	14	True	1200.79870605	1290.44104004	675.168395996	212.519042969	174.053024292	0.949169799972	295	739	0	19437	100	0	0	0	2614	2016-06-23 18:07:31	Fa015AC031684	SV	VIS	BB001_F_060916	PI_152730-E	E15	100	20	Energy	PI_152730	PI_152730	Sensitive	Energy	Kenya	Caudatum/bicolor	PI_152730
2616	8858	67056	0.1320985445	2487.00329947	287	329	290	1202.53183563	1487.9443441	16	True	1106.62036133	1460.44934082	364.890319824	328.85635376	161.049072266	0.433305445864	295	329	0	8858	100	0	0	0	2616	2016-06-23 17:26:40	Fa019AB031448	SV	VIS	BB001_F_060916	B.Az9504-S	S1	50	20	Sweet	B.Az9504	PI_656003	Sensitive	Sweet	United States	Kafir	B.Az9504
2618	19316	181100	0.106659304252	4201.2745012	425	678	677	1207.80741354	1322.57687927	15	True	1242.41137695	1329.91186523	584.616088867	330.356414795	166.893600464	0.825034294405	295	678	0	19316	100	0	0	0	2618	2016-06-29 17:44:16	Fa016AB031535	SV	VIS	BB001_F_060916	PI_195754-E	E16	50	26	Energy	PI_195754	PI_195754	Insensitive	Sweet	China	Kafir-bicolor	PI_195754
2620	7106	37607	0.188954184061	2426.91920877	224	277	274	1198.98226851	1511.59048691	21	True	1194.65515137	1495.36181641	279.130218506	202.221984863	140.554031372	0.689304390946	295	277	0	7106	100	0	0	0	2620	2016-06-18 19:03:14	Fa013AB031442	SV	VIS	BB001_F_060916	PI_297130-E	E13	50	15	Energy	PI_297130	PI_297130	Sensitive	Sweet	Uganda	Caudatum	PI_297130
2622	10988	85400	0.128665105386	3951.68742001	218	529	527	1235.41062978	1433.19430288	14	True	1371.015625	1504.26208496	879.349609375	347.6277771	172.850158691	0.918541855287	295	529	0	10988	100	0	0	0	2622	2016-06-25 13:49:28	Fa028AC031757	SV	VIS	BB001_F_060916	China 17-S	S10	100	22	Sweet	China 17	none	Insensitive	Sweet	NA	Bicolor	China 17
2626	10817	81725.5	0.13235770965	2772.93431973	554	325	453	1073.58334104	1449.94693538	16	True	1015.25732422	1491.42883301	475.472991943	283.430450439	113.421112061	0.802908639101	295	325	0	10817	100	0	0	0	2626	2016-06-20 11:05:46	Fa016AA031205	SV	VIS	BB001_F_060916	PI_195754-E	E16	10	17	Energy	PI_195754	PI_195754	Insensitive	Sweet	China	Kafir-bicolor	PI_195754
2628	14361	101085	0.142068556166	3565.68366241	736	237	540	1481.54557482	1498.14929322	23	True	1489.59790039	1497.1114502	698.928344727	190.696792603	83.0203170776	0.962058943497	295	237	0	14361	100	0	0	0	2628	2016-06-20 17:58:46	Fa002AC031821	SV	VIS	BB001_F_060916	PI_213900-E	E2	100	17	Energy	PI_213900	PI_213900	Insensitive	Energy	Kenya	Bicolor	PI_213900
2630	1587	3484.5	0.455445544554	467.404108882	45	164	144	1216.18777568	1514.69502205	13	True	1223.48205566	1515.29858398	147.548080444	34.5930252075	8.68814182281	0.972127562119	295	164	0	1587	100	0	0	0	2630	2016-06-11 08:21:19	Fa006AB031435	SV	VIS	BB001_F_060916	PI_585954-E	E6	50	8	Energy	PI_585954	PI_585954	Sensitive	Energy	Togo	Guinea	PI_585954
2632	8599	44526	0.193123119076	2418.93896866	241	295	295	1214.66682172	1499.98813816	18	True	1185.59338379	1483.77526855	289.05456543	214.692016602	140.642532349	0.669581362254	295	295	0	8599	100	0	0	0	2632	2016-06-23 07:22:07	Fa009AA031348	SV	VIS	BB001_F_060916	PI_229841-E	E9	10	20	Energy	PI_229841	PI_229841	Insensitive	Energy	South Africa	Kafir	PI_229841
2634	16564	97105.5	0.170577361735	4715.41554105	304	455	409	1195.13040328	1371.07884569	31	True	1178.15869141	1390.28320312	428.573608398	272.12713623	163.141693115	0.772544941262	295	455	0	16564	100	0	0	0	2634	2016-06-29 21:43:30	Fa007AA031316	SV	VIS	BB001_F_060916	NTJ2-E	E7	10	26	Energy	NTJ2	none	Sensitive	Energy	India	Durra	NTJ2
2636	9857	64692	0.152368144438	2492.24088776	265	347	347	1244.73217003	1491.43461499	17	True	920.400756836	1402.86120605	765.790161133	552.67578125	102.867492676	0.692199136313	295	347	0	9857	100	0	0	0	2636	2016-06-24 22:48:07	Fa026AB031605	SV	VIS	BB001_F_060916	Rio-S	S8	50	21	Sweet	Rio	PI_651496	Insensitive	Sweet	United States	Durra	Rio
2638	15070	152860.5	0.0985866198266	4895.3423388	407	621	620	1195.81400133	1349.20776377	19	True	1184.5880127	1336.54589844	519.787109375	334.735870361	5.36847162247	0.765036871628	295	621	0	15070	100	0	0	0	2638	2016-06-24 19:11:10	Fa011AC031770	SV	VIS	BB001_F_060916	PI_506069-E	E11	100	21	Energy	PI_506069	PI_506069	Sensitive	Energy	Togo	Guinea/bicolor	PI_506069
2640	5950	42120.5	0.141261381038	3062.83899856	206	312	310	1245.39310924	1524.81495798	19	True	1498.0480957	1684.0579834	570.737426758	340.733032227	0	0.802237599748	295	312	0	5950	100	0	0	0	2640	2016-06-13 17:15:22	Fa012AA031201	SV	VIS	BB001_F_060916	PI_508366-E	E12	10	10	Energy	PI_508366	PI_508366	Sensitive	Energy	Mali	Guinea	PI_508366
2642	20921	173387	0.120660718508	6597.2272402	448	867	836	1124.91080732	1213.11844558	19	True	1007.92974854	981.061279297	1139.02734375	251.036300659	162.600524902	0.975410632035	295	867	0	20921	100	0	0	0	2642	2016-06-27 20:11:13	Fa005AB031374	SV	VIS	BB001_F_060916	PI_35038-E	E5	50	24	Energy	PI_35038	PI_35038	Insensitive	Energy	United States	Caudatum	PI_35038
2648	15104	108418.5	0.139312017783	4644.26946688	386	632	573	1116.20577331	1251.26807468	17	True	1073.94995117	1214.64709473	619.225952148	274.782775879	162.257995605	0.896149614834	295	632	0	15104	100	0	0	0	2648	2016-06-25 10:26:14	Fa005AB031374	SV	VIS	BB001_F_060916	PI_35038-E	E5	50	22	Energy	PI_35038	PI_35038	Insensitive	Energy	United States	Caudatum	PI_35038
2650	6352	35988	0.176503278871	1559.36665463	194	343	343	1226.46347607	1481.88948363	20	True	1349.97485352	1646.71496582	275.420623779	180.642028809	0	0.754867851699	295	343	0	6352	100	0	0	0	2650	2016-06-15 16:51:29	Fa018AC031897	SV	VIS	BB001_F_060916	CK60B-G	Grain 2	100	12	Grain	CK60B	none	Sensitive	Grain	United States	Kafir	CK60B
2652	6283	30409.5	0.206613064996	1350.58996236	141	320	318	1180.46888429	1413.26531912	11	True	1098.26220703	1359.02758789	431.215759277	196.853546143	10.0670814514	0.889719185655	295	320	0	6283	100	0	0	0	2652	2016-06-17 08:18:31	Fa011AC031770	SV	VIS	BB001_F_060916	PI_506069-E	E11	100	14	Energy	PI_506069	PI_506069	Sensitive	Energy	Togo	Guinea/bicolor	PI_506069
2654	8476	76786	0.110384705545	3855.51538622	295	441	294	1143.30486078	1362.68593676	15	True	1297.57043457	1190.86364746	425.960357666	404.101135254	144.750396729	0.316230172537	295	441	0	8476	100	0	0	0	2654	2016-06-21 08:05:58	Fa015AC031654	SV	VIS	BB001_F_060916	PI_152730-E	E15	100	18	Energy	PI_152730	PI_152730	Sensitive	Energy	Kenya	Caudatum/bicolor	PI_152730
2656	14341	58918	0.24340608982	3384.40963578	199	466	465	1239.85140506	1434.96625061	20	True	1079.23669434	1291.30688477	718.708251953	317.204284668	160.199798584	0.897333401101	295	466	0	14341	100	0	0	0	2656	2016-06-24 19:37:44	Fa026AA031305	SV	VIS	BB001_F_060916	Rio-S	S8	10	21	Sweet	Rio	PI_651496	Insensitive	Sweet	United States	Durra	Rio
2658	20030	166688	0.120164618929	5456.51551604	542	483	513	1190.66909636	1370.74003994	30	True	1197.62939453	1391.36608887	524.457763672	387.441619873	110.183753967	0.673982798525	295	483	0	20030	100	0	0	0	2658	2016-06-29 15:19:56	Fa004AB031433	SV	VIS	BB001_F_060916	PI_329632-E	E4	50	26	Energy	PI_329632	PI_329632	Sensitive	Energy	Ethiopia	Durra	PI_329632
2660	7243	40643.5	0.178208077552	1716.28548229	202	296	295	1221.05702057	1513.55957476	16	True	1198.79150391	1490.11108398	280.61831665	212.731689453	137.954559326	0.652159267165	295	296	0	7243	100	0	0	0	2660	2016-06-16 15:57:31	Fa007AB031586	SV	VIS	BB001_F_060916	NTJ2-E	E7	50	13	Energy	NTJ2	none	Sensitive	Energy	India	Durra	NTJ2
2664	10169	60994	0.166721316851	2081.68654072	211	442	441	1257.37879831	1426.76851214	22	True	876.823486328	1169.15991211	1140.82580566	546.437011719	139.436538696	0.877823772909	295	442	0	10169	100	0	0	0	2664	2016-06-19 20:28:25	Fa017AC031836	SV	VIS	BB001_F_060916	BTx623-G	Grain 1	100	16	Grain	BTx623	PI_564163	Insensitive	Grain	United States	Kafir	BTx623
2666	10313	60248	0.171175806666	3275.08000469	285	481	478	1272.44749345	1424.13672064	26	True	1310.4395752	1389.0123291	515.244628906	215.400665283	32.2593231201	0.908421653323	295	481	0	10313	100	0	0	0	2666	2016-06-15 10:49:48	Fa001AA031190	SV	VIS	BB001_F_060916	PI_329311-E	E1	10	12	Energy	PI_329311	PI_329311	Sensitive	Energy	Ethiopia	Durra	PI_329311
2668	6166	21900.5	0.281546083423	1263.24176419	202	209	208	1233.74635096	1557.70418424	17	True	1662.52368164	1867.49829102	1010.30731201	311.376678467	0	0.951321597259	295	209	0	6166	100	0	0	0	2668	2016-06-16 15:28:28	Fa010AB031589	SV	VIS	BB001_F_060916	PI_297155-E	E10	50	13	Energy	PI_297155	PI_297155	Insensitive	Energy	Uganda	Kafir	PI_297155
2672	4780	29709	0.160894005184	1969.28897715	205	230	230	1233.01108787	1543.51694561	14	True	823.003295898	1760.62744141	900.708679199	355.246246338	0	0.918935653079	295	230	0	4780	100	0	0	0	2672	2016-06-14 17:47:56	Fa030AA031279	SV	VIS	BB001_F_060916	PI_655972-E	E17	10	11	Energy	PI_655972	PI_655972	Insensitive	Energy	South Africa	kafir	PI_655972
2674	1845	3076.5	0.599707459776	462.575681806	34	157	127	1213.53224932	1528.91490515	12	True	1212.81506348	1534.24450684	137.440444946	31.3612060547	176.594100952	0.973618886986	295	157	0	1845	100	0	0	0	2674	2016-06-11 11:04:55	Fa017AB031476	SV	VIS	BB001_F_060916	BTx623-G	Grain 1	50	8	Grain	BTx623	PI_564163	Insensitive	Grain	United States	Kafir	BTx623
2676	15786	104151	0.151568395887	4522.31999922	340	559	559	1200.6275814	1371.09730141	22	True	1164.11462402	1382.4432373	576.674072266	208.178878784	165.141906738	0.932566125031	295	559	0	15786	100	0	0	0	2676	2016-06-23 17:34:40	Fa026AB031395	SV	VIS	BB001_F_060916	Rio-S	S8	50	20	Sweet	Rio	PI_651496	Insensitive	Sweet	United States	Durra	Rio
2678	18065	152544	0.118424847913	5646.24417102	401	536	376	1229.83171879	1337.26626073	22	True	1255.28820801	1338.81091309	471.283905029	401.811798096	14.3987903595	0.522580923815	295	536	0	18065	100	0	0	0	2678	2016-06-28 21:05:37	Fa006AA031255	SV	VIS	BB001_F_060916	PI_585954-E	E6	10	25	Energy	PI_585954	PI_585954	Sensitive	Energy	Togo	Guinea	PI_585954
2680	13045	92353	0.141251502388	2564.91462445	451	485	470	1335.90387122	1384.75078574	28	True	1400.24853516	1359.21972656	591.682861328	179.607269287	34.6982421875	0.952814467929	295	485	0	13045	100	0	0	0	2680	2016-06-18 21:57:07	Fa012AC031771	SV	VIS	BB001_F_060916	PI_508366-E	E12	100	15	Energy	PI_508366	PI_508366	Sensitive	Energy	Mali	Guinea	PI_508366
2682	15419	198248	0.0777763205682	6207.87587214	458	733	547	1182.8625073	1245.53518386	11	True	1722.64550781	1258.33032227	1224.60388184	1005.28540039	83.5347137451	0.571062488348	295	733	0	15419	100	0	0	0	2682	2016-06-26 10:57:44	Fa020AB031479	SV	VIS	BB001_F_060916	San Chi San-S	S2	50	23	Sweet	San Chi San	PI_542718	Insensitive	Sweet	China	Bicolor	San Chi San
2688	8782	66320	0.132418576598	2080.45200288	242	343	237	1227.75461171	1438.34012753	14	True	1231.87341309	1456.51818848	276.573577881	257.629058838	82.4117050171	0.363734183509	295	343	0	8782	100	0	0	0	2688	2016-06-21 13:44:11	Fa002AA031341	SV	VIS	BB001_F_060916	PI_213900-E	E2	10	18	Energy	PI_213900	PI_213900	Insensitive	Energy	Kenya	Bicolor	PI_213900
2694	10363	81770	0.126733520851	3369.56436539	212	504	503	1226.00164045	1437.14339477	18	True	1271.40014648	1427.20300293	513.861083984	347.34487915	104.043060303	0.736946630483	295	504	0	10363	100	0	0	0	2694	2016-06-27 21:17:45	Fa025AA031244	SV	VIS	BB001_F_060916	Della-S	S7	10	24	Sweet	Della	PI_566819	Insensitive	Sweet	United States	NA	Della
2700	1697	11605	0.146230073244	844.984843016	136	209	143	1194.1638185	1465.62522098	11	True	1223.85217285	1446.45544434	178.259048462	75.7748336792	155.308944702	0.905154526561	295	209	0	1697	100	0	0	0	2700	2016-06-13 22:10:47	Fa004AC031793	SV	VIS	BB001_F_060916	PI_329632-E	E4	100	10	Energy	PI_329632	PI_329632	Sensitive	Energy	Ethiopia	Durra	PI_329632
2702	6790	58289	0.116488531284	2568.40476382	324	299	309	1210.2371134	1505.87290133	24	True	1115.58435059	1459.06201172	409.481536865	223.542419434	126.409439087	0.83784007796	295	299	0	6790	100	0	0	0	2702	2016-06-20 14:52:48	Fa006AB031525	SV	VIS	BB001_F_060916	PI_585954-E	E6	50	17	Energy	PI_585954	PI_585954	Sensitive	Energy	Togo	Guinea	PI_585954
2704	17097	204922.5	0.0834315411924	4758.40731037	473	653	464	1253.81944201	1298.02210914	21	True	1950.33447266	1687.50817871	1807.44287109	998.518432617	127.192756653	0.833547277986	295	653	0	17097	100	0	0	0	2704	2016-06-23 08:42:03	Fa001AC031880	SV	VIS	BB001_F_060916	PI_329311-E	E1	100	20	Energy	PI_329311	PI_329311	Sensitive	Energy	Ethiopia	Durra	PI_329311
2706	25161	143722.5	0.175066534467	4575.42990935	375	589	471	1178.76940503	1320.66289098	18	True	1142.8170166	1328.3828125	568.202087402	267.20892334	160.351776123	0.882522098084	295	589	0	25161	100	0	0	0	2706	2016-06-28 18:11:21	Fa029AC031728	SV	VIS	BB001_F_060916	PI_510757-E	E18	100	25	Energy	PI_510757	PI_510757	Sensitive	Energy	Cameroon	Durra	PI_510757
2708	18370	91659	0.200416762129	2921.53021085	201	665	663	1231.23652695	1290.35171475	18	True	1456.2154541	1195.92407227	1028.38220215	475.88079834	14.5091485977	0.886490381501	295	665	0	18370	100	0	0	0	2708	2016-06-28 17:58:25	Fa018AA031207	SV	VIS	BB001_F_060916	CK60B-G	Grain 2	10	25	Grain	CK60B	none	Sensitive	Grain	United States	Kafir	CK60B
2710	5460	19080	0.286163522013	1054.56557715	97	338	322	1202.76904762	1426.02161172	10	True	1145.97460938	1312.14709473	686.565002441	182.447418213	2.16319179535	0.964044882444	295	338	0	5460	100	0	0	0	2710	2016-06-14 14:34:53	Fa007AB031436	SV	VIS	BB001_F_060916	NTJ2-E	E7	50	11	Energy	NTJ2	none	Sensitive	Energy	India	Durra	NTJ2
2712	11483	116872.5	0.0982523690346	4739.01125503	498	377	415	1244.59383436	1424.89811025	19	True	1068.75073242	1466.89916992	727.009338379	373.43460083	64.5966186523	0.857994661972	295	377	0	11483	100	0	0	0	2712	2016-06-23 08:43:17	Fa004AC031853	SV	VIS	BB001_F_060916	PI_329632-E	E4	100	20	Energy	PI_329632	PI_329632	Sensitive	Energy	Ethiopia	Durra	PI_329632
2714	4825	52690	0.0915733535775	2966.57808018	424	209	374	1269.9680829	1495.94238342	22	True	1130.86254883	1541.03710938	628.55090332	178.208297729	72.5557022095	0.958965596479	295	209	0	4825	100	0	0	0	2714	2016-06-22 11:15:54	Fa024AB031573	SV	VIS	BB001_F_060916	Chinese Amber-S	S6	50	19	Sweet	Chinese Amber	PI_22913	Insensitive	Sweet	China	Caudatum/durra	Chinese Amber
2716	8801	77908.5	0.112965850966	3703.18014503	549	244	354	1408.84819907	1534.37757073	19	True	1421.28015137	1669.40307617	557.192993164	367.810821533	64.4434280396	0.751165549155	295	244	0	8801	100	0	0	0	2716	2016-06-18 18:52:11	Fa024AB031423	SV	VIS	BB001_F_060916	Chinese Amber-S	S6	50	15	Sweet	Chinese Amber	PI_22913	Insensitive	Sweet	China	Caudatum/durra	Chinese Amber
2718	13124	80190.5	0.163660283949	3961.41917908	401	498	492	1162.78032612	1392.92921365	17	True	982.108703613	1357.7232666	751.887329102	336.825378418	141.149093628	0.894046981682	295	498	0	13124	100	0	0	0	2718	2016-06-24 14:43:43	Fa010AC031649	SV	VIS	BB001_F_060916	PI_297155-E	E10	100	21	Energy	PI_297155	PI_297155	Insensitive	Energy	Uganda	Kafir	PI_297155
2722	13971	128655	0.108592748047	5024.91758525	471	451	409	1338.1996278	1362.20728652	17	True	1154.56921387	1434.10705566	703.335021973	345.6875	54.7310943604	0.870878909302	295	451	0	13971	100	0	0	0	2722	2016-06-23 07:13:24	Fa022AC031841	SV	VIS	BB001_F_060916	Atlas-S	S4	100	20	Sweet	Atlas	PI_641807	Insensitive	Sweet	United States	Durra	Atlas
2724	15775	93679.5	0.168393298427	4383.53550589	233	624	623	1206.67023772	1311.63144216	16	True	1221.39050293	1343.67529297	570.91217041	229.769454956	176.375930786	0.915437462088	295	624	0	15775	100	0	0	0	2724	2016-06-29 15:22:24	Fa019AB031418	SV	VIS	BB001_F_060916	B.Az9504-S	S1	50	26	Sweet	B.Az9504	PI_656003	Sensitive	Sweet	United States	Kafir	B.Az9504
2726	6027	46361.5	0.130000107848	2135.71227562	259	287	286	1213.82246557	1524.62734362	19	True	1304.32995605	1525.40466309	654.234436035	223.203948975	112.597839355	0.940002285528	295	287	0	6027	100	0	0	0	2726	2016-06-16 15:52:34	Fa004AC031883	SV	VIS	BB001_F_060916	PI_329632-E	E4	100	13	Energy	PI_329632	PI_329632	Sensitive	Energy	Ethiopia	Durra	PI_329632
2730	12723	202124.5	0.0629463523719	6202.19150114	600	603	571	1188.9820797	1346.41161676	10	True	1115.35168457	1337.10302734	602.195739746	498.343109131	16.7011547089	0.561401748596	295	603	0	12723	100	0	0	0	2730	2016-06-26 10:37:13	Fa023AB031482	SV	VIS	BB001_F_060916	Leoti-S	S5	50	23	Sweet	Leoti	PI_641825	Insensitive	Sweet	United States	Durra	Leoti
2732	3249	32086	0.101259116125	1934.46311545	234	277	274	1212.45952601	1500.35610957	19	True	1654.31665039	1724.76879883	873.714111328	364.867431641	0	0.908628645821	295	277	0	3249	100	0	0	0	2732	2016-06-16 15:11:12	Fa027AB031636	SV	VIS	BB001_F_060916	PI_642998-S	S9	50	13	Sweet	PI_642998	PI_642998	Insensitive	Energy	NA	Bicolor	PI_642998
2736	11356	66447	0.1709031258	2466.18201268	288	511	508	1196.39133498	1385.13657978	21	True	1140.6697998	1378.17163086	543.662353516	175.838729858	156.288345337	0.946250832373	295	511	0	11356	100	0	0	0	2736	2016-06-21 08:29:26	Fa002AA031221	SV	VIS	BB001_F_060916	PI_213900-E	E2	10	18	Energy	PI_213900	PI_213900	Insensitive	Energy	Kenya	Bicolor	PI_213900
2738	8376	69128.5	0.121165655265	3123.85284102	298	437	332	1228.55515759	1375.60947947	18	True	1126.28283691	1353.66308594	513.941345215	356.97177124	139.323486328	0.719418494899	295	437	0	8376	100	0	0	0	2738	2016-06-17 08:26:34	Fa013AC031772	SV	VIS	BB001_F_060916	PI_297130-E	E13	100	14	Energy	PI_297130	PI_297130	Sensitive	Sweet	Uganda	Caudatum	PI_297130
2740	6003	33545	0.178953644358	1976.45962977	225	282	282	1234.20922872	1523.20189905	18	True	1151.86608887	1634.56298828	265.889801025	264.499145508	142.977020264	0.102142229919	295	282	0	6003	100	0	0	0	2740	2016-06-19 21:50:54	Fa022AB031601	SV	VIS	BB001_F_060916	Atlas-S	S4	50	16	Sweet	Atlas	PI_641807	Insensitive	Sweet	United States	Durra	Atlas
2742	5291	35338	0.149725507952	2076.0539186	179	270	269	1245.58306558	1505.22887923	17	True	1153.12072754	1555.74902344	394.777832031	257.559051514	45.2460021973	0.757861747974	295	270	0	5291	100	0	0	0	2742	2016-06-15 18:21:36	Fa021AB031600	SV	VIS	BB001_F_060916	ICSV700-S	S3	50	12	Sweet	ICSV700	none	Sensitive	Sweet	NA	Bicolor	ICSV700
2744	10945	104050	0.10518981259	2545.92509151	359	425	346	1181.29474646	1389.11585199	17	True	1067.296875	1410.72424316	493.659576416	383.081878662	165.474502563	0.630727804481	295	425	0	10945	100	0	0	0	2744	2016-06-24 22:09:40	Fa021AB031600	SV	VIS	BB001_F_060916	ICSV700-S	S3	50	21	Sweet	ICSV700	none	Sensitive	Sweet	NA	Bicolor	ICSV700
2746	7408	33428	0.221610625823	2027.51853895	211	288	288	1264.18291037	1536.29468143	20	True	1410.12011719	1719.21716309	433.7918396	328.327758789	0	0.653555498754	295	288	0	7408	100	0	0	0	2746	2016-06-20 12:12:26	Fa010AA031229	SV	VIS	BB001_F_060916	PI_297155-E	E10	10	17	Energy	PI_297155	PI_297155	Insensitive	Energy	Uganda	Kafir	PI_297155
2748	2960	8596	0.344346207538	697.0437181	71	230	211	1262.10236486	1491.50574324	14	True	1253.22631836	1495.54162598	199.554000854	48.2248802185	173.59677124	0.9703601625	295	230	0	2960	100	0	0	0	2748	2016-06-12 10:20:48	Fa012AB031561	SV	VIS	BB001_F_060916	PI_508366-E	E12	50	9	Energy	PI_508366	PI_508366	Sensitive	Energy	Mali	Guinea	PI_508366
2750	11229	115164.5	0.0975040051405	3740.94882071	324	539	535	1250.4169561	1409.40528987	19	True	1280.93981934	1430.2088623	325.538787842	274.888641357	0	0.535695345246	295	539	0	11229	100	0	0	0	2750	2016-06-21 15:30:04	Fa014AB031593	SV	VIS	BB001_F_060916	Grassl-E	E14	50	18	Energy	Grassl	PI_154844	Sensitive	Sweet	Uganda	Caudatum	Grassl
2752	1163	2888.5	0.40263112342	402.492421508	47	137	130	1168.09200344	1511.47807395	13	True	1150.78039551	1571.66125488	209.7865448	59.8763656616	1.30680692196	0.958403829091	295	137	0	1163	100	0	0	0	2752	2016-06-11 11:49:26	Fa030AB031519	SV	VIS	BB001_F_060916	PI_655972-E	E17	50	8	Energy	PI_655972	PI_655972	Insensitive	Energy	South Africa	kafir	PI_655972
2754	1621	5624.5	0.288203395857	575.546244264	84	131	119	1265.22208513	1475.73103023	11	True	1325.31542969	1464.38964844	134.681365967	110.895011902	158.626235962	0.567478904744	295	131	0	1621	100	0	0	0	2754	2016-06-11 08:14:31	Fa028AA031217	SV	VIS	BB001_F_060916	China 17-S	S10	10	8	Sweet	China 17	none	Insensitive	Sweet	NA	Bicolor	China 17
2756	12154	129582.5	0.0937935292188	4987.90728021	345	551	473	1234.03579069	1361.8625144	33	True	1504.81054688	1337.39746094	732.744873047	574.585632324	61.0495452881	0.620564881744	295	551	0	12154	100	0	0	0	2756	2016-06-19 20:53:02	Fa014AC031893	SV	VIS	BB001_F_060916	Grassl-E	E14	100	16	Energy	Grassl	PI_154844	Sensitive	Sweet	Uganda	Caudatum	Grassl
2758	3871	22359.5	0.173125517118	2116.04087293	228	251	250	1259.25678119	1506.21157324	17	True	1257.02490234	1506.57653809	280.482147217	129.259277344	45.3477783203	0.887479747029	295	251	0	3871	100	0	0	0	2758	2016-06-17 08:29:40	Fa030AB031549	SV	VIS	BB001_F_060916	PI_655972-E	E17	50	14	Energy	PI_655972	PI_655972	Insensitive	Energy	South Africa	kafir	PI_655972
2760	17749	83620	0.212257833054	2756.60127854	330	515	515	1133.75300017	1371.75176066	21	True	1133.00317383	1388.68908691	539.735595703	172.53477478	151.844787598	0.94753050405	295	515	0	17749	100	0	0	0	2760	2016-06-24 15:36:06	Fa017AB031416	SV	VIS	BB001_F_060916	BTx623-G	Grain 1	50	21	Grain	BTx623	PI_564163	Insensitive	Grain	United States	Kafir	BTx623
2762	9960	55124	0.180683549815	2003.19716966	365	354	346	1295.52941767	1467.66495984	21	True	1343.37109375	1438.72619629	462.331329346	154.214675903	40.8326911926	0.942729302497	295	354	0	9960	100	0	0	0	2762	2016-06-26 16:03:38	Fa008AB031587	SV	VIS	BB001_F_060916	M81e-E	E8	50	23	Energy	M81e	PI_653411	Sensitive	Energy	United States	Caudatum/durra	M81e
2764	3763	29979	0.125521198172	2057.83632648	194	267	265	1248.77252192	1529.50199309	16	True	1395.30529785	1650.42565918	300.298217773	175.17388916	0	0.812233032366	295	267	0	3763	100	0	0	0	2764	2016-06-14 18:16:19	Fa023AC031782	SV	VIS	BB001_F_060916	Leoti-S	S5	100	11	Sweet	Leoti	PI_641825	Insensitive	Sweet	United States	Durra	Leoti
2766	10193	118847.5	0.0857653715896	4185.52706659	547	431	502	1111.17865202	1448.84489355	16	True	1161.39025879	1422.27856445	676.401000977	327.52456665	98.6897583008	0.874948182414	295	431	0	10193	100	0	0	0	2766	2016-06-19 14:09:41	Fa027AC031666	SV	VIS	BB001_F_060916	PI_642998-S	S9	100	16	Sweet	PI_642998	PI_642998	Insensitive	Energy	NA	Bicolor	PI_642998
2770	12288	113667.5	0.10810477929	4320.65025604	366	511	501	1279.08544922	1426.63598633	14	True	1418.4453125	1454.3359375	679.748718262	406.108734131	178.541534424	0.801913988062	295	511	0	12288	100	0	0	0	2770	2016-06-27 07:10:51	Fa008AA031257	SV	VIS	BB001_F_060916	M81e-E	E8	10	24	Energy	M81e	PI_653411	Sensitive	Energy	United States	Caudatum/durra	M81e
2772	15533	146109	0.106311041756	5600.73135483	338	591	478	1244.7041782	1342.95210198	19	True	1215.88830566	1337.59802246	530.679870605	329.665679932	165.750274658	0.783641094947	295	591	0	15533	100	0	0	0	2772	2016-06-22 22:17:23	Fa013AC031682	SV	VIS	BB001_F_060916	PI_297130-E	E13	100	19	Energy	PI_297130	PI_297130	Sensitive	Sweet	Uganda	Caudatum	PI_297130
2774	6011	57196.5	0.105093843155	2935.1553967	220	392	385	1213.83214107	1435.83147563	13	True	1182.51403809	1492.72290039	225.985809326	219.228683472	0	0.242708218155	295	392	0	6011	100	0	0	0	2774	2016-06-14 18:04:34	Fa020AA031299	SV	VIS	BB001_F_060916	San Chi San-S	S2	10	11	Sweet	San Chi San	PI_542718	Insensitive	Sweet	China	Bicolor	San Chi San
2776	7350	86954	0.0845274512961	3570.66415465	460	389	381	1125.70530612	1411.92789116	20	True	1084.68041992	1417.27807617	512.896606445	238.989929199	130.449081421	0.884805142467	295	389	0	7350	100	0	0	0	2776	2016-06-19 14:21:25	Fa005AC031644	SV	VIS	BB001_F_060916	PI_35038-E	E5	100	16	Energy	PI_35038	PI_35038	Insensitive	Energy	United States	Caudatum	PI_35038
2778	2166	6541	0.331142027213	583.688379645	77	183	163	1250.81578947	1493.02031394	11	True	1245.25231934	1501.8807373	148.085281372	82.5874938965	0.489738345146	0.83004108678	295	183	0	2166	100	0	0	0	2778	2016-06-12 12:39:19	Fa016AC031865	SV	VIS	BB001_F_060916	PI_195754-E	E16	100	9	Energy	PI_195754	PI_195754	Insensitive	Sweet	China	Kafir-bicolor	PI_195754
2780	21323	107386	0.19856405863	3693.39521575	259	680	550	1299.11879191	1266.27069362	18	True	1285.10949707	1303.85864258	633.422119141	181.335601807	10.7810850143	0.958146229812	295	680	0	21323	100	0	0	0	2780	2016-06-25 14:43:51	Fa018AC031807	SV	VIS	BB001_F_060916	CK60B-G	Grain 2	100	22	Grain	CK60B	none	Sensitive	Grain	United States	Kafir	CK60B
2782	20918	298822	0.070001539378	6797.69228768	670	745	505	1251.69724639	1208.14179176	17	True	1604.82324219	1206.15270996	1743.5715332	790.794677734	166.105957031	0.891231472432	295	745	0	20918	100	0	0	0	2782	2016-06-26 14:09:41	Fa017AB031626	SV	VIS	BB001_F_060916	BTx623-G	Grain 1	50	23	Grain	BTx623	PI_564163	Insensitive	Grain	United States	Kafir	BTx623
2786	9610	59987	0.160201376965	3489.4435569	381	396	377	1347.97752341	1434.74661811	23	True	1354.96435547	1439.44506836	472.417236328	247.19644165	55.3465003967	0.852173870002	295	396	0	9610	100	0	0	0	2786	2016-06-19 21:41:30	Fa005AC031884	SV	VIS	BB001_F_060916	PI_35038-E	E5	100	16	Energy	PI_35038	PI_35038	Insensitive	Energy	United States	Caudatum	PI_35038
2788	10482	140365	0.0746767356535	4437.83782053	496	459	411	1164.97195192	1367.71732494	18	True	1119.30688477	1399.85693359	463.447387695	384.31640625	110.615989685	0.558869321342	295	459	0	10482	100	0	0	0	2788	2016-06-22 22:29:46	Fa013AB031412	SV	VIS	BB001_F_060916	PI_297130-E	E13	50	19	Energy	PI_297130	PI_297130	Sensitive	Sweet	Uganda	Caudatum	PI_297130
2790	6436	49060	0.131186302487	1924.11896169	197	378	378	1244.32924177	1506.12150404	15	True	1867.50610352	1609.35351562	2079.19848633	1276.68530273	10.2174472809	0.789284536223	295	378	0	6436	100	0	0	0	2790	2016-06-18 21:31:21	Fa023AC031782	SV	VIS	BB001_F_060916	Leoti-S	S5	100	15	Sweet	Leoti	PI_641825	Insensitive	Sweet	United States	Durra	Leoti
2792	25894	259690.5	0.0997110021352	4874.17608392	412	890	835	1215.026454	1192.14918514	15	True	1219.60949707	1237.3807373	599.211425781	348.164855957	0	0.813876134607	295	890	0	25894	100	0	0	0	2792	2016-06-29 20:41:50	Fa022AB031631	SV	VIS	BB001_F_060916	Atlas-S	S4	50	26	Sweet	Atlas	PI_641807	Insensitive	Sweet	United States	Durra	Atlas
2794	1199	2479	0.483662767245	387.663994431	33	140	134	1271.94912427	1527.50625521	11	True	1272.85900879	1523.43994141	124.782272339	25.7500209808	174.703704834	0.978476219233	295	140	0	1199	100	0	0	0	2794	2016-06-12 08:11:11	Fa016AC031745	SV	VIS	BB001_F_060916	PI_195754-E	E16	100	9	Energy	PI_195754	PI_195754	Insensitive	Sweet	China	Kafir-bicolor	PI_195754
2796	21621	202562	0.106737690189	7695.22877622	563	848	734	1316.0746959	1257.26876648	17	True	1395.2467041	1211.42724609	847.666931152	249.858703613	25.3781757355	0.955571172085	295	848	0	21621	100	0	0	0	2796	2016-06-26 07:05:45	Fa016AC031655	SV	VIS	BB001_F_060916	PI_195754-E	E16	100	23	Energy	PI_195754	PI_195754	Insensitive	Sweet	China	Kafir-bicolor	PI_195754
2798	16262	123084.5	0.132120616325	4664.68653393	426	626	571	1194.08356906	1219.3973681	10	True	1271.7590332	1251.91186523	539.823425293	482.222320557	51.1470718384	0.449468072295	295	626	0	16262	100	0	0	0	2798	2016-06-27 10:55:50	Fa005AB031554	SV	VIS	BB001_F_060916	PI_35038-E	E5	50	24	Energy	PI_35038	PI_35038	Insensitive	Energy	United States	Caudatum	PI_35038
2800	9882	66136.5	0.149418248622	1998.00121152	229	429	425	1238.10230723	1478.00536329	17	True	1359.40539551	1524.60437012	835.414489746	338.549438477	179.309921265	0.914207117061	295	429	0	9882	100	0	0	0	2800	2016-06-21 14:38:27	Fa020AA031359	SV	VIS	BB001_F_060916	San Chi San-S	S2	10	18	Sweet	San Chi San	PI_542718	Insensitive	Sweet	China	Bicolor	San Chi San
2802	9557	86641.5	0.110305107829	2790.13775206	337	369	351	1154.2181647	1449.77220885	26	True	1755.05529785	1459.05969238	1373.57421875	696.552856445	100.462440491	0.86188149874	295	369	0	9557	100	0	0	0	2802	2016-06-28 08:08:30	Fa030AA031369	SV	VIS	BB001_F_060916	PI_655972-E	E17	10	25	Energy	PI_655972	PI_655972	Insensitive	Energy	South Africa	kafir	PI_655972
2804	7262	47902	0.151601185754	2420.07855999	223	316	313	1208.7566786	1523.89479482	18	True	1047.07250977	1575.69580078	496.949829102	366.870544434	161.169555664	0.674533068994	295	316	0	7262	100	0	0	0	2804	2016-06-15 19:01:45	Fa004AC031883	SV	VIS	BB001_F_060916	PI_329632-E	E4	100	12	Energy	PI_329632	PI_329632	Sensitive	Energy	Ethiopia	Durra	PI_329632
2806	7429	117287	0.0633403531508	4199.69451523	499	401	435	1254.625387	1381.05815049	27	True	1406.1340332	1434.21337891	586.61541748	422.125488281	108.064758301	0.694394064696	295	401	0	7429	100	0	0	0	2806	2016-06-21 08:53:33	Fa003AB031432	SV	VIS	BB001_F_060916	PI_505735-E	E3	50	18	Energy	PI_505735	PI_505735	Insensitive	Sweet	Zambia	Caudatum	PI_505735
2808	7521	69458.5	0.10828048403	2658.05717313	285	382	382	1259.17723707	1497.80441431	13	True	1213.31115723	1481.48388672	581.458679199	252.902862549	77.3310165405	0.900456757564	295	382	0	7521	100	0	0	0	2808	2016-06-24 14:14:34	Fa028AC031667	SV	VIS	BB001_F_060916	China 17-S	S10	100	21	Sweet	China 17	none	Insensitive	Sweet	NA	Bicolor	China 17
2810	12760	151006	0.0844999536442	4792.18839526	434	485	429	1279.32061129	1367.71410658	25	True	623.04901123	1280.65844727	1659.93261719	1337.14160156	14.060880661	0.59254182301	295	485	0	12760	100	0	0	0	2810	2016-06-22 11:45:32	Fa005AC031854	SV	VIS	BB001_F_060916	PI_35038-E	E5	100	19	Energy	PI_35038	PI_35038	Insensitive	Energy	United States	Caudatum	PI_35038
2816	2135	4669.5	0.457222400685	494.717817187	70	172	147	1263.10351288	1508.88618267	14	True	1242.26721191	1529.87414551	159.734375	81.928604126	169.061523438	0.858445207972	295	172	0	2135	100	0	0	0	2816	2016-06-11 15:32:02	Fa011AA031320	SV	VIS	BB001_F_060916	PI_506069-E	E11	10	8	Energy	PI_506069	PI_506069	Sensitive	Energy	Togo	Guinea/bicolor	PI_506069
2818	4208	38471	0.109381092251	2914.2450304	279	345	341	1279.7706749	1476.83079848	14	True	1352.27832031	1457.56079102	403.110931396	158.036453247	38.6130447388	0.919947279649	295	345	0	4208	100	0	0	0	2818	2016-06-19 21:11:20	Fa023AB031632	SV	VIS	BB001_F_060916	Leoti-S	S5	50	16	Sweet	Leoti	PI_641825	Insensitive	Sweet	United States	Durra	Leoti
2820	19524	111562	0.175005826357	3157.12818992	268	710	708	1195.33287236	1308.23094653	21	True	1167.81335449	1285.94848633	707.517028809	197.010803223	163.166320801	0.960449625358	295	710	0	19524	100	0	0	0	2820	2016-06-25 14:47:19	Fa016AC031805	SV	VIS	BB001_F_060916	PI_195754-E	E16	100	22	Energy	PI_195754	PI_195754	Insensitive	Sweet	China	Kafir-bicolor	PI_195754
2822	3046	8206	0.37119181087	792.516806722	72	301	212	1201.76493762	1411.1651346	10	True	1178.53649902	1405.95739746	251.89402771	53.4355812073	8.10133647919	0.977240334637	295	301	0	3046	100	0	0	0	2822	2016-06-15 15:09:09	Fa024AC031783	SV	VIS	BB001_F_060916	Chinese Amber-S	S6	100	12	Sweet	Chinese Amber	PI_22913	Insensitive	Sweet	China	Caudatum/durra	Chinese Amber
2824	8212	76684	0.10708883209	3431.70525753	270	361	261	1217.20153434	1478.02715538	27	True	1280.21032715	1429.16394043	433.761138916	226.757629395	0.507188558578	0.852473318441	295	361	0	8212	100	0	0	0	2824	2016-06-25 18:51:47	Fa011AA031320	SV	VIS	BB001_F_060916	PI_506069-E	E11	10	22	Energy	PI_506069	PI_506069	Sensitive	Energy	Togo	Guinea/bicolor	PI_506069
2826	394	819	0.481074481074	225.438598752	29	70	62	1236.11928934	1511.06345178	9	True	1231.77355957	1502.97094727	71.6654968262	17.2040596008	161.966064453	0.970757912933	295	70	0	394	100	0	0	0	2826	2016-06-12 08:17:58	Fa007AC031736	SV	VIS	BB001_F_060916	NTJ2-E	E7	100	9	Energy	NTJ2	none	Sensitive	Energy	India	Durra	NTJ2
2828	7954	91041.5	0.0873667503281	3899.81219053	296	496	494	1188.6410611	1440.07769676	12	True	1240.45263672	1465.11035156	304.117889404	267.582855225	102.012672424	0.475222691993	295	496	0	7954	100	0	0	0	2828	2016-06-20 11:12:32	Fa030AB031399	SV	VIS	BB001_F_060916	PI_655972-E	E17	50	17	Energy	PI_655972	PI_655972	Insensitive	Energy	South Africa	kafir	PI_655972
[truncated: 24,760 more rows]
