# Supplementary material for: High‐throughput profiling and analysis of plant responses over time to abiotic stress
Source: Plant Direct. 2017 Oct 25;1(4):e00023. doi: 10.1002/pld3.23 (PMC6508565; doi:10.1002/pld3.23)
Supplement: Supplementary file 8 [file PLD3-1-e00023-s008.csv]

Experiment Code					Barcodes	Sorghum Line name	Lab Code (DS)	Treatment 1	Treatment 2	Replicate	Print Info	Description
BB001_F_060916	Fa001	AA	031190	Fa001AA031190	Fa001AA031190	PI_329311	E1	NA	10	1	E1 10 rep1	nitrogen
BB001_F_060916	Fa002	AA	031191	Fa002AA031191	Fa002AA031191	PI_213900	E2	NA	10	1	E2 10 rep1	nitrogen
BB001_F_060916	Fa003	AA	031192	Fa003AA031192	Fa003AA031192	PI_505735	E3	NA	10	1	E3 10 rep1	nitrogen
BB001_F_060916	Fa004	AA	031193	Fa004AA031193	Fa004AA031193	PI_329632	E4	NA	10	1	E4 10 rep1	nitrogen
BB001_F_060916	Fa005	AA	031194	Fa005AA031194	Fa005AA031194	PI_35038	E5	NA	10	1	E5 10 rep1	nitrogen
BB001_F_060916	Fa006	AA	031195	Fa006AA031195	Fa006AA031195	PI_585954	E6	NA	10	1	E6 10 rep1	nitrogen
BB001_F_060916	Fa007	AA	031196	Fa007AA031196	Fa007AA031196	NTJ2	E7	NA	10	1	E7 10 rep1	nitrogen
BB001_F_060916	Fa008	AA	031197	Fa008AA031197	Fa008AA031197	M81e	E8	NA	10	1	E8 10 rep1	nitrogen
BB001_F_060916	Fa009	AA	031198	Fa009AA031198	Fa009AA031198	PI_229841	E9	NA	10	1	E9 10 rep1	nitrogen
BB001_F_060916	Fa010	AA	031199	Fa010AA031199	Fa010AA031199	PI_297155	E10	NA	10	1	E10 10 rep1	nitrogen
BB001_F_060916	Fa011	AA	031200	Fa011AA031200	Fa011AA031200	PI_506069	E11	NA	10	1	E11 10 rep1	nitrogen
BB001_F_060916	Fa012	AA	031201	Fa012AA031201	Fa012AA031201	PI_508366	E12	NA	10	1	E12 10 rep1	nitrogen
BB001_F_060916	Fa013	AA	031202	Fa013AA031202	Fa013AA031202	PI_297130	E13	NA	10	1	E13 10 rep1	nitrogen
BB001_F_060916	Fa014	AA	031203	Fa014AA031203	Fa014AA031203	Grassl	E14	NA	10	1	E14 10 rep1	nitrogen
BB001_F_060916	Fa015	AA	031204	Fa015AA031204	Fa015AA031204	PI_152730	E15	NA	10	1	E15 10 rep1	nitrogen
BB001_F_060916	Fa016	AA	031205	Fa016AA031205	Fa016AA031205	PI_195754	E16	NA	10	1	E16 10 rep1	nitrogen
BB001_F_060916	Fa017	AA	031206	Fa017AA031206	Fa017AA031206	BTx623	Grain 1	NA	10	1	Grain 1 10 rep1	nitrogen
BB001_F_060916	Fa018	AA	031207	Fa018AA031207	Fa018AA031207	CK60B	Grain 2	NA	10	1	Grain 2 10 rep1	nitrogen
BB001_F_060916	Fa019	AA	031208	Fa019AA031208	Fa019AA031208	B.Az9504	S1	NA	10	1	S1 10 rep1	nitrogen
BB001_F_060916	Fa020	AA	031209	Fa020AA031209	Fa020AA031209	San Chi San	S2	NA	10	1	S2 10 rep1	nitrogen
BB001_F_060916	Fa021	AA	031210	Fa021AA031210	Fa021AA031210	ICSV700	S3	NA	10	1	S3 10 rep1	nitrogen
BB001_F_060916	Fa022	AA	031211	Fa022AA031211	Fa022AA031211	Atlas	S4	NA	10	1	S4 10 rep1	nitrogen
BB001_F_060916	Fa023	AA	031212	Fa023AA031212	Fa023AA031212	Leoti	S5	NA	10	1	S5 10 rep1	nitrogen
BB001_F_060916	Fa024	AA	031213	Fa024AA031213	Fa024AA031213	Chinese Amber	S6	NA	10	1	S6 10 rep1	nitrogen
BB001_F_060916	Fa025	AA	031214	Fa025AA031214	Fa025AA031214	Della	S7	NA	10	1	S7 10 rep1	nitrogen
BB001_F_060916	Fa026	AA	031215	Fa026AA031215	Fa026AA031215	Rio	S8	NA	10	1	S8 10 rep1	nitrogen
BB001_F_060916	Fa027	AA	031216	Fa027AA031216	Fa027AA031216	PI_642998	S9	NA	10	1	S9 10 rep1	nitrogen
BB001_F_060916	Fa028	AA	031217	Fa028AA031217	Fa028AA031217	China 17	S10	NA	10	1	S10 10 rep1	nitrogen
BB001_F_060916	Fa029	AA	031218	Fa029AA031218	Fa029AA031218	PI_510757	E18	NA	10	1	E18 10 rep1	nitrogen
BB001_F_060916	Fa030	AA	031219	Fa030AA031219	Fa030AA031219	PI_655972	E17	NA	10	1	E17 10 rep1	nitrogen
BB001_F_060916	Fa001	AA	031220	Fa001AA031220	Fa001AA031220	PI_329311	E1	NA	10	2	E1 10 rep2	nitrogen
BB001_F_060916	Fa002	AA	031221	Fa002AA031221	Fa002AA031221	PI_213900	E2	NA	10	2	E2 10 rep2	nitrogen
BB001_F_060916	Fa003	AA	031222	Fa003AA031222	Fa003AA031222	PI_505735	E3	NA	10	2	E3 10 rep2	nitrogen
BB001_F_060916	Fa004	AA	031223	Fa004AA031223	Fa004AA031223	PI_329632	E4	NA	10	2	E4 10 rep2	nitrogen
BB001_F_060916	Fa005	AA	031224	Fa005AA031224	Fa005AA031224	PI_35038	E5	NA	10	2	E5 10 rep2	nitrogen
BB001_F_060916	Fa006	AA	031225	Fa006AA031225	Fa006AA031225	PI_585954	E6	NA	10	2	E6 10 rep2	nitrogen
BB001_F_060916	Fa007	AA	031226	Fa007AA031226	Fa007AA031226	NTJ2	E7	NA	10	2	E7 10 rep2	nitrogen
BB001_F_060916	Fa008	AA	031227	Fa008AA031227	Fa008AA031227	M81e	E8	NA	10	2	E8 10 rep2	nitrogen
BB001_F_060916	Fa009	AA	031228	Fa009AA031228	Fa009AA031228	PI_229841	E9	NA	10	2	E9 10 rep2	nitrogen
BB001_F_060916	Fa010	AA	031229	Fa010AA031229	Fa010AA031229	PI_297155	E10	NA	10	2	E10 10 rep2	nitrogen
BB001_F_060916	Fa011	AA	031230	Fa011AA031230	Fa011AA031230	PI_506069	E11	NA	10	2	E11 10 rep2	nitrogen
BB001_F_060916	Fa012	AA	031231	Fa012AA031231	Fa012AA031231	PI_508366	E12	NA	10	2	E12 10 rep2	nitrogen
BB001_F_060916	Fa013	AA	031232	Fa013AA031232	Fa013AA031232	PI_297130	E13	NA	10	2	E13 10 rep2	nitrogen
BB001_F_060916	Fa014	AA	031233	Fa014AA031233	Fa014AA031233	Grassl	E14	NA	10	2	E14 10 rep2	nitrogen
BB001_F_060916	Fa015	AA	031234	Fa015AA031234	Fa015AA031234	PI_152730	E15	NA	10	2	E15 10 rep2	nitrogen
BB001_F_060916	Fa016	AA	031235	Fa016AA031235	Fa016AA031235	PI_195754	E16	NA	10	2	E16 10 rep2	nitrogen
BB001_F_060916	Fa017	AA	031236	Fa017AA031236	Fa017AA031236	BTx623	Grain 1	NA	10	2	Grain 1 10 rep2	nitrogen
BB001_F_060916	Fa018	AA	031237	Fa018AA031237	Fa018AA031237	CK60B	Grain 2	NA	10	2	Grain 2 10 rep2	nitrogen
BB001_F_060916	Fa019	AA	031238	Fa019AA031238	Fa019AA031238	B.Az9504	S1	NA	10	2	S1 10 rep2	nitrogen
BB001_F_060916	Fa020	AA	031239	Fa020AA031239	Fa020AA031239	San Chi San	S2	NA	10	2	S2 10 rep2	nitrogen
BB001_F_060916	Fa021	AA	031240	Fa021AA031240	Fa021AA031240	ICSV700	S3	NA	10	2	S3 10 rep2	nitrogen
BB001_F_060916	Fa022	AA	031241	Fa022AA031241	Fa022AA031241	Atlas	S4	NA	10	2	S4 10 rep2	nitrogen
BB001_F_060916	Fa023	AA	031242	Fa023AA031242	Fa023AA031242	Leoti	S5	NA	10	2	S5 10 rep2	nitrogen
BB001_F_060916	Fa024	AA	031243	Fa024AA031243	Fa024AA031243	Chinese Amber	S6	NA	10	2	S6 10 rep2	nitrogen
BB001_F_060916	Fa025	AA	031244	Fa025AA031244	Fa025AA031244	Della	S7	NA	10	2	S7 10 rep2	nitrogen
BB001_F_060916	Fa026	AA	031245	Fa026AA031245	Fa026AA031245	Rio	S8	NA	10	2	S8 10 rep2	nitrogen
BB001_F_060916	Fa027	AA	031246	Fa027AA031246	Fa027AA031246	PI_642998	S9	NA	10	2	S9 10 rep2	nitrogen
BB001_F_060916	Fa028	AA	031247	Fa028AA031247	Fa028AA031247	China 17	S10	NA	10	2	S10 10 rep2	nitrogen
BB001_F_060916	Fa029	AA	031248	Fa029AA031248	Fa029AA031248	PI_510757	E18	NA	10	2	E18 10 rep2	nitrogen
BB001_F_060916	Fa030	AA	031249	Fa030AA031249	Fa030AA031249	PI_655972	E17	NA	10	2	E17 10 rep2	nitrogen
BB001_F_060916	Fa001	AA	031250	Fa001AA031250	Fa001AA031250	PI_329311	E1	NA	10	3	E1 10 rep3	nitrogen
BB001_F_060916	Fa002	AA	031251	Fa002AA031251	Fa002AA031251	PI_213900	E2	NA	10	3	E2 10 rep3	nitrogen
BB001_F_060916	Fa003	AA	031252	Fa003AA031252	Fa003AA031252	PI_505735	E3	NA	10	3	E3 10 rep3	nitrogen
BB001_F_060916	Fa004	AA	031253	Fa004AA031253	Fa004AA031253	PI_329632	E4	NA	10	3	E4 10 rep3	nitrogen
BB001_F_060916	Fa005	AA	031254	Fa005AA031254	Fa005AA031254	PI_35038	E5	NA	10	3	E5 10 rep3	nitrogen
BB001_F_060916	Fa006	AA	031255	Fa006AA031255	Fa006AA031255	PI_585954	E6	NA	10	3	E6 10 rep3	nitrogen
BB001_F_060916	Fa007	AA	031256	Fa007AA031256	Fa007AA031256	NTJ2	E7	NA	10	3	E7 10 rep3	nitrogen
BB001_F_060916	Fa008	AA	031257	Fa008AA031257	Fa008AA031257	M81e	E8	NA	10	3	E8 10 rep3	nitrogen
BB001_F_060916	Fa009	AA	031258	Fa009AA031258	Fa009AA031258	PI_229841	E9	NA	10	3	E9 10 rep3	nitrogen
BB001_F_060916	Fa010	AA	031259	Fa010AA031259	Fa010AA031259	PI_297155	E10	NA	10	3	E10 10 rep3	nitrogen
BB001_F_060916	Fa011	AA	031260	Fa011AA031260	Fa011AA031260	PI_506069	E11	NA	10	3	E11 10 rep3	nitrogen
BB001_F_060916	Fa012	AA	031261	Fa012AA031261	Fa012AA031261	PI_508366	E12	NA	10	3	E12 10 rep3	nitrogen
BB001_F_060916	Fa013	AA	031262	Fa013AA031262	Fa013AA031262	PI_297130	E13	NA	10	3	E13 10 rep3	nitrogen
BB001_F_060916	Fa014	AA	031263	Fa014AA031263	Fa014AA031263	Grassl	E14	NA	10	3	E14 10 rep3	nitrogen
BB001_F_060916	Fa015	AA	031264	Fa015AA031264	Fa015AA031264	PI_152730	E15	NA	10	3	E15 10 rep3	nitrogen
BB001_F_060916	Fa016	AA	031265	Fa016AA031265	Fa016AA031265	PI_195754	E16	NA	10	3	E16 10 rep3	nitrogen
BB001_F_060916	Fa017	AA	031266	Fa017AA031266	Fa017AA031266	BTx623	Grain 1	NA	10	3	Grain 1 10 rep3	nitrogen
BB001_F_060916	Fa018	AA	031267	Fa018AA031267	Fa018AA031267	CK60B	Grain 2	NA	10	3	Grain 2 10 rep3	nitrogen
BB001_F_060916	Fa019	AA	031268	Fa019AA031268	Fa019AA031268	B.Az9504	S1	NA	10	3	S1 10 rep3	nitrogen
BB001_F_060916	Fa020	AA	031269	Fa020AA031269	Fa020AA031269	San Chi San	S2	NA	10	3	S2 10 rep3	nitrogen
BB001_F_060916	Fa021	AA	031270	Fa021AA031270	Fa021AA031270	ICSV700	S3	NA	10	3	S3 10 rep3	nitrogen
BB001_F_060916	Fa022	AA	031271	Fa022AA031271	Fa022AA031271	Atlas	S4	NA	10	3	S4 10 rep3	nitrogen
BB001_F_060916	Fa023	AA	031272	Fa023AA031272	Fa023AA031272	Leoti	S5	NA	10	3	S5 10 rep3	nitrogen
BB001_F_060916	Fa024	AA	031273	Fa024AA031273	Fa024AA031273	Chinese Amber	S6	NA	10	3	S6 10 rep3	nitrogen
BB001_F_060916	Fa025	AA	031274	Fa025AA031274	Fa025AA031274	Della	S7	NA	10	3	S7 10 rep3	nitrogen
BB001_F_060916	Fa026	AA	031275	Fa026AA031275	Fa026AA031275	Rio	S8	NA	10	3	S8 10 rep3	nitrogen
BB001_F_060916	Fa027	AA	031276	Fa027AA031276	Fa027AA031276	PI_642998	S9	NA	10	3	S9 10 rep3	nitrogen
BB001_F_060916	Fa028	AA	031277	Fa028AA031277	Fa028AA031277	China 17	S10	NA	10	3	S10 10 rep3	nitrogen
BB001_F_060916	Fa029	AA	031278	Fa029AA031278	Fa029AA031278	PI_510757	E18	NA	10	3	E18 10 rep3	nitrogen
BB001_F_060916	Fa030	AA	031279	Fa030AA031279	Fa030AA031279	PI_655972	E17	NA	10	3	E17 10 rep3	nitrogen
BB001_F_060916	Fa001	AA	031280	Fa001AA031280	Fa001AA031280	PI_329311	E1	NA	10	4	E1 10 rep4	nitrogen
BB001_F_060916	Fa002	AA	031281	Fa002AA031281	Fa002AA031281	PI_213900	E2	NA	10	4	E2 10 rep4	nitrogen
BB001_F_060916	Fa003	AA	031282	Fa003AA031282	Fa003AA031282	PI_505735	E3	NA	10	4	E3 10 rep4	nitrogen
BB001_F_060916	Fa004	AA	031283	Fa004AA031283	Fa004AA031283	PI_329632	E4	NA	10	4	E4 10 rep4	nitrogen
BB001_F_060916	Fa005	AA	031284	Fa005AA031284	Fa005AA031284	PI_35038	E5	NA	10	4	E5 10 rep4	nitrogen
BB001_F_060916	Fa006	AA	031285	Fa006AA031285	Fa006AA031285	PI_585954	E6	NA	10	4	E6 10 rep4	nitrogen
BB001_F_060916	Fa007	AA	031286	Fa007AA031286	Fa007AA031286	NTJ2	E7	NA	10	4	E7 10 rep4	nitrogen
BB001_F_060916	Fa008	AA	031287	Fa008AA031287	Fa008AA031287	M81e	E8	NA	10	4	E8 10 rep4	nitrogen
BB001_F_060916	Fa009	AA	031288	Fa009AA031288	Fa009AA031288	PI_229841	E9	NA	10	4	E9 10 rep4	nitrogen
BB001_F_060916	Fa010	AA	031289	Fa010AA031289	Fa010AA031289	PI_297155	E10	NA	10	4	E10 10 rep4	nitrogen
BB001_F_060916	Fa011	AA	031290	Fa011AA031290	Fa011AA031290	PI_506069	E11	NA	10	4	E11 10 rep4	nitrogen
BB001_F_060916	Fa012	AA	031291	Fa012AA031291	Fa012AA031291	PI_508366	E12	NA	10	4	E12 10 rep4	nitrogen
BB001_F_060916	Fa013	AA	031292	Fa013AA031292	Fa013AA031292	PI_297130	E13	NA	10	4	E13 10 rep4	nitrogen
BB001_F_060916	Fa014	AA	031293	Fa014AA031293	Fa014AA031293	Grassl	E14	NA	10	4	E14 10 rep4	nitrogen
BB001_F_060916	Fa015	AA	031294	Fa015AA031294	Fa015AA031294	PI_152730	E15	NA	10	4	E15 10 rep4	nitrogen
BB001_F_060916	Fa016	AA	031295	Fa016AA031295	Fa016AA031295	PI_195754	E16	NA	10	4	E16 10 rep4	nitrogen
BB001_F_060916	Fa017	AA	031296	Fa017AA031296	Fa017AA031296	BTx623	Grain 1	NA	10	4	Grain 1 10 rep4	nitrogen
BB001_F_060916	Fa018	AA	031297	Fa018AA031297	Fa018AA031297	CK60B	Grain 2	NA	10	4	Grain 2 10 rep4	nitrogen
BB001_F_060916	Fa019	AA	031298	Fa019AA031298	Fa019AA031298	B.Az9504	S1	NA	10	4	S1 10 rep4	nitrogen
BB001_F_060916	Fa020	AA	031299	Fa020AA031299	Fa020AA031299	San Chi San	S2	NA	10	4	S2 10 rep4	nitrogen
BB001_F_060916	Fa021	AA	031300	Fa021AA031300	Fa021AA031300	ICSV700	S3	NA	10	4	S3 10 rep4	nitrogen
BB001_F_060916	Fa022	AA	031301	Fa022AA031301	Fa022AA031301	Atlas	S4	NA	10	4	S4 10 rep4	nitrogen
BB001_F_060916	Fa023	AA	031302	Fa023AA031302	Fa023AA031302	Leoti	S5	NA	10	4	S5 10 rep4	nitrogen
BB001_F_060916	Fa024	AA	031303	Fa024AA031303	Fa024AA031303	Chinese Amber	S6	NA	10	4	S6 10 rep4	nitrogen
BB001_F_060916	Fa025	AA	031304	Fa025AA031304	Fa025AA031304	Della	S7	NA	10	4	S7 10 rep4	nitrogen
BB001_F_060916	Fa026	AA	031305	Fa026AA031305	Fa026AA031305	Rio	S8	NA	10	4	S8 10 rep4	nitrogen
BB001_F_060916	Fa027	AA	031306	Fa027AA031306	Fa027AA031306	PI_642998	S9	NA	10	4	S9 10 rep4	nitrogen
BB001_F_060916	Fa028	AA	031307	Fa028AA031307	Fa028AA031307	China 17	S10	NA	10	4	S10 10 rep4	nitrogen
BB001_F_060916	Fa029	AA	031308	Fa029AA031308	Fa029AA031308	PI_510757	E18	NA	10	4	E18 10 rep4	nitrogen
BB001_F_060916	Fa030	AA	031309	Fa030AA031309	Fa030AA031309	PI_655972	E17	NA	10	4	E17 10 rep4	nitrogen
BB001_F_060916	Fa001	AA	031310	Fa001AA031310	Fa001AA031310	PI_329311	E1	NA	10	5	E1 10 rep5	nitrogen
BB001_F_060916	Fa002	AA	031311	Fa002AA031311	Fa002AA031311	PI_213900	E2	NA	10	5	E2 10 rep5	nitrogen
BB001_F_060916	Fa003	AA	031312	Fa003AA031312	Fa003AA031312	PI_505735	E3	NA	10	5	E3 10 rep5	nitrogen
BB001_F_060916	Fa004	AA	031313	Fa004AA031313	Fa004AA031313	PI_329632	E4	NA	10	5	E4 10 rep5	nitrogen
BB001_F_060916	Fa005	AA	031314	Fa005AA031314	Fa005AA031314	PI_35038	E5	NA	10	5	E5 10 rep5	nitrogen
BB001_F_060916	Fa006	AA	031315	Fa006AA031315	Fa006AA031315	PI_585954	E6	NA	10	5	E6 10 rep5	nitrogen
BB001_F_060916	Fa007	AA	031316	Fa007AA031316	Fa007AA031316	NTJ2	E7	NA	10	5	E7 10 rep5	nitrogen
BB001_F_060916	Fa008	AA	031317	Fa008AA031317	Fa008AA031317	M81e	E8	NA	10	5	E8 10 rep5	nitrogen
BB001_F_060916	Fa009	AA	031318	Fa009AA031318	Fa009AA031318	PI_229841	E9	NA	10	5	E9 10 rep5	nitrogen
BB001_F_060916	Fa010	AA	031319	Fa010AA031319	Fa010AA031319	PI_297155	E10	NA	10	5	E10 10 rep5	nitrogen
BB001_F_060916	Fa011	AA	031320	Fa011AA031320	Fa011AA031320	PI_506069	E11	NA	10	5	E11 10 rep5	nitrogen
BB001_F_060916	Fa012	AA	031321	Fa012AA031321	Fa012AA031321	PI_508366	E12	NA	10	5	E12 10 rep5	nitrogen
BB001_F_060916	Fa013	AA	031322	Fa013AA031322	Fa013AA031322	PI_297130	E13	NA	10	5	E13 10 rep5	nitrogen
BB001_F_060916	Fa014	AA	031323	Fa014AA031323	Fa014AA031323	Grassl	E14	NA	10	5	E14 10 rep5	nitrogen
BB001_F_060916	Fa015	AA	031324	Fa015AA031324	Fa015AA031324	PI_152730	E15	NA	10	5	E15 10 rep5	nitrogen
BB001_F_060916	Fa016	AA	031325	Fa016AA031325	Fa016AA031325	PI_195754	E16	NA	10	5	E16 10 rep5	nitrogen
BB001_F_060916	Fa017	AA	031326	Fa017AA031326	Fa017AA031326	BTx623	Grain 1	NA	10	5	Grain 1 10 rep5	nitrogen
BB001_F_060916	Fa018	AA	031327	Fa018AA031327	Fa018AA031327	CK60B	Grain 2	NA	10	5	Grain 2 10 rep5	nitrogen
BB001_F_060916	Fa019	AA	031328	Fa019AA031328	Fa019AA031328	B.Az9504	S1	NA	10	5	S1 10 rep5	nitrogen
BB001_F_060916	Fa020	AA	031329	Fa020AA031329	Fa020AA031329	San Chi San	S2	NA	10	5	S2 10 rep5	nitrogen
BB001_F_060916	Fa021	AA	031330	Fa021AA031330	Fa021AA031330	ICSV700	S3	NA	10	5	S3 10 rep5	nitrogen
BB001_F_060916	Fa022	AA	031331	Fa022AA031331	Fa022AA031331	Atlas	S4	NA	10	5	S4 10 rep5	nitrogen
BB001_F_060916	Fa023	AA	031332	Fa023AA031332	Fa023AA031332	Leoti	S5	NA	10	5	S5 10 rep5	nitrogen
BB001_F_060916	Fa024	AA	031333	Fa024AA031333	Fa024AA031333	Chinese Amber	S6	NA	10	5	S6 10 rep5	nitrogen
BB001_F_060916	Fa025	AA	031334	Fa025AA031334	Fa025AA031334	Della	S7	NA	10	5	S7 10 rep5	nitrogen
BB001_F_060916	Fa026	AA	031335	Fa026AA031335	Fa026AA031335	Rio	S8	NA	10	5	S8 10 rep5	nitrogen
BB001_F_060916	Fa027	AA	031336	Fa027AA031336	Fa027AA031336	PI_642998	S9	NA	10	5	S9 10 rep5	nitrogen
BB001_F_060916	Fa028	AA	031337	Fa028AA031337	Fa028AA031337	China 17	S10	NA	10	5	S10 10 rep5	nitrogen
BB001_F_060916	Fa029	AA	031338	Fa029AA031338	Fa029AA031338	PI_510757	E18	NA	10	5	E18 10 rep5	nitrogen
BB001_F_060916	Fa030	AA	031339	Fa030AA031339	Fa030AA031339	PI_655972	E17	NA	10	5	E17 10 rep5	nitrogen
BB001_F_060916	Fa001	AA	031340	Fa001AA031340	Fa001AA031340	PI_329311	E1	NA	10	6	E1 10 rep6	nitrogen
BB001_F_060916	Fa002	AA	031341	Fa002AA031341	Fa002AA031341	PI_213900	E2	NA	10	6	E2 10 rep6	nitrogen
BB001_F_060916	Fa003	AA	031342	Fa003AA031342	Fa003AA031342	PI_505735	E3	NA	10	6	E3 10 rep6	nitrogen
BB001_F_060916	Fa004	AA	031343	Fa004AA031343	Fa004AA031343	PI_329632	E4	NA	10	6	E4 10 rep6	nitrogen
BB001_F_060916	Fa005	AA	031344	Fa005AA031344	Fa005AA031344	PI_35038	E5	NA	10	6	E5 10 rep6	nitrogen
BB001_F_060916	Fa006	AA	031345	Fa006AA031345	Fa006AA031345	PI_585954	E6	NA	10	6	E6 10 rep6	nitrogen
BB001_F_060916	Fa007	AA	031346	Fa007AA031346	Fa007AA031346	NTJ2	E7	NA	10	6	E7 10 rep6	nitrogen
BB001_F_060916	Fa008	AA	031347	Fa008AA031347	Fa008AA031347	M81e	E8	NA	10	6	E8 10 rep6	nitrogen
BB001_F_060916	Fa009	AA	031348	Fa009AA031348	Fa009AA031348	PI_229841	E9	NA	10	6	E9 10 rep6	nitrogen
BB001_F_060916	Fa010	AA	031349	Fa010AA031349	Fa010AA031349	PI_297155	E10	NA	10	6	E10 10 rep6	nitrogen
BB001_F_060916	Fa011	AA	031350	Fa011AA031350	Fa011AA031350	PI_506069	E11	NA	10	6	E11 10 rep6	nitrogen
BB001_F_060916	Fa012	AA	031351	Fa012AA031351	Fa012AA031351	PI_508366	E12	NA	10	6	E12 10 rep6	nitrogen
BB001_F_060916	Fa013	AA	031352	Fa013AA031352	Fa013AA031352	PI_297130	E13	NA	10	6	E13 10 rep6	nitrogen
BB001_F_060916	Fa014	AA	031353	Fa014AA031353	Fa014AA031353	Grassl	E14	NA	10	6	E14 10 rep6	nitrogen
BB001_F_060916	Fa015	AA	031354	Fa015AA031354	Fa015AA031354	PI_152730	E15	NA	10	6	E15 10 rep6	nitrogen
BB001_F_060916	Fa016	AA	031355	Fa016AA031355	Fa016AA031355	PI_195754	E16	NA	10	6	E16 10 rep6	nitrogen
BB001_F_060916	Fa017	AA	031356	Fa017AA031356	Fa017AA031356	BTx623	Grain 1	NA	10	6	Grain 1 10 rep6	nitrogen
BB001_F_060916	Fa018	AA	031357	Fa018AA031357	Fa018AA031357	CK60B	Grain 2	NA	10	6	Grain 2 10 rep6	nitrogen
BB001_F_060916	Fa019	AA	031358	Fa019AA031358	Fa019AA031358	B.Az9504	S1	NA	10	6	S1 10 rep6	nitrogen
BB001_F_060916	Fa020	AA	031359	Fa020AA031359	Fa020AA031359	San Chi San	S2	NA	10	6	S2 10 rep6	nitrogen
BB001_F_060916	Fa021	AA	031360	Fa021AA031360	Fa021AA031360	ICSV700	S3	NA	10	6	S3 10 rep6	nitrogen
BB001_F_060916	Fa022	AA	031361	Fa022AA031361	Fa022AA031361	Atlas	S4	NA	10	6	S4 10 rep6	nitrogen
BB001_F_060916	Fa023	AA	031362	Fa023AA031362	Fa023AA031362	Leoti	S5	NA	10	6	S5 10 rep6	nitrogen
BB001_F_060916	Fa024	AA	031363	Fa024AA031363	Fa024AA031363	Chinese Amber	S6	NA	10	6	S6 10 rep6	nitrogen
BB001_F_060916	Fa025	AA	031364	Fa025AA031364	Fa025AA031364	Della	S7	NA	10	6	S7 10 rep6	nitrogen
BB001_F_060916	Fa026	AA	031365	Fa026AA031365	Fa026AA031365	Rio	S8	NA	10	6	S8 10 rep6	nitrogen
BB001_F_060916	Fa027	AA	031366	Fa027AA031366	Fa027AA031366	PI_642998	S9	NA	10	6	S9 10 rep6	nitrogen
BB001_F_060916	Fa028	AA	031367	Fa028AA031367	Fa028AA031367	China 17	S10	NA	10	6	S10 10 rep6	nitrogen
BB001_F_060916	Fa029	AA	031368	Fa029AA031368	Fa029AA031368	PI_510757	E18	NA	10	6	E18 10 rep6	nitrogen
BB001_F_060916	Fa030	AA	031369	Fa030AA031369	Fa030AA031369	PI_655972	E17	NA	10	6	E17 10 rep6	nitrogen
BB001_F_060916	Fa001	AB	031370	Fa001AB031370	Fa001AB031370	PI_329311	E1	NA	50	1	E1 50 rep1	nitrogen
BB001_F_060916	Fa002	AB	031371	Fa002AB031371	Fa002AB031371	PI_213900	E2	NA	50	1	E2 50 rep1	nitrogen
BB001_F_060916	Fa003	AB	031372	Fa003AB031372	Fa003AB031372	PI_505735	E3	NA	50	1	E3 50 rep1	nitrogen
BB001_F_060916	Fa004	AB	031373	Fa004AB031373	Fa004AB031373	PI_329632	E4	NA	50	1	E4 50 rep1	nitrogen
BB001_F_060916	Fa005	AB	031374	Fa005AB031374	Fa005AB031374	PI_35038	E5	NA	50	1	E5 50 rep1	nitrogen
BB001_F_060916	Fa006	AB	031375	Fa006AB031375	Fa006AB031375	PI_585954	E6	NA	50	1	E6 50 rep1	nitrogen
BB001_F_060916	Fa007	AB	031376	Fa007AB031376	Fa007AB031376	NTJ2	E7	NA	50	1	E7 50 rep1	nitrogen
BB001_F_060916	Fa008	AB	031377	Fa008AB031377	Fa008AB031377	M81e	E8	NA	50	1	E8 50 rep1	nitrogen
BB001_F_060916	Fa009	AB	031378	Fa009AB031378	Fa009AB031378	PI_229841	E9	NA	50	1	E9 50 rep1	nitrogen
BB001_F_060916	Fa010	AB	031379	Fa010AB031379	Fa010AB031379	PI_297155	E10	NA	50	1	E10 50 rep1	nitrogen
BB001_F_060916	Fa011	AB	031380	Fa011AB031380	Fa011AB031380	PI_506069	E11	NA	50	1	E11 50 rep1	nitrogen
BB001_F_060916	Fa012	AB	031381	Fa012AB031381	Fa012AB031381	PI_508366	E12	NA	50	1	E12 50 rep1	nitrogen
BB001_F_060916	Fa013	AB	031382	Fa013AB031382	Fa013AB031382	PI_297130	E13	NA	50	1	E13 50 rep1	nitrogen
BB001_F_060916	Fa014	AB	031383	Fa014AB031383	Fa014AB031383	Grassl	E14	NA	50	1	E14 50 rep1	nitrogen
BB001_F_060916	Fa015	AB	031384	Fa015AB031384	Fa015AB031384	PI_152730	E15	NA	50	1	E15 50 rep1	nitrogen
BB001_F_060916	Fa016	AB	031385	Fa016AB031385	Fa016AB031385	PI_195754	E16	NA	50	1	E16 50 rep1	nitrogen
BB001_F_060916	Fa017	AB	031386	Fa017AB031386	Fa017AB031386	BTx623	Grain 1	NA	50	1	Grain 1 50 rep1	nitrogen
BB001_F_060916	Fa018	AB	031387	Fa018AB031387	Fa018AB031387	CK60B	Grain 2	NA	50	1	Grain 2 50 rep1	nitrogen
BB001_F_060916	Fa019	AB	031388	Fa019AB031388	Fa019AB031388	B.Az9504	S1	NA	50	1	S1 50 rep1	nitrogen
BB001_F_060916	Fa020	AB	031389	Fa020AB031389	Fa020AB031389	San Chi San	S2	NA	50	1	S2 50 rep1	nitrogen
BB001_F_060916	Fa021	AB	031390	Fa021AB031390	Fa021AB031390	ICSV700	S3	NA	50	1	S3 50 rep1	nitrogen
BB001_F_060916	Fa022	AB	031391	Fa022AB031391	Fa022AB031391	Atlas	S4	NA	50	1	S4 50 rep1	nitrogen
BB001_F_060916	Fa023	AB	031392	Fa023AB031392	Fa023AB031392	Leoti	S5	NA	50	1	S5 50 rep1	nitrogen
BB001_F_060916	Fa024	AB	031393	Fa024AB031393	Fa024AB031393	Chinese Amber	S6	NA	50	1	S6 50 rep1	nitrogen
BB001_F_060916	Fa025	AB	031394	Fa025AB031394	Fa025AB031394	Della	S7	NA	50	1	S7 50 rep1	nitrogen
BB001_F_060916	Fa026	AB	031395	Fa026AB031395	Fa026AB031395	Rio	S8	NA	50	1	S8 50 rep1	nitrogen
BB001_F_060916	Fa027	AB	031396	Fa027AB031396	Fa027AB031396	PI_642998	S9	NA	50	1	S9 50 rep1	nitrogen
BB001_F_060916	Fa028	AB	031397	Fa028AB031397	Fa028AB031397	China 17	S10	NA	50	1	S10 50 rep1	nitrogen
BB001_F_060916	Fa029	AB	031398	Fa029AB031398	Fa029AB031398	PI_510757	E18	NA	50	1	E18 50 rep1	nitrogen
BB001_F_060916	Fa030	AB	031399	Fa030AB031399	Fa030AB031399	PI_655972	E17	NA	50	1	E17 50 rep1	nitrogen
BB001_F_060916	Fa001	AB	031400	Fa001AB031400	Fa001AB031400	PI_329311	E1	NA	50	2	E1 50 rep2	nitrogen
BB001_F_060916	Fa002	AB	031401	Fa002AB031401	Fa002AB031401	PI_213900	E2	NA	50	2	E2 50 rep2	nitrogen
BB001_F_060916	Fa003	AB	031402	Fa003AB031402	Fa003AB031402	PI_505735	E3	NA	50	2	E3 50 rep2	nitrogen
BB001_F_060916	Fa004	AB	031403	Fa004AB031403	Fa004AB031403	PI_329632	E4	NA	50	2	E4 50 rep2	nitrogen
BB001_F_060916	Fa005	AB	031404	Fa005AB031404	Fa005AB031404	PI_35038	E5	NA	50	2	E5 50 rep2	nitrogen
BB001_F_060916	Fa006	AB	031405	Fa006AB031405	Fa006AB031405	PI_585954	E6	NA	50	2	E6 50 rep2	nitrogen
BB001_F_060916	Fa007	AB	031406	Fa007AB031406	Fa007AB031406	NTJ2	E7	NA	50	2	E7 50 rep2	nitrogen
BB001_F_060916	Fa008	AB	031407	Fa008AB031407	Fa008AB031407	M81e	E8	NA	50	2	E8 50 rep2	nitrogen
BB001_F_060916	Fa009	AB	031408	Fa009AB031408	Fa009AB031408	PI_229841	E9	NA	50	2	E9 50 rep2	nitrogen
BB001_F_060916	Fa010	AB	031409	Fa010AB031409	Fa010AB031409	PI_297155	E10	NA	50	2	E10 50 rep2	nitrogen
BB001_F_060916	Fa011	AB	031410	Fa011AB031410	Fa011AB031410	PI_506069	E11	NA	50	2	E11 50 rep2	nitrogen
BB001_F_060916	Fa012	AB	031411	Fa012AB031411	Fa012AB031411	PI_508366	E12	NA	50	2	E12 50 rep2	nitrogen
BB001_F_060916	Fa013	AB	031412	Fa013AB031412	Fa013AB031412	PI_297130	E13	NA	50	2	E13 50 rep2	nitrogen
BB001_F_060916	Fa014	AB	031413	Fa014AB031413	Fa014AB031413	Grassl	E14	NA	50	2	E14 50 rep2	nitrogen
BB001_F_060916	Fa015	AB	031414	Fa015AB031414	Fa015AB031414	PI_152730	E15	NA	50	2	E15 50 rep2	nitrogen
BB001_F_060916	Fa016	AB	031415	Fa016AB031415	Fa016AB031415	PI_195754	E16	NA	50	2	E16 50 rep2	nitrogen
BB001_F_060916	Fa017	AB	031416	Fa017AB031416	Fa017AB031416	BTx623	Grain 1	NA	50	2	Grain 1 50 rep2	nitrogen
BB001_F_060916	Fa018	AB	031417	Fa018AB031417	Fa018AB031417	CK60B	Grain 2	NA	50	2	Grain 2 50 rep2	nitrogen
BB001_F_060916	Fa019	AB	031418	Fa019AB031418	Fa019AB031418	B.Az9504	S1	NA	50	2	S1 50 rep2	nitrogen
BB001_F_060916	Fa020	AB	031419	Fa020AB031419	Fa020AB031419	San Chi San	S2	NA	50	2	S2 50 rep2	nitrogen
BB001_F_060916	Fa021	AB	031420	Fa021AB031420	Fa021AB031420	ICSV700	S3	NA	50	2	S3 50 rep2	nitrogen
BB001_F_060916	Fa022	AB	031421	Fa022AB031421	Fa022AB031421	Atlas	S4	NA	50	2	S4 50 rep2	nitrogen
BB001_F_060916	Fa023	AB	031422	Fa023AB031422	Fa023AB031422	Leoti	S5	NA	50	2	S5 50 rep2	nitrogen
BB001_F_060916	Fa024	AB	031423	Fa024AB031423	Fa024AB031423	Chinese Amber	S6	NA	50	2	S6 50 rep2	nitrogen
BB001_F_060916	Fa025	AB	031424	Fa025AB031424	Fa025AB031424	Della	S7	NA	50	2	S7 50 rep2	nitrogen
BB001_F_060916	Fa026	AB	031425	Fa026AB031425	Fa026AB031425	Rio	S8	NA	50	2	S8 50 rep2	nitrogen
BB001_F_060916	Fa027	AB	031426	Fa027AB031426	Fa027AB031426	PI_642998	S9	NA	50	2	S9 50 rep2	nitrogen
BB001_F_060916	Fa028	AB	031427	Fa028AB031427	Fa028AB031427	China 17	S10	NA	50	2	S10 50 rep2	nitrogen
BB001_F_060916	Fa029	AB	031428	Fa029AB031428	Fa029AB031428	PI_510757	E18	NA	50	2	E18 50 rep2	nitrogen
BB001_F_060916	Fa030	AB	031429	Fa030AB031429	Fa030AB031429	PI_655972	E17	NA	50	2	E17 50 rep2	nitrogen
BB001_F_060916	Fa001	AB	031430	Fa001AB031430	Fa001AB031430	PI_329311	E1	NA	50	3	E1 50 rep3	nitrogen
BB001_F_060916	Fa002	AB	031431	Fa002AB031431	Fa002AB031431	PI_213900	E2	NA	50	3	E2 50 rep3	nitrogen
BB001_F_060916	Fa003	AB	031432	Fa003AB031432	Fa003AB031432	PI_505735	E3	NA	50	3	E3 50 rep3	nitrogen
BB001_F_060916	Fa004	AB	031433	Fa004AB031433	Fa004AB031433	PI_329632	E4	NA	50	3	E4 50 rep3	nitrogen
BB001_F_060916	Fa005	AB	031434	Fa005AB031434	Fa005AB031434	PI_35038	E5	NA	50	3	E5 50 rep3	nitrogen
BB001_F_060916	Fa006	AB	031435	Fa006AB031435	Fa006AB031435	PI_585954	E6	NA	50	3	E6 50 rep3	nitrogen
BB001_F_060916	Fa007	AB	031436	Fa007AB031436	Fa007AB031436	NTJ2	E7	NA	50	3	E7 50 rep3	nitrogen
BB001_F_060916	Fa008	AB	031437	Fa008AB031437	Fa008AB031437	M81e	E8	NA	50	3	E8 50 rep3	nitrogen
BB001_F_060916	Fa009	AB	031438	Fa009AB031438	Fa009AB031438	PI_229841	E9	NA	50	3	E9 50 rep3	nitrogen
BB001_F_060916	Fa010	AB	031439	Fa010AB031439	Fa010AB031439	PI_297155	E10	NA	50	3	E10 50 rep3	nitrogen
BB001_F_060916	Fa011	AB	031440	Fa011AB031440	Fa011AB031440	PI_506069	E11	NA	50	3	E11 50 rep3	nitrogen
BB001_F_060916	Fa012	AB	031441	Fa012AB031441	Fa012AB031441	PI_508366	E12	NA	50	3	E12 50 rep3	nitrogen
BB001_F_060916	Fa013	AB	031442	Fa013AB031442	Fa013AB031442	PI_297130	E13	NA	50	3	E13 50 rep3	nitrogen
BB001_F_060916	Fa014	AB	031443	Fa014AB031443	Fa014AB031443	Grassl	E14	NA	50	3	E14 50 rep3	nitrogen
BB001_F_060916	Fa015	AB	031444	Fa015AB031444	Fa015AB031444	PI_152730	E15	NA	50	3	E15 50 rep3	nitrogen
BB001_F_060916	Fa016	AB	031445	Fa016AB031445	Fa016AB031445	PI_195754	E16	NA	50	3	E16 50 rep3	nitrogen
BB001_F_060916	Fa017	AB	031446	Fa017AB031446	Fa017AB031446	BTx623	Grain 1	NA	50	3	Grain 1 50 rep3	nitrogen
BB001_F_060916	Fa018	AB	031447	Fa018AB031447	Fa018AB031447	CK60B	Grain 2	NA	50	3	Grain 2 50 rep3	nitrogen
BB001_F_060916	Fa019	AB	031448	Fa019AB031448	Fa019AB031448	B.Az9504	S1	NA	50	3	S1 50 rep3	nitrogen
BB001_F_060916	Fa020	AB	031449	Fa020AB031449	Fa020AB031449	San Chi San	S2	NA	50	3	S2 50 rep3	nitrogen
BB001_F_060916	Fa021	AB	031450	Fa021AB031450	Fa021AB031450	ICSV700	S3	NA	50	3	S3 50 rep3	nitrogen
BB001_F_060916	Fa022	AB	031451	Fa022AB031451	Fa022AB031451	Atlas	S4	NA	50	3	S4 50 rep3	nitrogen
BB001_F_060916	Fa023	AB	031452	Fa023AB031452	Fa023AB031452	Leoti	S5	NA	50	3	S5 50 rep3	nitrogen
BB001_F_060916	Fa024	AB	031453	Fa024AB031453	Fa024AB031453	Chinese Amber	S6	NA	50	3	S6 50 rep3	nitrogen
BB001_F_060916	Fa025	AB	031454	Fa025AB031454	Fa025AB031454	Della	S7	NA	50	3	S7 50 rep3	nitrogen
BB001_F_060916	Fa026	AB	031455	Fa026AB031455	Fa026AB031455	Rio	S8	NA	50	3	S8 50 rep3	nitrogen
BB001_F_060916	Fa027	AB	031456	Fa027AB031456	Fa027AB031456	PI_642998	S9	NA	50	3	S9 50 rep3	nitrogen
BB001_F_060916	Fa028	AB	031457	Fa028AB031457	Fa028AB031457	China 17	S10	NA	50	3	S10 50 rep3	nitrogen
BB001_F_060916	Fa029	AB	031458	Fa029AB031458	Fa029AB031458	PI_510757	E18	NA	50	3	E18 50 rep3	nitrogen
BB001_F_060916	Fa030	AB	031459	Fa030AB031459	Fa030AB031459	PI_655972	E17	NA	50	3	E17 50 rep3	nitrogen
BB001_F_060916	Fa001	AB	031460	Fa001AB031460	Fa001AB031460	PI_329311	E1	NA	50	4	E1 50 rep4	nitrogen
BB001_F_060916	Fa002	AB	031461	Fa002AB031461	Fa002AB031461	PI_213900	E2	NA	50	4	E2 50 rep4	nitrogen
BB001_F_060916	Fa003	AB	031462	Fa003AB031462	Fa003AB031462	PI_505735	E3	NA	50	4	E3 50 rep4	nitrogen
BB001_F_060916	Fa004	AB	031463	Fa004AB031463	Fa004AB031463	PI_329632	E4	NA	50	4	E4 50 rep4	nitrogen
BB001_F_060916	Fa005	AB	031464	Fa005AB031464	Fa005AB031464	PI_35038	E5	NA	50	4	E5 50 rep4	nitrogen
BB001_F_060916	Fa006	AB	031465	Fa006AB031465	Fa006AB031465	PI_585954	E6	NA	50	4	E6 50 rep4	nitrogen
BB001_F_060916	Fa007	AB	031466	Fa007AB031466	Fa007AB031466	NTJ2	E7	NA	50	4	E7 50 rep4	nitrogen
BB001_F_060916	Fa008	AB	031467	Fa008AB031467	Fa008AB031467	M81e	E8	NA	50	4	E8 50 rep4	nitrogen
BB001_F_060916	Fa009	AB	031468	Fa009AB031468	Fa009AB031468	PI_229841	E9	NA	50	4	E9 50 rep4	nitrogen
BB001_F_060916	Fa010	AB	031469	Fa010AB031469	Fa010AB031469	PI_297155	E10	NA	50	4	E10 50 rep4	nitrogen
BB001_F_060916	Fa011	AB	031470	Fa011AB031470	Fa011AB031470	PI_506069	E11	NA	50	4	E11 50 rep4	nitrogen
BB001_F_060916	Fa012	AB	031471	Fa012AB031471	Fa012AB031471	PI_508366	E12	NA	50	4	E12 50 rep4	nitrogen
BB001_F_060916	Fa013	AB	031472	Fa013AB031472	Fa013AB031472	PI_297130	E13	NA	50	4	E13 50 rep4	nitrogen
BB001_F_060916	Fa014	AB	031473	Fa014AB031473	Fa014AB031473	Grassl	E14	NA	50	4	E14 50 rep4	nitrogen
BB001_F_060916	Fa015	AB	031474	Fa015AB031474	Fa015AB031474	PI_152730	E15	NA	50	4	E15 50 rep4	nitrogen
BB001_F_060916	Fa016	AB	031475	Fa016AB031475	Fa016AB031475	PI_195754	E16	NA	50	4	E16 50 rep4	nitrogen
BB001_F_060916	Fa017	AB	031476	Fa017AB031476	Fa017AB031476	BTx623	Grain 1	NA	50	4	Grain 1 50 rep4	nitrogen
BB001_F_060916	Fa018	AB	031477	Fa018AB031477	Fa018AB031477	CK60B	Grain 2	NA	50	4	Grain 2 50 rep4	nitrogen
BB001_F_060916	Fa019	AB	031478	Fa019AB031478	Fa019AB031478	B.Az9504	S1	NA	50	4	S1 50 rep4	nitrogen
BB001_F_060916	Fa020	AB	031479	Fa020AB031479	Fa020AB031479	San Chi San	S2	NA	50	4	S2 50 rep4	nitrogen
BB001_F_060916	Fa021	AB	031480	Fa021AB031480	Fa021AB031480	ICSV700	S3	NA	50	4	S3 50 rep4	nitrogen
BB001_F_060916	Fa022	AB	031481	Fa022AB031481	Fa022AB031481	Atlas	S4	NA	50	4	S4 50 rep4	nitrogen
BB001_F_060916	Fa023	AB	031482	Fa023AB031482	Fa023AB031482	Leoti	S5	NA	50	4	S5 50 rep4	nitrogen
BB001_F_060916	Fa024	AB	031483	Fa024AB031483	Fa024AB031483	Chinese Amber	S6	NA	50	4	S6 50 rep4	nitrogen
BB001_F_060916	Fa025	AB	031484	Fa025AB031484	Fa025AB031484	Della	S7	NA	50	4	S7 50 rep4	nitrogen
BB001_F_060916	Fa026	AB	031485	Fa026AB031485	Fa026AB031485	Rio	S8	NA	50	4	S8 50 rep4	nitrogen
BB001_F_060916	Fa027	AB	031486	Fa027AB031486	Fa027AB031486	PI_642998	S9	NA	50	4	S9 50 rep4	nitrogen
BB001_F_060916	Fa028	AB	031487	Fa028AB031487	Fa028AB031487	China 17	S10	NA	50	4	S10 50 rep4	nitrogen
BB001_F_060916	Fa029	AB	031488	Fa029AB031488	Fa029AB031488	PI_510757	E18	NA	50	4	E18 50 rep4	nitrogen
BB001_F_060916	Fa030	AB	031489	Fa030AB031489	Fa030AB031489	PI_655972	E17	NA	50	4	E17 50 rep4	nitrogen
BB001_F_060916	Fa001	AB	031490	Fa001AB031490	Fa001AB031490	PI_329311	E1	NA	50	5	E1 50 rep5	nitrogen
BB001_F_060916	Fa002	AB	031491	Fa002AB031491	Fa002AB031491	PI_213900	E2	NA	50	5	E2 50 rep5	nitrogen
BB001_F_060916	Fa003	AB	031492	Fa003AB031492	Fa003AB031492	PI_505735	E3	NA	50	5	E3 50 rep5	nitrogen
BB001_F_060916	Fa004	AB	031493	Fa004AB031493	Fa004AB031493	PI_329632	E4	NA	50	5	E4 50 rep5	nitrogen
BB001_F_060916	Fa005	AB	031494	Fa005AB031494	Fa005AB031494	PI_35038	E5	NA	50	5	E5 50 rep5	nitrogen
BB001_F_060916	Fa006	AB	031495	Fa006AB031495	Fa006AB031495	PI_585954	E6	NA	50	5	E6 50 rep5	nitrogen
BB001_F_060916	Fa007	AB	031496	Fa007AB031496	Fa007AB031496	NTJ2	E7	NA	50	5	E7 50 rep5	nitrogen
BB001_F_060916	Fa008	AB	031497	Fa008AB031497	Fa008AB031497	M81e	E8	NA	50	5	E8 50 rep5	nitrogen
BB001_F_060916	Fa009	AB	031498	Fa009AB031498	Fa009AB031498	PI_229841	E9	NA	50	5	E9 50 rep5	nitrogen
BB001_F_060916	Fa010	AB	031499	Fa010AB031499	Fa010AB031499	PI_297155	E10	NA	50	5	E10 50 rep5	nitrogen
BB001_F_060916	Fa011	AB	031500	Fa011AB031500	Fa011AB031500	PI_506069	E11	NA	50	5	E11 50 rep5	nitrogen
BB001_F_060916	Fa012	AB	031501	Fa012AB031501	Fa012AB031501	PI_508366	E12	NA	50	5	E12 50 rep5	nitrogen
BB001_F_060916	Fa013	AB	031502	Fa013AB031502	Fa013AB031502	PI_297130	E13	NA	50	5	E13 50 rep5	nitrogen
BB001_F_060916	Fa014	AB	031503	Fa014AB031503	Fa014AB031503	Grassl	E14	NA	50	5	E14 50 rep5	nitrogen
BB001_F_060916	Fa015	AB	031504	Fa015AB031504	Fa015AB031504	PI_152730	E15	NA	50	5	E15 50 rep5	nitrogen
BB001_F_060916	Fa016	AB	031505	Fa016AB031505	Fa016AB031505	PI_195754	E16	NA	50	5	E16 50 rep5	nitrogen
BB001_F_060916	Fa017	AB	031506	Fa017AB031506	Fa017AB031506	BTx623	Grain 1	NA	50	5	Grain 1 50 rep5	nitrogen
BB001_F_060916	Fa018	AB	031507	Fa018AB031507	Fa018AB031507	CK60B	Grain 2	NA	50	5	Grain 2 50 rep5	nitrogen
BB001_F_060916	Fa019	AB	031508	Fa019AB031508	Fa019AB031508	B.Az9504	S1	NA	50	5	S1 50 rep5	nitrogen
BB001_F_060916	Fa020	AB	031509	Fa020AB031509	Fa020AB031509	San Chi San	S2	NA	50	5	S2 50 rep5	nitrogen
BB001_F_060916	Fa021	AB	031510	Fa021AB031510	Fa021AB031510	ICSV700	S3	NA	50	5	S3 50 rep5	nitrogen
BB001_F_060916	Fa022	AB	031511	Fa022AB031511	Fa022AB031511	Atlas	S4	NA	50	5	S4 50 rep5	nitrogen
BB001_F_060916	Fa023	AB	031512	Fa023AB031512	Fa023AB031512	Leoti	S5	NA	50	5	S5 50 rep5	nitrogen
BB001_F_060916	Fa024	AB	031513	Fa024AB031513	Fa024AB031513	Chinese Amber	S6	NA	50	5	S6 50 rep5	nitrogen
BB001_F_060916	Fa025	AB	031514	Fa025AB031514	Fa025AB031514	Della	S7	NA	50	5	S7 50 rep5	nitrogen
BB001_F_060916	Fa026	AB	031515	Fa026AB031515	Fa026AB031515	Rio	S8	NA	50	5	S8 50 rep5	nitrogen
BB001_F_060916	Fa027	AB	031516	Fa027AB031516	Fa027AB031516	PI_642998	S9	NA	50	5	S9 50 rep5	nitrogen
BB001_F_060916	Fa028	AB	031517	Fa028AB031517	Fa028AB031517	China 17	S10	NA	50	5	S10 50 rep5	nitrogen
BB001_F_060916	Fa029	AB	031518	Fa029AB031518	Fa029AB031518	PI_510757	E18	NA	50	5	E18 50 rep5	nitrogen
BB001_F_060916	Fa030	AB	031519	Fa030AB031519	Fa030AB031519	PI_655972	E17	NA	50	5	E17 50 rep5	nitrogen
BB001_F_060916	Fa001	AB	031520	Fa001AB031520	Fa001AB031520	PI_329311	E1	NA	50	6	E1 50 rep6	nitrogen
BB001_F_060916	Fa002	AB	031521	Fa002AB031521	Fa002AB031521	PI_213900	E2	NA	50	6	E2 50 rep6	nitrogen
BB001_F_060916	Fa003	AB	031522	Fa003AB031522	Fa003AB031522	PI_505735	E3	NA	50	6	E3 50 rep6	nitrogen
BB001_F_060916	Fa004	AB	031523	Fa004AB031523	Fa004AB031523	PI_329632	E4	NA	50	6	E4 50 rep6	nitrogen
BB001_F_060916	Fa005	AB	031524	Fa005AB031524	Fa005AB031524	PI_35038	E5	NA	50	6	E5 50 rep6	nitrogen
BB001_F_060916	Fa006	AB	031525	Fa006AB031525	Fa006AB031525	PI_585954	E6	NA	50	6	E6 50 rep6	nitrogen
BB001_F_060916	Fa007	AB	031526	Fa007AB031526	Fa007AB031526	NTJ2	E7	NA	50	6	E7 50 rep6	nitrogen
BB001_F_060916	Fa008	AB	031527	Fa008AB031527	Fa008AB031527	M81e	E8	NA	50	6	E8 50 rep6	nitrogen
BB001_F_060916	Fa009	AB	031528	Fa009AB031528	Fa009AB031528	PI_229841	E9	NA	50	6	E9 50 rep6	nitrogen
BB001_F_060916	Fa010	AB	031529	Fa010AB031529	Fa010AB031529	PI_297155	E10	NA	50	6	E10 50 rep6	nitrogen
BB001_F_060916	Fa011	AB	031530	Fa011AB031530	Fa011AB031530	PI_506069	E11	NA	50	6	E11 50 rep6	nitrogen
BB001_F_060916	Fa012	AB	031531	Fa012AB031531	Fa012AB031531	PI_508366	E12	NA	50	6	E12 50 rep6	nitrogen
BB001_F_060916	Fa013	AB	031532	Fa013AB031532	Fa013AB031532	PI_297130	E13	NA	50	6	E13 50 rep6	nitrogen
BB001_F_060916	Fa014	AB	031533	Fa014AB031533	Fa014AB031533	Grassl	E14	NA	50	6	E14 50 rep6	nitrogen
BB001_F_060916	Fa015	AB	031534	Fa015AB031534	Fa015AB031534	PI_152730	E15	NA	50	6	E15 50 rep6	nitrogen
BB001_F_060916	Fa016	AB	031535	Fa016AB031535	Fa016AB031535	PI_195754	E16	NA	50	6	E16 50 rep6	nitrogen
BB001_F_060916	Fa017	AB	031536	Fa017AB031536	Fa017AB031536	BTx623	Grain 1	NA	50	6	Grain 1 50 rep6	nitrogen
BB001_F_060916	Fa018	AB	031537	Fa018AB031537	Fa018AB031537	CK60B	Grain 2	NA	50	6	Grain 2 50 rep6	nitrogen
BB001_F_060916	Fa019	AB	031538	Fa019AB031538	Fa019AB031538	B.Az9504	S1	NA	50	6	S1 50 rep6	nitrogen
BB001_F_060916	Fa020	AB	031539	Fa020AB031539	Fa020AB031539	San Chi San	S2	NA	50	6	S2 50 rep6	nitrogen
BB001_F_060916	Fa021	AB	031540	Fa021AB031540	Fa021AB031540	ICSV700	S3	NA	50	6	S3 50 rep6	nitrogen
BB001_F_060916	Fa022	AB	031541	Fa022AB031541	Fa022AB031541	Atlas	S4	NA	50	6	S4 50 rep6	nitrogen
BB001_F_060916	Fa023	AB	031542	Fa023AB031542	Fa023AB031542	Leoti	S5	NA	50	6	S5 50 rep6	nitrogen
BB001_F_060916	Fa024	AB	031543	Fa024AB031543	Fa024AB031543	Chinese Amber	S6	NA	50	6	S6 50 rep6	nitrogen
BB001_F_060916	Fa025	AB	031544	Fa025AB031544	Fa025AB031544	Della	S7	NA	50	6	S7 50 rep6	nitrogen
BB001_F_060916	Fa026	AB	031545	Fa026AB031545	Fa026AB031545	Rio	S8	NA	50	6	S8 50 rep6	nitrogen
BB001_F_060916	Fa027	AB	031546	Fa027AB031546	Fa027AB031546	PI_642998	S9	NA	50	6	S9 50 rep6	nitrogen
BB001_F_060916	Fa028	AB	031547	Fa028AB031547	Fa028AB031547	China 17	S10	NA	50	6	S10 50 rep6	nitrogen
BB001_F_060916	Fa029	AB	031548	Fa029AB031548	Fa029AB031548	PI_510757	E18	NA	50	6	E18 50 rep6	nitrogen
BB001_F_060916	Fa030	AB	031549	Fa030AB031549	Fa030AB031549	PI_655972	E17	NA	50	6	E17 50 rep6	nitrogen
BB001_F_060916	Fa001	AB	031550	Fa001AB031550	Fa001AB031550	PI_329311	E1	NA	50	7	E1 50 rep7	nitrogen
BB001_F_060916	Fa002	AB	031551	Fa002AB031551	Fa002AB031551	PI_213900	E2	NA	50	7	E2 50 rep7	nitrogen
BB001_F_060916	Fa003	AB	031552	Fa003AB031552	Fa003AB031552	PI_505735	E3	NA	50	7	E3 50 rep7	nitrogen
BB001_F_060916	Fa004	AB	031553	Fa004AB031553	Fa004AB031553	PI_329632	E4	NA	50	7	E4 50 rep7	nitrogen
BB001_F_060916	Fa005	AB	031554	Fa005AB031554	Fa005AB031554	PI_35038	E5	NA	50	7	E5 50 rep7	nitrogen
BB001_F_060916	Fa006	AB	031555	Fa006AB031555	Fa006AB031555	PI_585954	E6	NA	50	7	E6 50 rep7	nitrogen
BB001_F_060916	Fa007	AB	031556	Fa007AB031556	Fa007AB031556	NTJ2	E7	NA	50	7	E7 50 rep7	nitrogen
BB001_F_060916	Fa008	AB	031557	Fa008AB031557	Fa008AB031557	M81e	E8	NA	50	7	E8 50 rep7	nitrogen
BB001_F_060916	Fa009	AB	031558	Fa009AB031558	Fa009AB031558	PI_229841	E9	NA	50	7	E9 50 rep7	nitrogen
BB001_F_060916	Fa010	AB	031559	Fa010AB031559	Fa010AB031559	PI_297155	E10	NA	50	7	E10 50 rep7	nitrogen
BB001_F_060916	Fa011	AB	031560	Fa011AB031560	Fa011AB031560	PI_506069	E11	NA	50	7	E11 50 rep7	nitrogen
BB001_F_060916	Fa012	AB	031561	Fa012AB031561	Fa012AB031561	PI_508366	E12	NA	50	7	E12 50 rep7	nitrogen
BB001_F_060916	Fa013	AB	031562	Fa013AB031562	Fa013AB031562	PI_297130	E13	NA	50	7	E13 50 rep7	nitrogen
BB001_F_060916	Fa014	AB	031563	Fa014AB031563	Fa014AB031563	Grassl	E14	NA	50	7	E14 50 rep7	nitrogen
BB001_F_060916	Fa015	AB	031564	Fa015AB031564	Fa015AB031564	PI_152730	E15	NA	50	7	E15 50 rep7	nitrogen
BB001_F_060916	Fa016	AB	031565	Fa016AB031565	Fa016AB031565	PI_195754	E16	NA	50	7	E16 50 rep7	nitrogen
BB001_F_060916	Fa017	AB	031566	Fa017AB031566	Fa017AB031566	BTx623	Grain 1	NA	50	7	Grain 1 50 rep7	nitrogen
BB001_F_060916	Fa018	AB	031567	Fa018AB031567	Fa018AB031567	CK60B	Grain 2	NA	50	7	Grain 2 50 rep7	nitrogen
BB001_F_060916	Fa019	AB	031568	Fa019AB031568	Fa019AB031568	B.Az9504	S1	NA	50	7	S1 50 rep7	nitrogen
BB001_F_060916	Fa020	AB	031569	Fa020AB031569	Fa020AB031569	San Chi San	S2	NA	50	7	S2 50 rep7	nitrogen
BB001_F_060916	Fa021	AB	031570	Fa021AB031570	Fa021AB031570	ICSV700	S3	NA	50	7	S3 50 rep7	nitrogen
BB001_F_060916	Fa022	AB	031571	Fa022AB031571	Fa022AB031571	Atlas	S4	NA	50	7	S4 50 rep7	nitrogen
BB001_F_060916	Fa023	AB	031572	Fa023AB031572	Fa023AB031572	Leoti	S5	NA	50	7	S5 50 rep7	nitrogen
BB001_F_060916	Fa024	AB	031573	Fa024AB031573	Fa024AB031573	Chinese Amber	S6	NA	50	7	S6 50 rep7	nitrogen
BB001_F_060916	Fa025	AB	031574	Fa025AB031574	Fa025AB031574	Della	S7	NA	50	7	S7 50 rep7	nitrogen
BB001_F_060916	Fa026	AB	031575	Fa026AB031575	Fa026AB031575	Rio	S8	NA	50	7	S8 50 rep7	nitrogen
BB001_F_060916	Fa027	AB	031576	Fa027AB031576	Fa027AB031576	PI_642998	S9	NA	50	7	S9 50 rep7	nitrogen
BB001_F_060916	Fa028	AB	031577	Fa028AB031577	Fa028AB031577	China 17	S10	NA	50	7	S10 50 rep7	nitrogen
BB001_F_060916	Fa029	AB	031578	Fa029AB031578	Fa029AB031578	PI_510757	E18	NA	50	7	E18 50 rep7	nitrogen
BB001_F_060916	Fa030	AB	031579	Fa030AB031579	Fa030AB031579	PI_655972	E17	NA	50	7	E17 50 rep7	nitrogen
BB001_F_060916	Fa001	AB	031580	Fa001AB031580	Fa001AB031580	PI_329311	E1	NA	50	8	E1 50 rep8	nitrogen
BB001_F_060916	Fa002	AB	031581	Fa002AB031581	Fa002AB031581	PI_213900	E2	NA	50	8	E2 50 rep8	nitrogen
BB001_F_060916	Fa003	AB	031582	Fa003AB031582	Fa003AB031582	PI_505735	E3	NA	50	8	E3 50 rep8	nitrogen
BB001_F_060916	Fa004	AB	031583	Fa004AB031583	Fa004AB031583	PI_329632	E4	NA	50	8	E4 50 rep8	nitrogen
BB001_F_060916	Fa005	AB	031584	Fa005AB031584	Fa005AB031584	PI_35038	E5	NA	50	8	E5 50 rep8	nitrogen
BB001_F_060916	Fa006	AB	031585	Fa006AB031585	Fa006AB031585	PI_585954	E6	NA	50	8	E6 50 rep8	nitrogen
BB001_F_060916	Fa007	AB	031586	Fa007AB031586	Fa007AB031586	NTJ2	E7	NA	50	8	E7 50 rep8	nitrogen
BB001_F_060916	Fa008	AB	031587	Fa008AB031587	Fa008AB031587	M81e	E8	NA	50	8	E8 50 rep8	nitrogen
BB001_F_060916	Fa009	AB	031588	Fa009AB031588	Fa009AB031588	PI_229841	E9	NA	50	8	E9 50 rep8	nitrogen
BB001_F_060916	Fa010	AB	031589	Fa010AB031589	Fa010AB031589	PI_297155	E10	NA	50	8	E10 50 rep8	nitrogen
BB001_F_060916	Fa011	AB	031590	Fa011AB031590	Fa011AB031590	PI_506069	E11	NA	50	8	E11 50 rep8	nitrogen
BB001_F_060916	Fa012	AB	031591	Fa012AB031591	Fa012AB031591	PI_508366	E12	NA	50	8	E12 50 rep8	nitrogen
BB001_F_060916	Fa013	AB	031592	Fa013AB031592	Fa013AB031592	PI_297130	E13	NA	50	8	E13 50 rep8	nitrogen
BB001_F_060916	Fa014	AB	031593	Fa014AB031593	Fa014AB031593	Grassl	E14	NA	50	8	E14 50 rep8	nitrogen
BB001_F_060916	Fa015	AB	031594	Fa015AB031594	Fa015AB031594	PI_152730	E15	NA	50	8	E15 50 rep8	nitrogen
BB001_F_060916	Fa016	AB	031595	Fa016AB031595	Fa016AB031595	PI_195754	E16	NA	50	8	E16 50 rep8	nitrogen
BB001_F_060916	Fa017	AB	031596	Fa017AB031596	Fa017AB031596	BTx623	Grain 1	NA	50	8	Grain 1 50 rep8	nitrogen
BB001_F_060916	Fa018	AB	031597	Fa018AB031597	Fa018AB031597	CK60B	Grain 2	NA	50	8	Grain 2 50 rep8	nitrogen
BB001_F_060916	Fa019	AB	031598	Fa019AB031598	Fa019AB031598	B.Az9504	S1	NA	50	8	S1 50 rep8	nitrogen
BB001_F_060916	Fa020	AB	031599	Fa020AB031599	Fa020AB031599	San Chi San	S2	NA	50	8	S2 50 rep8	nitrogen
BB001_F_060916	Fa021	AB	031600	Fa021AB031600	Fa021AB031600	ICSV700	S3	NA	50	8	S3 50 rep8	nitrogen
BB001_F_060916	Fa022	AB	031601	Fa022AB031601	Fa022AB031601	Atlas	S4	NA	50	8	S4 50 rep8	nitrogen
BB001_F_060916	Fa023	AB	031602	Fa023AB031602	Fa023AB031602	Leoti	S5	NA	50	8	S5 50 rep8	nitrogen
BB001_F_060916	Fa024	AB	031603	Fa024AB031603	Fa024AB031603	Chinese Amber	S6	NA	50	8	S6 50 rep8	nitrogen
BB001_F_060916	Fa025	AB	031604	Fa025AB031604	Fa025AB031604	Della	S7	NA	50	8	S7 50 rep8	nitrogen
BB001_F_060916	Fa026	AB	031605	Fa026AB031605	Fa026AB031605	Rio	S8	NA	50	8	S8 50 rep8	nitrogen
BB001_F_060916	Fa027	AB	031606	Fa027AB031606	Fa027AB031606	PI_642998	S9	NA	50	8	S9 50 rep8	nitrogen
BB001_F_060916	Fa028	AB	031607	Fa028AB031607	Fa028AB031607	China 17	S10	NA	50	8	S10 50 rep8	nitrogen
BB001_F_060916	Fa029	AB	031608	Fa029AB031608	Fa029AB031608	PI_510757	E18	NA	50	8	E18 50 rep8	nitrogen
BB001_F_060916	Fa030	AB	031609	Fa030AB031609	Fa030AB031609	PI_655972	E17	NA	50	8	E17 50 rep8	nitrogen
BB001_F_060916	Fa001	AB	031610	Fa001AB031610	Fa001AB031610	PI_329311	E1	NA	50	9	E1 50 rep9	nitrogen
BB001_F_060916	Fa002	AB	031611	Fa002AB031611	Fa002AB031611	PI_213900	E2	NA	50	9	E2 50 rep9	nitrogen
BB001_F_060916	Fa003	AB	031612	Fa003AB031612	Fa003AB031612	PI_505735	E3	NA	50	9	E3 50 rep9	nitrogen
BB001_F_060916	Fa004	AB	031613	Fa004AB031613	Fa004AB031613	PI_329632	E4	NA	50	9	E4 50 rep9	nitrogen
BB001_F_060916	Fa005	AB	031614	Fa005AB031614	Fa005AB031614	PI_35038	E5	NA	50	9	E5 50 rep9	nitrogen
BB001_F_060916	Fa006	AB	031615	Fa006AB031615	Fa006AB031615	PI_585954	E6	NA	50	9	E6 50 rep9	nitrogen
BB001_F_060916	Fa007	AB	031616	Fa007AB031616	Fa007AB031616	NTJ2	E7	NA	50	9	E7 50 rep9	nitrogen
BB001_F_060916	Fa008	AB	031617	Fa008AB031617	Fa008AB031617	M81e	E8	NA	50	9	E8 50 rep9	nitrogen
BB001_F_060916	Fa009	AB	031618	Fa009AB031618	Fa009AB031618	PI_229841	E9	NA	50	9	E9 50 rep9	nitrogen
BB001_F_060916	Fa010	AB	031619	Fa010AB031619	Fa010AB031619	PI_297155	E10	NA	50	9	E10 50 rep9	nitrogen
BB001_F_060916	Fa011	AB	031620	Fa011AB031620	Fa011AB031620	PI_506069	E11	NA	50	9	E11 50 rep9	nitrogen
BB001_F_060916	Fa012	AB	031621	Fa012AB031621	Fa012AB031621	PI_508366	E12	NA	50	9	E12 50 rep9	nitrogen
BB001_F_060916	Fa013	AB	031622	Fa013AB031622	Fa013AB031622	PI_297130	E13	NA	50	9	E13 50 rep9	nitrogen
BB001_F_060916	Fa014	AB	031623	Fa014AB031623	Fa014AB031623	Grassl	E14	NA	50	9	E14 50 rep9	nitrogen
BB001_F_060916	Fa015	AB	031624	Fa015AB031624	Fa015AB031624	PI_152730	E15	NA	50	9	E15 50 rep9	nitrogen
BB001_F_060916	Fa016	AB	031625	Fa016AB031625	Fa016AB031625	PI_195754	E16	NA	50	9	E16 50 rep9	nitrogen
BB001_F_060916	Fa017	AB	031626	Fa017AB031626	Fa017AB031626	BTx623	Grain 1	NA	50	9	Grain 1 50 rep9	nitrogen
BB001_F_060916	Fa018	AB	031627	Fa018AB031627	Fa018AB031627	CK60B	Grain 2	NA	50	9	Grain 2 50 rep9	nitrogen
BB001_F_060916	Fa019	AB	031628	Fa019AB031628	Fa019AB031628	B.Az9504	S1	NA	50	9	S1 50 rep9	nitrogen
BB001_F_060916	Fa020	AB	031629	Fa020AB031629	Fa020AB031629	San Chi San	S2	NA	50	9	S2 50 rep9	nitrogen
BB001_F_060916	Fa021	AB	031630	Fa021AB031630	Fa021AB031630	ICSV700	S3	NA	50	9	S3 50 rep9	nitrogen
BB001_F_060916	Fa022	AB	031631	Fa022AB031631	Fa022AB031631	Atlas	S4	NA	50	9	S4 50 rep9	nitrogen
BB001_F_060916	Fa023	AB	031632	Fa023AB031632	Fa023AB031632	Leoti	S5	NA	50	9	S5 50 rep9	nitrogen
BB001_F_060916	Fa024	AB	031633	Fa024AB031633	Fa024AB031633	Chinese Amber	S6	NA	50	9	S6 50 rep9	nitrogen
BB001_F_060916	Fa025	AB	031634	Fa025AB031634	Fa025AB031634	Della	S7	NA	50	9	S7 50 rep9	nitrogen
BB001_F_060916	Fa026	AB	031635	Fa026AB031635	Fa026AB031635	Rio	S8	NA	50	9	S8 50 rep9	nitrogen
BB001_F_060916	Fa027	AB	031636	Fa027AB031636	Fa027AB031636	PI_642998	S9	NA	50	9	S9 50 rep9	nitrogen
BB001_F_060916	Fa028	AB	031637	Fa028AB031637	Fa028AB031637	China 17	S10	NA	50	9	S10 50 rep9	nitrogen
BB001_F_060916	Fa029	AB	031638	Fa029AB031638	Fa029AB031638	PI_510757	E18	NA	50	9	E18 50 rep9	nitrogen
BB001_F_060916	Fa030	AB	031639	Fa030AB031639	Fa030AB031639	PI_655972	E17	NA	50	9	E17 50 rep9	nitrogen
BB001_F_060916	Fa001	AC	031640	Fa001AC031640	Fa001AC031640	PI_329311	E1	NA	100	1	E1 100 rep1	nitrogen
BB001_F_060916	Fa002	AC	031641	Fa002AC031641	Fa002AC031641	PI_213900	E2	NA	100	1	E2 100 rep1	nitrogen
BB001_F_060916	Fa003	AC	031642	Fa003AC031642	Fa003AC031642	PI_505735	E3	NA	100	1	E3 100 rep1	nitrogen
BB001_F_060916	Fa004	AC	031643	Fa004AC031643	Fa004AC031643	PI_329632	E4	NA	100	1	E4 100 rep1	nitrogen
BB001_F_060916	Fa005	AC	031644	Fa005AC031644	Fa005AC031644	PI_35038	E5	NA	100	1	E5 100 rep1	nitrogen
BB001_F_060916	Fa006	AC	031645	Fa006AC031645	Fa006AC031645	PI_585954	E6	NA	100	1	E6 100 rep1	nitrogen
BB001_F_060916	Fa007	AC	031646	Fa007AC031646	Fa007AC031646	NTJ2	E7	NA	100	1	E7 100 rep1	nitrogen
BB001_F_060916	Fa008	AC	031647	Fa008AC031647	Fa008AC031647	M81e	E8	NA	100	1	E8 100 rep1	nitrogen
BB001_F_060916	Fa009	AC	031648	Fa009AC031648	Fa009AC031648	PI_229841	E9	NA	100	1	E9 100 rep1	nitrogen
BB001_F_060916	Fa010	AC	031649	Fa010AC031649	Fa010AC031649	PI_297155	E10	NA	100	1	E10 100 rep1	nitrogen
BB001_F_060916	Fa011	AC	031650	Fa011AC031650	Fa011AC031650	PI_506069	E11	NA	100	1	E11 100 rep1	nitrogen
BB001_F_060916	Fa012	AC	031651	Fa012AC031651	Fa012AC031651	PI_508366	E12	NA	100	1	E12 100 rep1	nitrogen
BB001_F_060916	Fa013	AC	031652	Fa013AC031652	Fa013AC031652	PI_297130	E13	NA	100	1	E13 100 rep1	nitrogen
BB001_F_060916	Fa014	AC	031653	Fa014AC031653	Fa014AC031653	Grassl	E14	NA	100	1	E14 100 rep1	nitrogen
BB001_F_060916	Fa015	AC	031654	Fa015AC031654	Fa015AC031654	PI_152730	E15	NA	100	1	E15 100 rep1	nitrogen
BB001_F_060916	Fa016	AC	031655	Fa016AC031655	Fa016AC031655	PI_195754	E16	NA	100	1	E16 100 rep1	nitrogen
BB001_F_060916	Fa017	AC	031656	Fa017AC031656	Fa017AC031656	BTx623	Grain 1	NA	100	1	Grain 1 100 rep1	nitrogen
BB001_F_060916	Fa018	AC	031657	Fa018AC031657	Fa018AC031657	CK60B	Grain 2	NA	100	1	Grain 2 100 rep1	nitrogen
BB001_F_060916	Fa019	AC	031658	Fa019AC031658	Fa019AC031658	B.Az9504	S1	NA	100	1	S1 100 rep1	nitrogen
BB001_F_060916	Fa020	AC	031659	Fa020AC031659	Fa020AC031659	San Chi San	S2	NA	100	1	S2 100 rep1	nitrogen
BB001_F_060916	Fa021	AC	031660	Fa021AC031660	Fa021AC031660	ICSV700	S3	NA	100	1	S3 100 rep1	nitrogen
BB001_F_060916	Fa022	AC	031661	Fa022AC031661	Fa022AC031661	Atlas	S4	NA	100	1	S4 100 rep1	nitrogen
BB001_F_060916	Fa023	AC	031662	Fa023AC031662	Fa023AC031662	Leoti	S5	NA	100	1	S5 100 rep1	nitrogen
BB001_F_060916	Fa024	AC	031663	Fa024AC031663	Fa024AC031663	Chinese Amber	S6	NA	100	1	S6 100 rep1	nitrogen
BB001_F_060916	Fa025	AC	031664	Fa025AC031664	Fa025AC031664	Della	S7	NA	100	1	S7 100 rep1	nitrogen
BB001_F_060916	Fa026	AC	031665	Fa026AC031665	Fa026AC031665	Rio	S8	NA	100	1	S8 100 rep1	nitrogen
BB001_F_060916	Fa027	AC	031666	Fa027AC031666	Fa027AC031666	PI_642998	S9	NA	100	1	S9 100 rep1	nitrogen
BB001_F_060916	Fa028	AC	031667	Fa028AC031667	Fa028AC031667	China 17	S10	NA	100	1	S10 100 rep1	nitrogen
BB001_F_060916	Fa029	AC	031668	Fa029AC031668	Fa029AC031668	PI_510757	E18	NA	100	1	E18 100 rep1	nitrogen
BB001_F_060916	Fa030	AC	031669	Fa030AC031669	Fa030AC031669	PI_655972	E17	NA	100	1	E17 100 rep1	nitrogen
BB001_F_060916	Fa001	AC	031670	Fa001AC031670	Fa001AC031670	PI_329311	E1	NA	100	2	E1 100 rep2	nitrogen
BB001_F_060916	Fa002	AC	031671	Fa002AC031671	Fa002AC031671	PI_213900	E2	NA	100	2	E2 100 rep2	nitrogen
BB001_F_060916	Fa003	AC	031672	Fa003AC031672	Fa003AC031672	PI_505735	E3	NA	100	2	E3 100 rep2	nitrogen
BB001_F_060916	Fa004	AC	031673	Fa004AC031673	Fa004AC031673	PI_329632	E4	NA	100	2	E4 100 rep2	nitrogen
BB001_F_060916	Fa005	AC	031674	Fa005AC031674	Fa005AC031674	PI_35038	E5	NA	100	2	E5 100 rep2	nitrogen
BB001_F_060916	Fa006	AC	031675	Fa006AC031675	Fa006AC031675	PI_585954	E6	NA	100	2	E6 100 rep2	nitrogen
BB001_F_060916	Fa007	AC	031676	Fa007AC031676	Fa007AC031676	NTJ2	E7	NA	100	2	E7 100 rep2	nitrogen
BB001_F_060916	Fa008	AC	031677	Fa008AC031677	Fa008AC031677	M81e	E8	NA	100	2	E8 100 rep2	nitrogen
BB001_F_060916	Fa009	AC	031678	Fa009AC031678	Fa009AC031678	PI_229841	E9	NA	100	2	E9 100 rep2	nitrogen
BB001_F_060916	Fa010	AC	031679	Fa010AC031679	Fa010AC031679	PI_297155	E10	NA	100	2	E10 100 rep2	nitrogen
BB001_F_060916	Fa011	AC	031680	Fa011AC031680	Fa011AC031680	PI_506069	E11	NA	100	2	E11 100 rep2	nitrogen
BB001_F_060916	Fa012	AC	031681	Fa012AC031681	Fa012AC031681	PI_508366	E12	NA	100	2	E12 100 rep2	nitrogen
BB001_F_060916	Fa013	AC	031682	Fa013AC031682	Fa013AC031682	PI_297130	E13	NA	100	2	E13 100 rep2	nitrogen
BB001_F_060916	Fa014	AC	031683	Fa014AC031683	Fa014AC031683	Grassl	E14	NA	100	2	E14 100 rep2	nitrogen
BB001_F_060916	Fa015	AC	031684	Fa015AC031684	Fa015AC031684	PI_152730	E15	NA	100	2	E15 100 rep2	nitrogen
BB001_F_060916	Fa016	AC	031685	Fa016AC031685	Fa016AC031685	PI_195754	E16	NA	100	2	E16 100 rep2	nitrogen
BB001_F_060916	Fa017	AC	031686	Fa017AC031686	Fa017AC031686	BTx623	Grain 1	NA	100	2	Grain 1 100 rep2	nitrogen
BB001_F_060916	Fa018	AC	031687	Fa018AC031687	Fa018AC031687	CK60B	Grain 2	NA	100	2	Grain 2 100 rep2	nitrogen
BB001_F_060916	Fa019	AC	031688	Fa019AC031688	Fa019AC031688	B.Az9504	S1	NA	100	2	S1 100 rep2	nitrogen
BB001_F_060916	Fa020	AC	031689	Fa020AC031689	Fa020AC031689	San Chi San	S2	NA	100	2	S2 100 rep2	nitrogen
BB001_F_060916	Fa021	AC	031690	Fa021AC031690	Fa021AC031690	ICSV700	S3	NA	100	2	S3 100 rep2	nitrogen
BB001_F_060916	Fa022	AC	031691	Fa022AC031691	Fa022AC031691	Atlas	S4	NA	100	2	S4 100 rep2	nitrogen
BB001_F_060916	Fa023	AC	031692	Fa023AC031692	Fa023AC031692	Leoti	S5	NA	100	2	S5 100 rep2	nitrogen
BB001_F_060916	Fa024	AC	031693	Fa024AC031693	Fa024AC031693	Chinese Amber	S6	NA	100	2	S6 100 rep2	nitrogen
BB001_F_060916	Fa025	AC	031694	Fa025AC031694	Fa025AC031694	Della	S7	NA	100	2	S7 100 rep2	nitrogen
BB001_F_060916	Fa026	AC	031695	Fa026AC031695	Fa026AC031695	Rio	S8	NA	100	2	S8 100 rep2	nitrogen
BB001_F_060916	Fa027	AC	031696	Fa027AC031696	Fa027AC031696	PI_642998	S9	NA	100	2	S9 100 rep2	nitrogen
BB001_F_060916	Fa028	AC	031697	Fa028AC031697	Fa028AC031697	China 17	S10	NA	100	2	S10 100 rep2	nitrogen
BB001_F_060916	Fa029	AC	031698	Fa029AC031698	Fa029AC031698	PI_510757	E18	NA	100	2	E18 100 rep2	nitrogen
BB001_F_060916	Fa030	AC	031699	Fa030AC031699	Fa030AC031699	PI_655972	E17	NA	100	2	E17 100 rep2	nitrogen
BB001_F_060916	Fa001	AC	031700	Fa001AC031700	Fa001AC031700	PI_329311	E1	NA	100	3	E1 100 rep3	nitrogen
BB001_F_060916	Fa002	AC	031701	Fa002AC031701	Fa002AC031701	PI_213900	E2	NA	100	3	E2 100 rep3	nitrogen
BB001_F_060916	Fa003	AC	031702	Fa003AC031702	Fa003AC031702	PI_505735	E3	NA	100	3	E3 100 rep3	nitrogen
BB001_F_060916	Fa004	AC	031703	Fa004AC031703	Fa004AC031703	PI_329632	E4	NA	100	3	E4 100 rep3	nitrogen
BB001_F_060916	Fa005	AC	031704	Fa005AC031704	Fa005AC031704	PI_35038	E5	NA	100	3	E5 100 rep3	nitrogen
BB001_F_060916	Fa006	AC	031705	Fa006AC031705	Fa006AC031705	PI_585954	E6	NA	100	3	E6 100 rep3	nitrogen
BB001_F_060916	Fa007	AC	031706	Fa007AC031706	Fa007AC031706	NTJ2	E7	NA	100	3	E7 100 rep3	nitrogen
BB001_F_060916	Fa008	AC	031707	Fa008AC031707	Fa008AC031707	M81e	E8	NA	100	3	E8 100 rep3	nitrogen
BB001_F_060916	Fa009	AC	031708	Fa009AC031708	Fa009AC031708	PI_229841	E9	NA	100	3	E9 100 rep3	nitrogen
BB001_F_060916	Fa010	AC	031709	Fa010AC031709	Fa010AC031709	PI_297155	E10	NA	100	3	E10 100 rep3	nitrogen
BB001_F_060916	Fa011	AC	031710	Fa011AC031710	Fa011AC031710	PI_506069	E11	NA	100	3	E11 100 rep3	nitrogen
BB001_F_060916	Fa012	AC	031711	Fa012AC031711	Fa012AC031711	PI_508366	E12	NA	100	3	E12 100 rep3	nitrogen
BB001_F_060916	Fa013	AC	031712	Fa013AC031712	Fa013AC031712	PI_297130	E13	NA	100	3	E13 100 rep3	nitrogen
BB001_F_060916	Fa014	AC	031713	Fa014AC031713	Fa014AC031713	Grassl	E14	NA	100	3	E14 100 rep3	nitrogen
BB001_F_060916	Fa015	AC	031714	Fa015AC031714	Fa015AC031714	PI_152730	E15	NA	100	3	E15 100 rep3	nitrogen
BB001_F_060916	Fa016	AC	031715	Fa016AC031715	Fa016AC031715	PI_195754	E16	NA	100	3	E16 100 rep3	nitrogen
BB001_F_060916	Fa017	AC	031716	Fa017AC031716	Fa017AC031716	BTx623	Grain 1	NA	100	3	Grain 1 100 rep3	nitrogen
BB001_F_060916	Fa018	AC	031717	Fa018AC031717	Fa018AC031717	CK60B	Grain 2	NA	100	3	Grain 2 100 rep3	nitrogen
BB001_F_060916	Fa019	AC	031718	Fa019AC031718	Fa019AC031718	B.Az9504	S1	NA	100	3	S1 100 rep3	nitrogen
BB001_F_060916	Fa020	AC	031719	Fa020AC031719	Fa020AC031719	San Chi San	S2	NA	100	3	S2 100 rep3	nitrogen
BB001_F_060916	Fa021	AC	031720	Fa021AC031720	Fa021AC031720	ICSV700	S3	NA	100	3	S3 100 rep3	nitrogen
BB001_F_060916	Fa022	AC	031721	Fa022AC031721	Fa022AC031721	Atlas	S4	NA	100	3	S4 100 rep3	nitrogen
BB001_F_060916	Fa023	AC	031722	Fa023AC031722	Fa023AC031722	Leoti	S5	NA	100	3	S5 100 rep3	nitrogen
BB001_F_060916	Fa024	AC	031723	Fa024AC031723	Fa024AC031723	Chinese Amber	S6	NA	100	3	S6 100 rep3	nitrogen
BB001_F_060916	Fa025	AC	031724	Fa025AC031724	Fa025AC031724	Della	S7	NA	100	3	S7 100 rep3	nitrogen
BB001_F_060916	Fa026	AC	031725	Fa026AC031725	Fa026AC031725	Rio	S8	NA	100	3	S8 100 rep3	nitrogen
BB001_F_060916	Fa027	AC	031726	Fa027AC031726	Fa027AC031726	PI_642998	S9	NA	100	3	S9 100 rep3	nitrogen
BB001_F_060916	Fa028	AC	031727	Fa028AC031727	Fa028AC031727	China 17	S10	NA	100	3	S10 100 rep3	nitrogen
BB001_F_060916	Fa029	AC	031728	Fa029AC031728	Fa029AC031728	PI_510757	E18	NA	100	3	E18 100 rep3	nitrogen
BB001_F_060916	Fa030	AC	031729	Fa030AC031729	Fa030AC031729	PI_655972	E17	NA	100	3	E17 100 rep3	nitrogen
BB001_F_060916	Fa001	AC	031730	Fa001AC031730	Fa001AC031730	PI_329311	E1	NA	100	4	E1 100 rep4	nitrogen
BB001_F_060916	Fa002	AC	031731	Fa002AC031731	Fa002AC031731	PI_213900	E2	NA	100	4	E2 100 rep4	nitrogen
BB001_F_060916	Fa003	AC	031732	Fa003AC031732	Fa003AC031732	PI_505735	E3	NA	100	4	E3 100 rep4	nitrogen
BB001_F_060916	Fa004	AC	031733	Fa004AC031733	Fa004AC031733	PI_329632	E4	NA	100	4	E4 100 rep4	nitrogen
BB001_F_060916	Fa005	AC	031734	Fa005AC031734	Fa005AC031734	PI_35038	E5	NA	100	4	E5 100 rep4	nitrogen
BB001_F_060916	Fa006	AC	031735	Fa006AC031735	Fa006AC031735	PI_585954	E6	NA	100	4	E6 100 rep4	nitrogen
BB001_F_060916	Fa007	AC	031736	Fa007AC031736	Fa007AC031736	NTJ2	E7	NA	100	4	E7 100 rep4	nitrogen
BB001_F_060916	Fa008	AC	031737	Fa008AC031737	Fa008AC031737	M81e	E8	NA	100	4	E8 100 rep4	nitrogen
BB001_F_060916	Fa009	AC	031738	Fa009AC031738	Fa009AC031738	PI_229841	E9	NA	100	4	E9 100 rep4	nitrogen
BB001_F_060916	Fa010	AC	031739	Fa010AC031739	Fa010AC031739	PI_297155	E10	NA	100	4	E10 100 rep4	nitrogen
BB001_F_060916	Fa011	AC	031740	Fa011AC031740	Fa011AC031740	PI_506069	E11	NA	100	4	E11 100 rep4	nitrogen
BB001_F_060916	Fa012	AC	031741	Fa012AC031741	Fa012AC031741	PI_508366	E12	NA	100	4	E12 100 rep4	nitrogen
BB001_F_060916	Fa013	AC	031742	Fa013AC031742	Fa013AC031742	PI_297130	E13	NA	100	4	E13 100 rep4	nitrogen
BB001_F_060916	Fa014	AC	031743	Fa014AC031743	Fa014AC031743	Grassl	E14	NA	100	4	E14 100 rep4	nitrogen
BB001_F_060916	Fa015	AC	031744	Fa015AC031744	Fa015AC031744	PI_152730	E15	NA	100	4	E15 100 rep4	nitrogen
BB001_F_060916	Fa016	AC	031745	Fa016AC031745	Fa016AC031745	PI_195754	E16	NA	100	4	E16 100 rep4	nitrogen
BB001_F_060916	Fa017	AC	031746	Fa017AC031746	Fa017AC031746	BTx623	Grain 1	NA	100	4	Grain 1 100 rep4	nitrogen
BB001_F_060916	Fa018	AC	031747	Fa018AC031747	Fa018AC031747	CK60B	Grain 2	NA	100	4	Grain 2 100 rep4	nitrogen
BB001_F_060916	Fa019	AC	031748	Fa019AC031748	Fa019AC031748	B.Az9504	S1	NA	100	4	S1 100 rep4	nitrogen
BB001_F_060916	Fa020	AC	031749	Fa020AC031749	Fa020AC031749	San Chi San	S2	NA	100	4	S2 100 rep4	nitrogen
BB001_F_060916	Fa021	AC	031750	Fa021AC031750	Fa021AC031750	ICSV700	S3	NA	100	4	S3 100 rep4	nitrogen
BB001_F_060916	Fa022	AC	031751	Fa022AC031751	Fa022AC031751	Atlas	S4	NA	100	4	S4 100 rep4	nitrogen
BB001_F_060916	Fa023	AC	031752	Fa023AC031752	Fa023AC031752	Leoti	S5	NA	100	4	S5 100 rep4	nitrogen
BB001_F_060916	Fa024	AC	031753	Fa024AC031753	Fa024AC031753	Chinese Amber	S6	NA	100	4	S6 100 rep4	nitrogen
BB001_F_060916	Fa025	AC	031754	Fa025AC031754	Fa025AC031754	Della	S7	NA	100	4	S7 100 rep4	nitrogen
BB001_F_060916	Fa026	AC	031755	Fa026AC031755	Fa026AC031755	Rio	S8	NA	100	4	S8 100 rep4	nitrogen
BB001_F_060916	Fa027	AC	031756	Fa027AC031756	Fa027AC031756	PI_642998	S9	NA	100	4	S9 100 rep4	nitrogen
BB001_F_060916	Fa028	AC	031757	Fa028AC031757	Fa028AC031757	China 17	S10	NA	100	4	S10 100 rep4	nitrogen
BB001_F_060916	Fa029	AC	031758	Fa029AC031758	Fa029AC031758	PI_510757	E18	NA	100	4	E18 100 rep4	nitrogen
BB001_F_060916	Fa030	AC	031759	Fa030AC031759	Fa030AC031759	PI_655972	E17	NA	100	4	E17 100 rep4	nitrogen
BB001_F_060916	Fa001	AC	031760	Fa001AC031760	Fa001AC031760	PI_329311	E1	NA	100	5	E1 100 rep5	nitrogen
BB001_F_060916	Fa002	AC	031761	Fa002AC031761	Fa002AC031761	PI_213900	E2	NA	100	5	E2 100 rep5	nitrogen
BB001_F_060916	Fa003	AC	031762	Fa003AC031762	Fa003AC031762	PI_505735	E3	NA	100	5	E3 100 rep5	nitrogen
BB001_F_060916	Fa004	AC	031763	Fa004AC031763	Fa004AC031763	PI_329632	E4	NA	100	5	E4 100 rep5	nitrogen
BB001_F_060916	Fa005	AC	031764	Fa005AC031764	Fa005AC031764	PI_35038	E5	NA	100	5	E5 100 rep5	nitrogen
BB001_F_060916	Fa006	AC	031765	Fa006AC031765	Fa006AC031765	PI_585954	E6	NA	100	5	E6 100 rep5	nitrogen
BB001_F_060916	Fa007	AC	031766	Fa007AC031766	Fa007AC031766	NTJ2	E7	NA	100	5	E7 100 rep5	nitrogen
BB001_F_060916	Fa008	AC	031767	Fa008AC031767	Fa008AC031767	M81e	E8	NA	100	5	E8 100 rep5	nitrogen
BB001_F_060916	Fa009	AC	031768	Fa009AC031768	Fa009AC031768	PI_229841	E9	NA	100	5	E9 100 rep5	nitrogen
BB001_F_060916	Fa010	AC	031769	Fa010AC031769	Fa010AC031769	PI_297155	E10	NA	100	5	E10 100 rep5	nitrogen
BB001_F_060916	Fa011	AC	031770	Fa011AC031770	Fa011AC031770	PI_506069	E11	NA	100	5	E11 100 rep5	nitrogen
BB001_F_060916	Fa012	AC	031771	Fa012AC031771	Fa012AC031771	PI_508366	E12	NA	100	5	E12 100 rep5	nitrogen
BB001_F_060916	Fa013	AC	031772	Fa013AC031772	Fa013AC031772	PI_297130	E13	NA	100	5	E13 100 rep5	nitrogen
BB001_F_060916	Fa014	AC	031773	Fa014AC031773	Fa014AC031773	Grassl	E14	NA	100	5	E14 100 rep5	nitrogen
BB001_F_060916	Fa015	AC	031774	Fa015AC031774	Fa015AC031774	PI_152730	E15	NA	100	5	E15 100 rep5	nitrogen
BB001_F_060916	Fa016	AC	031775	Fa016AC031775	Fa016AC031775	PI_195754	E16	NA	100	5	E16 100 rep5	nitrogen
BB001_F_060916	Fa017	AC	031776	Fa017AC031776	Fa017AC031776	BTx623	Grain 1	NA	100	5	Grain 1 100 rep5	nitrogen
BB001_F_060916	Fa018	AC	031777	Fa018AC031777	Fa018AC031777	CK60B	Grain 2	NA	100	5	Grain 2 100 rep5	nitrogen
BB001_F_060916	Fa019	AC	031778	Fa019AC031778	Fa019AC031778	B.Az9504	S1	NA	100	5	S1 100 rep5	nitrogen
BB001_F_060916	Fa020	AC	031779	Fa020AC031779	Fa020AC031779	San Chi San	S2	NA	100	5	S2 100 rep5	nitrogen
BB001_F_060916	Fa021	AC	031780	Fa021AC031780	Fa021AC031780	ICSV700	S3	NA	100	5	S3 100 rep5	nitrogen
BB001_F_060916	Fa022	AC	031781	Fa022AC031781	Fa022AC031781	Atlas	S4	NA	100	5	S4 100 rep5	nitrogen
BB001_F_060916	Fa023	AC	031782	Fa023AC031782	Fa023AC031782	Leoti	S5	NA	100	5	S5 100 rep5	nitrogen
BB001_F_060916	Fa024	AC	031783	Fa024AC031783	Fa024AC031783	Chinese Amber	S6	NA	100	5	S6 100 rep5	nitrogen
BB001_F_060916	Fa025	AC	031784	Fa025AC031784	Fa025AC031784	Della	S7	NA	100	5	S7 100 rep5	nitrogen
BB001_F_060916	Fa026	AC	031785	Fa026AC031785	Fa026AC031785	Rio	S8	NA	100	5	S8 100 rep5	nitrogen
BB001_F_060916	Fa027	AC	031786	Fa027AC031786	Fa027AC031786	PI_642998	S9	NA	100	5	S9 100 rep5	nitrogen
BB001_F_060916	Fa028	AC	031787	Fa028AC031787	Fa028AC031787	China 17	S10	NA	100	5	S10 100 rep5	nitrogen
BB001_F_060916	Fa029	AC	031788	Fa029AC031788	Fa029AC031788	PI_510757	E18	NA	100	5	E18 100 rep5	nitrogen
BB001_F_060916	Fa030	AC	031789	Fa030AC031789	Fa030AC031789	PI_655972	E17	NA	100	5	E17 100 rep5	nitrogen
BB001_F_060916	Fa001	AC	031790	Fa001AC031790	Fa001AC031790	PI_329311	E1	NA	100	6	E1 100 rep6	nitrogen
BB001_F_060916	Fa002	AC	031791	Fa002AC031791	Fa002AC031791	PI_213900	E2	NA	100	6	E2 100 rep6	nitrogen
BB001_F_060916	Fa003	AC	031792	Fa003AC031792	Fa003AC031792	PI_505735	E3	NA	100	6	E3 100 rep6	nitrogen
BB001_F_060916	Fa004	AC	031793	Fa004AC031793	Fa004AC031793	PI_329632	E4	NA	100	6	E4 100 rep6	nitrogen
BB001_F_060916	Fa005	AC	031794	Fa005AC031794	Fa005AC031794	PI_35038	E5	NA	100	6	E5 100 rep6	nitrogen
BB001_F_060916	Fa006	AC	031795	Fa006AC031795	Fa006AC031795	PI_585954	E6	NA	100	6	E6 100 rep6	nitrogen
BB001_F_060916	Fa007	AC	031796	Fa007AC031796	Fa007AC031796	NTJ2	E7	NA	100	6	E7 100 rep6	nitrogen
BB001_F_060916	Fa008	AC	031797	Fa008AC031797	Fa008AC031797	M81e	E8	NA	100	6	E8 100 rep6	nitrogen
BB001_F_060916	Fa009	AC	031798	Fa009AC031798	Fa009AC031798	PI_229841	E9	NA	100	6	E9 100 rep6	nitrogen
BB001_F_060916	Fa010	AC	031799	Fa010AC031799	Fa010AC031799	PI_297155	E10	NA	100	6	E10 100 rep6	nitrogen
BB001_F_060916	Fa011	AC	031800	Fa011AC031800	Fa011AC031800	PI_506069	E11	NA	100	6	E11 100 rep6	nitrogen
BB001_F_060916	Fa012	AC	031801	Fa012AC031801	Fa012AC031801	PI_508366	E12	NA	100	6	E12 100 rep6	nitrogen
BB001_F_060916	Fa013	AC	031802	Fa013AC031802	Fa013AC031802	PI_297130	E13	NA	100	6	E13 100 rep6	nitrogen
BB001_F_060916	Fa014	AC	031803	Fa014AC031803	Fa014AC031803	Grassl	E14	NA	100	6	E14 100 rep6	nitrogen
BB001_F_060916	Fa015	AC	031804	Fa015AC031804	Fa015AC031804	PI_152730	E15	NA	100	6	E15 100 rep6	nitrogen
BB001_F_060916	Fa016	AC	031805	Fa016AC031805	Fa016AC031805	PI_195754	E16	NA	100	6	E16 100 rep6	nitrogen
BB001_F_060916	Fa017	AC	031806	Fa017AC031806	Fa017AC031806	BTx623	Grain 1	NA	100	6	Grain 1 100 rep6	nitrogen
BB001_F_060916	Fa018	AC	031807	Fa018AC031807	Fa018AC031807	CK60B	Grain 2	NA	100	6	Grain 2 100 rep6	nitrogen
BB001_F_060916	Fa019	AC	031808	Fa019AC031808	Fa019AC031808	B.Az9504	S1	NA	100	6	S1 100 rep6	nitrogen
BB001_F_060916	Fa020	AC	031809	Fa020AC031809	Fa020AC031809	San Chi San	S2	NA	100	6	S2 100 rep6	nitrogen
BB001_F_060916	Fa021	AC	031810	Fa021AC031810	Fa021AC031810	ICSV700	S3	NA	100	6	S3 100 rep6	nitrogen
BB001_F_060916	Fa022	AC	031811	Fa022AC031811	Fa022AC031811	Atlas	S4	NA	100	6	S4 100 rep6	nitrogen
BB001_F_060916	Fa023	AC	031812	Fa023AC031812	Fa023AC031812	Leoti	S5	NA	100	6	S5 100 rep6	nitrogen
BB001_F_060916	Fa024	AC	031813	Fa024AC031813	Fa024AC031813	Chinese Amber	S6	NA	100	6	S6 100 rep6	nitrogen
BB001_F_060916	Fa025	AC	031814	Fa025AC031814	Fa025AC031814	Della	S7	NA	100	6	S7 100 rep6	nitrogen
BB001_F_060916	Fa026	AC	031815	Fa026AC031815	Fa026AC031815	Rio	S8	NA	100	6	S8 100 rep6	nitrogen
BB001_F_060916	Fa027	AC	031816	Fa027AC031816	Fa027AC031816	PI_642998	S9	NA	100	6	S9 100 rep6	nitrogen
BB001_F_060916	Fa028	AC	031817	Fa028AC031817	Fa028AC031817	China 17	S10	NA	100	6	S10 100 rep6	nitrogen
BB001_F_060916	Fa029	AC	031818	Fa029AC031818	Fa029AC031818	PI_510757	E18	NA	100	6	E18 100 rep6	nitrogen
BB001_F_060916	Fa030	AC	031819	Fa030AC031819	Fa030AC031819	PI_655972	E17	NA	100	6	E17 100 rep6	nitrogen
BB001_F_060916	Fa001	AC	031820	Fa001AC031820	Fa001AC031820	PI_329311	E1	NA	100	7	E1 100 rep7	nitrogen
BB001_F_060916	Fa002	AC	031821	Fa002AC031821	Fa002AC031821	PI_213900	E2	NA	100	7	E2 100 rep7	nitrogen
BB001_F_060916	Fa003	AC	031822	Fa003AC031822	Fa003AC031822	PI_505735	E3	NA	100	7	E3 100 rep7	nitrogen
BB001_F_060916	Fa004	AC	031823	Fa004AC031823	Fa004AC031823	PI_329632	E4	NA	100	7	E4 100 rep7	nitrogen
BB001_F_060916	Fa005	AC	031824	Fa005AC031824	Fa005AC031824	PI_35038	E5	NA	100	7	E5 100 rep7	nitrogen
BB001_F_060916	Fa006	AC	031825	Fa006AC031825	Fa006AC031825	PI_585954	E6	NA	100	7	E6 100 rep7	nitrogen
BB001_F_060916	Fa007	AC	031826	Fa007AC031826	Fa007AC031826	NTJ2	E7	NA	100	7	E7 100 rep7	nitrogen
BB001_F_060916	Fa008	AC	031827	Fa008AC031827	Fa008AC031827	M81e	E8	NA	100	7	E8 100 rep7	nitrogen
BB001_F_060916	Fa009	AC	031828	Fa009AC031828	Fa009AC031828	PI_229841	E9	NA	100	7	E9 100 rep7	nitrogen
BB001_F_060916	Fa010	AC	031829	Fa010AC031829	Fa010AC031829	PI_297155	E10	NA	100	7	E10 100 rep7	nitrogen
BB001_F_060916	Fa011	AC	031830	Fa011AC031830	Fa011AC031830	PI_506069	E11	NA	100	7	E11 100 rep7	nitrogen
BB001_F_060916	Fa012	AC	031831	Fa012AC031831	Fa012AC031831	PI_508366	E12	NA	100	7	E12 100 rep7	nitrogen
BB001_F_060916	Fa013	AC	031832	Fa013AC031832	Fa013AC031832	PI_297130	E13	NA	100	7	E13 100 rep7	nitrogen
BB001_F_060916	Fa014	AC	031833	Fa014AC031833	Fa014AC031833	Grassl	E14	NA	100	7	E14 100 rep7	nitrogen
BB001_F_060916	Fa015	AC	031834	Fa015AC031834	Fa015AC031834	PI_152730	E15	NA	100	7	E15 100 rep7	nitrogen
BB001_F_060916	Fa016	AC	031835	Fa016AC031835	Fa016AC031835	PI_195754	E16	NA	100	7	E16 100 rep7	nitrogen
BB001_F_060916	Fa017	AC	031836	Fa017AC031836	Fa017AC031836	BTx623	Grain 1	NA	100	7	Grain 1 100 rep7	nitrogen
BB001_F_060916	Fa018	AC	031837	Fa018AC031837	Fa018AC031837	CK60B	Grain 2	NA	100	7	Grain 2 100 rep7	nitrogen
BB001_F_060916	Fa019	AC	031838	Fa019AC031838	Fa019AC031838	B.Az9504	S1	NA	100	7	S1 100 rep7	nitrogen
BB001_F_060916	Fa020	AC	031839	Fa020AC031839	Fa020AC031839	San Chi San	S2	NA	100	7	S2 100 rep7	nitrogen
BB001_F_060916	Fa021	AC	031840	Fa021AC031840	Fa021AC031840	ICSV700	S3	NA	100	7	S3 100 rep7	nitrogen
BB001_F_060916	Fa022	AC	031841	Fa022AC031841	Fa022AC031841	Atlas	S4	NA	100	7	S4 100 rep7	nitrogen
BB001_F_060916	Fa023	AC	031842	Fa023AC031842	Fa023AC031842	Leoti	S5	NA	100	7	S5 100 rep7	nitrogen
BB001_F_060916	Fa024	AC	031843	Fa024AC031843	Fa024AC031843	Chinese Amber	S6	NA	100	7	S6 100 rep7	nitrogen
BB001_F_060916	Fa025	AC	031844	Fa025AC031844	Fa025AC031844	Della	S7	NA	100	7	S7 100 rep7	nitrogen
BB001_F_060916	Fa026	AC	031845	Fa026AC031845	Fa026AC031845	Rio	S8	NA	100	7	S8 100 rep7	nitrogen
BB001_F_060916	Fa027	AC	031846	Fa027AC031846	Fa027AC031846	PI_642998	S9	NA	100	7	S9 100 rep7	nitrogen
BB001_F_060916	Fa028	AC	031847	Fa028AC031847	Fa028AC031847	China 17	S10	NA	100	7	S10 100 rep7	nitrogen
BB001_F_060916	Fa029	AC	031848	Fa029AC031848	Fa029AC031848	PI_510757	E18	NA	100	7	E18 100 rep7	nitrogen
BB001_F_060916	Fa030	AC	031849	Fa030AC031849	Fa030AC031849	PI_655972	E17	NA	100	7	E17 100 rep7	nitrogen
BB001_F_060916	Fa001	AC	031850	Fa001AC031850	Fa001AC031850	PI_329311	E1	NA	100	8	E1 100 rep8	nitrogen
BB001_F_060916	Fa002	AC	031851	Fa002AC031851	Fa002AC031851	PI_213900	E2	NA	100	8	E2 100 rep8	nitrogen
BB001_F_060916	Fa003	AC	031852	Fa003AC031852	Fa003AC031852	PI_505735	E3	NA	100	8	E3 100 rep8	nitrogen
BB001_F_060916	Fa004	AC	031853	Fa004AC031853	Fa004AC031853	PI_329632	E4	NA	100	8	E4 100 rep8	nitrogen
BB001_F_060916	Fa005	AC	031854	Fa005AC031854	Fa005AC031854	PI_35038	E5	NA	100	8	E5 100 rep8	nitrogen
BB001_F_060916	Fa006	AC	031855	Fa006AC031855	Fa006AC031855	PI_585954	E6	NA	100	8	E6 100 rep8	nitrogen
BB001_F_060916	Fa007	AC	031856	Fa007AC031856	Fa007AC031856	NTJ2	E7	NA	100	8	E7 100 rep8	nitrogen
BB001_F_060916	Fa008	AC	031857	Fa008AC031857	Fa008AC031857	M81e	E8	NA	100	8	E8 100 rep8	nitrogen
BB001_F_060916	Fa009	AC	031858	Fa009AC031858	Fa009AC031858	PI_229841	E9	NA	100	8	E9 100 rep8	nitrogen
BB001_F_060916	Fa010	AC	031859	Fa010AC031859	Fa010AC031859	PI_297155	E10	NA	100	8	E10 100 rep8	nitrogen
BB001_F_060916	Fa011	AC	031860	Fa011AC031860	Fa011AC031860	PI_506069	E11	NA	100	8	E11 100 rep8	nitrogen
BB001_F_060916	Fa012	AC	031861	Fa012AC031861	Fa012AC031861	PI_508366	E12	NA	100	8	E12 100 rep8	nitrogen
BB001_F_060916	Fa013	AC	031862	Fa013AC031862	Fa013AC031862	PI_297130	E13	NA	100	8	E13 100 rep8	nitrogen
BB001_F_060916	Fa014	AC	031863	Fa014AC031863	Fa014AC031863	Grassl	E14	NA	100	8	E14 100 rep8	nitrogen
BB001_F_060916	Fa015	AC	031864	Fa015AC031864	Fa015AC031864	PI_152730	E15	NA	100	8	E15 100 rep8	nitrogen
BB001_F_060916	Fa016	AC	031865	Fa016AC031865	Fa016AC031865	PI_195754	E16	NA	100	8	E16 100 rep8	nitrogen
BB001_F_060916	Fa017	AC	031866	Fa017AC031866	Fa017AC031866	BTx623	Grain 1	NA	100	8	Grain 1 100 rep8	nitrogen
BB001_F_060916	Fa018	AC	031867	Fa018AC031867	Fa018AC031867	CK60B	Grain 2	NA	100	8	Grain 2 100 rep8	nitrogen
BB001_F_060916	Fa019	AC	031868	Fa019AC031868	Fa019AC031868	B.Az9504	S1	NA	100	8	S1 100 rep8	nitrogen
BB001_F_060916	Fa020	AC	031869	Fa020AC031869	Fa020AC031869	San Chi San	S2	NA	100	8	S2 100 rep8	nitrogen
BB001_F_060916	Fa021	AC	031870	Fa021AC031870	Fa021AC031870	ICSV700	S3	NA	100	8	S3 100 rep8	nitrogen
BB001_F_060916	Fa022	AC	031871	Fa022AC031871	Fa022AC031871	Atlas	S4	NA	100	8	S4 100 rep8	nitrogen
BB001_F_060916	Fa023	AC	031872	Fa023AC031872	Fa023AC031872	Leoti	S5	NA	100	8	S5 100 rep8	nitrogen
BB001_F_060916	Fa024	AC	031873	Fa024AC031873	Fa024AC031873	Chinese Amber	S6	NA	100	8	S6 100 rep8	nitrogen
BB001_F_060916	Fa025	AC	031874	Fa025AC031874	Fa025AC031874	Della	S7	NA	100	8	S7 100 rep8	nitrogen
BB001_F_060916	Fa026	AC	031875	Fa026AC031875	Fa026AC031875	Rio	S8	NA	100	8	S8 100 rep8	nitrogen
BB001_F_060916	Fa027	AC	031876	Fa027AC031876	Fa027AC031876	PI_642998	S9	NA	100	8	S9 100 rep8	nitrogen
BB001_F_060916	Fa028	AC	031877	Fa028AC031877	Fa028AC031877	China 17	S10	NA	100	8	S10 100 rep8	nitrogen
BB001_F_060916	Fa029	AC	031878	Fa029AC031878	Fa029AC031878	PI_510757	E18	NA	100	8	E18 100 rep8	nitrogen
BB001_F_060916	Fa030	AC	031879	Fa030AC031879	Fa030AC031879	PI_655972	E17	NA	100	8	E17 100 rep8	nitrogen
BB001_F_060916	Fa001	AC	031880	Fa001AC031880	Fa001AC031880	PI_329311	E1	NA	100	9	E1 100 rep9	nitrogen
BB001_F_060916	Fa002	AC	031881	Fa002AC031881	Fa002AC031881	PI_213900	E2	NA	100	9	E2 100 rep9	nitrogen
BB001_F_060916	Fa003	AC	031882	Fa003AC031882	Fa003AC031882	PI_505735	E3	NA	100	9	E3 100 rep9	nitrogen
BB001_F_060916	Fa004	AC	031883	Fa004AC031883	Fa004AC031883	PI_329632	E4	NA	100	9	E4 100 rep9	nitrogen
BB001_F_060916	Fa005	AC	031884	Fa005AC031884	Fa005AC031884	PI_35038	E5	NA	100	9	E5 100 rep9	nitrogen
BB001_F_060916	Fa006	AC	031885	Fa006AC031885	Fa006AC031885	PI_585954	E6	NA	100	9	E6 100 rep9	nitrogen
BB001_F_060916	Fa007	AC	031886	Fa007AC031886	Fa007AC031886	NTJ2	E7	NA	100	9	E7 100 rep9	nitrogen
BB001_F_060916	Fa008	AC	031887	Fa008AC031887	Fa008AC031887	M81e	E8	NA	100	9	E8 100 rep9	nitrogen
BB001_F_060916	Fa009	AC	031888	Fa009AC031888	Fa009AC031888	PI_229841	E9	NA	100	9	E9 100 rep9	nitrogen
BB001_F_060916	Fa010	AC	031889	Fa010AC031889	Fa010AC031889	PI_297155	E10	NA	100	9	E10 100 rep9	nitrogen
BB001_F_060916	Fa011	AC	031890	Fa011AC031890	Fa011AC031890	PI_506069	E11	NA	100	9	E11 100 rep9	nitrogen
BB001_F_060916	Fa012	AC	031891	Fa012AC031891	Fa012AC031891	PI_508366	E12	NA	100	9	E12 100 rep9	nitrogen
BB001_F_060916	Fa013	AC	031892	Fa013AC031892	Fa013AC031892	PI_297130	E13	NA	100	9	E13 100 rep9	nitrogen
BB001_F_060916	Fa014	AC	031893	Fa014AC031893	Fa014AC031893	Grassl	E14	NA	100	9	E14 100 rep9	nitrogen
BB001_F_060916	Fa015	AC	031894	Fa015AC031894	Fa015AC031894	PI_152730	E15	NA	100	9	E15 100 rep9	nitrogen
BB001_F_060916	Fa016	AC	031895	Fa016AC031895	Fa016AC031895	PI_195754	E16	NA	100	9	E16 100 rep9	nitrogen
BB001_F_060916	Fa017	AC	031896	Fa017AC031896	Fa017AC031896	BTx623	Grain 1	NA	100	9	Grain 1 100 rep9	nitrogen
BB001_F_060916	Fa018	AC	031897	Fa018AC031897	Fa018AC031897	CK60B	Grain 2	NA	100	9	Grain 2 100 rep9	nitrogen
BB001_F_060916	Fa019	AC	031898	Fa019AC031898	Fa019AC031898	B.Az9504	S1	NA	100	9	S1 100 rep9	nitrogen
BB001_F_060916	Fa020	AC	031899	Fa020AC031899	Fa020AC031899	San Chi San	S2	NA	100	9	S2 100 rep9	nitrogen
BB001_F_060916	Fa021	AC	031900	Fa021AC031900	Fa021AC031900	ICSV700	S3	NA	100	9	S3 100 rep9	nitrogen
BB001_F_060916	Fa022	AC	031901	Fa022AC031901	Fa022AC031901	Atlas	S4	NA	100	9	S4 100 rep9	nitrogen
BB001_F_060916	Fa023	AC	031902	Fa023AC031902	Fa023AC031902	Leoti	S5	NA	100	9	S5 100 rep9	nitrogen
BB001_F_060916	Fa024	AC	031903	Fa024AC031903	Fa024AC031903	Chinese Amber	S6	NA	100	9	S6 100 rep9	nitrogen
BB001_F_060916	Fa025	AC	031904	Fa025AC031904	Fa025AC031904	Della	S7	NA	100	9	S7 100 rep9	nitrogen
BB001_F_060916	Fa026	AC	031905	Fa026AC031905	Fa026AC031905	Rio	S8	NA	100	9	S8 100 rep9	nitrogen
BB001_F_060916	Fa027	AC	031906	Fa027AC031906	Fa027AC031906	PI_642998	S9	NA	100	9	S9 100 rep9	nitrogen
BB001_F_060916	Fa028	AC	031907	Fa028AC031907	Fa028AC031907	China 17	S10	NA	100	9	S10 100 rep9	nitrogen
BB001_F_060916	Fa029	AC	031908	Fa029AC031908	Fa029AC031908	PI_510757	E18	NA	100	9	E18 100 rep9	nitrogen
BB001_F_060916	Fa030	AC	031909	Fa030AC031909	Fa030AC031909	PI_655972	E17	NA	100	9	E17 100 rep9	nitrogen
